# Supplementary material for: Crystal structure of bis­{2-hy­droxy-N′-[1-(pyrazin-2-yl)ethyl­idene]benzohydrazidato}cadmium(II)
Source: Acta Crystallogr E Crystallogr Commun. 2021 Jan 22;77(Pt 2):153–7. doi: 10.1107/S2056989021000657 (PMC7869545; doi:10.1107/S2056989021000657)
Supplement: Supplementary file 1 [file e-77-00153-sup1.cif]

##############################################################################
#                                                                            #
# This CIF contains the data in a paper accepted for publication in          #
# Acta Crystallographica Section E. It conforms to the requirements of       #
# Notes for Authors for Acta Crystallographica Section E, and has been       #
# peer reviewed under the auspices of the IUCr Commission on Journals.       #
#                                                                            #
# Full details of the Crystallographic Information File format               #
# are given in the paper "The Crystallographic Information File (CIF):       #
# a New Standard Archive File for Crystallography" by S. R. Hall, F. H.      #
# Allen and I. D. Brown [Acta Cryst. (1991), A47, 655-685].                  #
#                                                                            #
# The current version of the core CIF dictionary is obtainable from          #
# ftp://ftp.iucr.org/pub/cif_core.dic.                                       #
#                                                                            #
# Software is freely available for graphical display of the structure(s)     #
# in this CIF. For information consult the CIF software page                 #
# http://www.iucr.org/resources/cif/software.                                #
#                                                                            #
# This file may be used for bona fide research purposes within the           #
# scientific community so long as proper attribution is given to the journal # 
# article from which it was obtained.                                        #
#                                                                            #
##############################################################################
data_I
_audit_creation_method     'SHELXL-2018/3'
_journal_date_recd_electronic     2021-01-05
_journal_date_accepted     2021-01-19
_journal_name_full     'Acta Crystallographica, Section E'
_journal_year     2021
_journal_volume     77
_journal_issue      2
_journal_page_first     153
_journal_page_last     157
_journal_paper_category     GM
_journal_paper_doi     10.1107/S2056989021000657
_journal_coeditor_code     ZL5004
_publ_contact_author_name     'Xiao-bao Xie'
_publ_contact_author_address
;
Guangdong Provincial Key Laboratory of Microbial Culture Collection and
Application, State Key Laboratory of Applied Microbiology Southern China,
Guangdong Institute of Microbiology, Guangdong Academy of Sciences, Guangzhou
510070, China.
;
_publ_contact_author_email     '191723030@qq.com'
_publ_contact_author_fax     '(86)02087137650'
_publ_contact_author_phone     '(86)02087137648'
_publ_section_title
;\
Crystal structure of
bis{2-hydroxy-<i>N</i>'-[1-(pyrazin-2-yl)ethylidene]benzohydrazidato}\
cadmium(II)
;
loop_
    _publ_author_name
    _publ_author_footnote
    _publ_author_address
    'Yang, Ping' .
;
Guangdong Provincial Key Laboratory of Microbial Culture Collection and \
Application, State Key Laboratory of Applied Microbiology Southern China,
Guangdong Institute of Microbiology, Guangdong Academy of Sciences,
Guangzhou 510070, People's Republic of China
;
    'Xie, Xiao-Bao' .
;
Guangdong Provincial Key Laboratory of Microbial Culture Collection and \
Application, State Key Laboratory of Applied Microbiology Southern China,
Guangdong Institute of Microbiology, Guangdong Academy of Sciences,
Guangzhou 510070, People's Republic of China
;
    'Shi, Qing-Shan' .
;
Guangdong Provincial Key Laboratory of Microbial Culture Collection and \
Application, State Key Laboratory of Applied Microbiology Southern China,
Guangdong Institute of Microbiology, Guangdong Academy of Sciences,
Guangzhou 510070, People's Republic of China
;
_publ_section_synopsis
;\
The structure of a cadmium(II) aroylhydrazone complex, <i>viz</i>.
bis{2-hydroxy-<i>N</i>'-[1-(pyrazin-2-yl)ethylidene]benzohydrazidato}\
cadmium(II) is described.
;
_chemical_name_systematic
;
Bis{2-hydroxy-<i>N</i>'-[1-(pyrazin-2-yl)ethylidene]benzohydrazidato}cadmium(II)
;
_chemical_name_common     ?
_chemical_formula_moiety     'C26 H22 Cd N8 O4'
_chemical_formula_sum     'C26 H22 Cd N8 O4'
_chemical_formula_iupac     '[Cd (C13 H11 N4 O2)2]'
_chemical_formula_weight     622.91
_chemical_melting_point     ?
_chemical_absolute_configuration     unk
_space_group_crystal_system     orthorhombic
_space_group_name_H-M_alt     'A b a 2'
_space_group_name_Hall     'A 2 -2ac'
loop_
    _space_group_symop_operation_xyz
    'x, y, z'
    '-x, -y, z'
    '-x+1/2, y, z+1/2'
    'x+1/2, -y, z+1/2'
    'x, y+1/2, z+1/2'
    '-x, -y+1/2, z+1/2'
    '-x+1/2, y+1/2, z+1'
    'x+1/2, -y+1/2, z+1'
_cell_length_a     12.66540(10)
_cell_length_b     17.63940(18)
_cell_length_c     10.88800(11)
_cell_angle_alpha     90
_cell_angle_beta     90
_cell_angle_gamma     90
_cell_volume     2432.49(4)
_cell_formula_units_Z     4
_cell_measurement_reflns_used     31744
_cell_measurement_theta_min     2.4830
_cell_measurement_theta_max     76.4730
_cell_measurement_temperature     108(2)
_exptl_crystal_description     block
_exptl_crystal_colour     'clear light yellow'
_exptl_crystal_size_max     0.120
_exptl_crystal_size_mid     0.100
_exptl_crystal_size_min     0.080
_exptl_crystal_density_diffrn     1.701
_exptl_crystal_density_meas     ?
_exptl_crystal_density_method     ?
_exptl_crystal_F_000     1256
_exptl_absorpt_coefficient_mu     7.639
_exptl_absorpt_correction_type     multi-scan
_exptl_absorpt_process_details
;
(CrysAlisPro; Rigaku OD, 2020)
;
_exptl_absorpt_correction_T_min     0.51934
_exptl_absorpt_correction_T_max     1.00000
_diffrn_ambient_temperature     108(2)
_diffrn_source     'Rotating-anode X-ray tube'
_diffrn_radiation_type     CuK\a
_diffrn_radiation_wavelength     1.54178
_diffrn_measurement_device_type
                  'Rigaku Oxford Diffraction XtaLAB Synergy R, DW system, HyPix'
_diffrn_measurement_method     '\w scans'
_diffrn_detector_area_resol_mean     10.0000
_diffrn_reflns_number     36223
_diffrn_reflns_av_R_equivalents     0.0384
_diffrn_reflns_av_unetI/netI     0.0146
_diffrn_reflns_theta_min     5.014
_diffrn_reflns_theta_max     76.230
_diffrn_reflns_theta_full     67.679
_diffrn_measured_fraction_theta_max     0.987
_diffrn_measured_fraction_theta_full     1.000
_diffrn_reflns_limit_h_min     -14
_diffrn_reflns_limit_h_max     15
_diffrn_reflns_limit_k_min     -21
_diffrn_reflns_limit_k_max     22
_diffrn_reflns_limit_l_min     -13
_diffrn_reflns_limit_l_max     13
_refine_special_details     ?
_reflns_number_total     2475
_reflns_number_gt     2458
_reflns_threshold_expression     'I > 2\s(I)'
_refine_ls_structure_factor_coef     Fsqd
_refine_ls_matrix_type     full
_refine_ls_R_factor_all     0.0258
_refine_ls_R_factor_gt     0.0257
_refine_ls_wR_factor_gt     0.0748
_refine_ls_wR_factor_ref     0.0749
_refine_ls_goodness_of_fit_ref     1.201
_refine_ls_restrained_S_all     1.201
_refine_ls_number_reflns     2475
_refine_ls_number_parameters     182
_refine_ls_number_restraints     1
_refine_ls_hydrogen_treatment     mixed
_refine_ls_weighting_scheme     calc
_refine_ls_weighting_details
              'w=1/[\s^2^(Fo^2^)+(0.0473P)^2^+1.8799P] where P=(Fo^2^+2Fc^2^)/3'
_atom_sites_solution_hydrogens     mixed
_atom_sites_solution_primary     direct
_atom_sites_solution_secondary     difmap
_refine_ls_shift/su_max     0.000
_refine_ls_shift/su_mean     0.000
_refine_diff_density_max     0.718
_refine_diff_density_min     -0.988
_refine_ls_extinction_method
;
SHELXL (Sheldrick, 2015)
;
_refine_ls_extinction_coef     0.00067(9)
_refine_ls_extinction_expression
                                  'Fc^*^=kFc[1+0.001xFc^2^\l^3^/sin(2\q)]^-1/4^'
_refine_ls_abs_structure_details
;
Flack <i>x</i> determined using 1131 quotients
[(<i>I</i>^+^)-(<i>I</i>^-^)]/[(<i>I</i>^+^)+(<i>I</i>^-^)]
(Parsons <i>et al.</i>, 2013).
;
_refine_ls_abs_structure_Flack     -0.012(4)
loop_
    _atom_type_symbol
    _atom_type_description
    _atom_type_scat_dispersion_real
    _atom_type_scat_dispersion_imag
    _atom_type_scat_source
    'C' 'C' 0.0181 0.0091
                         'International Tables Vol C Tables 4.2.6.8 and 6.1.1.4'
    'H' 'H' 0.0000 0.0000
                         'International Tables Vol C Tables 4.2.6.8 and 6.1.1.4'
    'Cd' 'Cd' 0.1185 4.6533
                         'International Tables Vol C Tables 4.2.6.8 and 6.1.1.4'
    'N' 'N' 0.0311 0.0180
                         'International Tables Vol C Tables 4.2.6.8 and 6.1.1.4'
    'O' 'O' 0.0492 0.0322
                         'International Tables Vol C Tables 4.2.6.8 and 6.1.1.4'
_computing_data_collection
;
CrysAlisPro (Rigaku OD, 2020)
;
_computing_cell_refinement
;
CrysAlisPro (Rigaku OD, 2020)
;
_computing_data_reduction
;
CrysAlisPro (Rigaku OD, 2020)
;
_computing_structure_solution
;
SHELXS (Sheldrick, 2008)
;
_computing_structure_refinement
;
SHELXL (Sheldrick, 2015)
;
_computing_molecular_graphics
;
<i>SHELXP</i> (Sheldrick, 2008)
;
_computing_publication_material
;
publCIF (Westrip, 2010)
;
loop_
    _atom_site_type_symbol
    _atom_site_label
    _atom_site_fract_x
    _atom_site_fract_y
    _atom_site_fract_z
    _atom_site_U_iso_or_equiv
    _atom_site_adp_type
    _atom_site_calc_flag
    _atom_site_occupancy
    _atom_site_disorder_assembly
    _atom_site_disorder_group
    C C1 0.6224(3) 0.6694(2) 0.9539(4) 0.0255(8) Uani d 1 . .
    C C2 0.7242(3) 0.6887(2) 0.9964(4) 0.0322(9) Uani d 1 . .
    C C3 0.7340(5) 0.7364(3) 1.0986(5) 0.0422(13) Uani d 1 . .
    H H3 0.802253 0.749817 1.127537 0.051 Uiso calc 1 . .
    C C4 0.6462(5) 0.7642(2) 1.1578(4) 0.0439(12) Uani d 1 . .
    H H4 0.654329 0.795728 1.227906 0.053 Uiso calc 1 . .
    C C5 0.5452(5) 0.7465(2) 1.1153(4) 0.0399(11) Uani d 1 . .
    H H5 0.484590 0.766539 1.155165 0.048 Uiso calc 1 . .
    C C6 0.5341(4) 0.6995(2) 1.0149(4) 0.0316(8) Uani d 1 . .
    H H6 0.465320 0.687281 0.986326 0.038 Uiso calc 1 . .
    C C7 0.6043(3) 0.61456(19) 0.8526(3) 0.0220(7) Uani d 1 . .
    C C8 0.7448(4) 0.5100(2) 0.6398(5) 0.0240(9) Uani d 1 . .
    C C9 0.7096(3) 0.4582(2) 0.5418(4) 0.0247(8) Uani d 1 . .
    C C10 0.7783(3) 0.4270(2) 0.4540(4) 0.0319(9) Uani d 1 . .
    H H10 0.851195 0.439329 0.458193 0.038 Uiso calc 1 . .
    C C11 0.6425(4) 0.3646(2) 0.3636(4) 0.0365(10) Uani d 1 . .
    H H11 0.616344 0.331030 0.302482 0.044 Uiso calc 1 . .
    C C12 0.5728(3) 0.3950(2) 0.4482(4) 0.0282(8) Uani d 1 . .
    H H12 0.500036 0.382194 0.443503 0.034 Uiso calc 1 . .
    C C13 0.8597(3) 0.5252(3) 0.6647(5) 0.0388(11) Uani d 1 . .
    H H13A 0.879522 0.502577 0.743598 0.058 Uiso calc 1 . .
    H H13B 0.871828 0.580037 0.667603 0.058 Uiso calc 1 . .
    H H13C 0.902554 0.502866 0.599080 0.058 Uiso calc 1 . .
    Cd Cd1 0.500000 0.500000 0.68642(13) 0.01811(16) Uani d 1 . .
    N N1 0.6931(3) 0.58932(17) 0.7964(3) 0.0236(6) Uani d 1 . .
    N N2 0.6699(2) 0.54015(16) 0.7035(3) 0.0211(6) Uani d 1 . .
    N N3 0.6056(2) 0.44157(17) 0.5356(3) 0.0227(6) Uani d 1 . .
    N N4 0.7454(4) 0.3809(2) 0.3652(4) 0.0398(9) Uani d 1 . .
    O O1 0.8136(3) 0.66287(19) 0.9425(3) 0.0393(7) Uani d 1 . .
    H H1 0.796(6) 0.631(4) 0.880(7) 0.059 Uiso d 1 . .
    O O2 0.5115(2) 0.5951(2) 0.8272(4) 0.0271(8) Uani d 1 . .
loop_
    _atom_site_aniso_label
    _atom_site_aniso_U_11
    _atom_site_aniso_U_22
    _atom_site_aniso_U_33
    _atom_site_aniso_U_12
    _atom_site_aniso_U_13
    _atom_site_aniso_U_23
    C1 0.031(2) 0.0204(17) 0.0249(18) -0.0051(13) -0.0068(15) 0.0044(15)
    C2 0.039(2) 0.0289(18) 0.0291(19) -0.0115(17) -0.0106(18) 0.0059(16)
    C3 0.062(3) 0.0319(18) 0.032(2) -0.019(2) -0.020(2) 0.004(2)
    C4 0.076(4) 0.029(2) 0.026(2) -0.015(2) -0.010(2) -0.0013(17)
    C5 0.064(4) 0.025(2) 0.030(2) -0.010(2) 0.000(2) -0.0017(18)
    C6 0.041(2) 0.0249(19) 0.028(2) -0.0056(19) -0.003(2) -0.0002(16)
    C7 0.0221(17) 0.0225(16) 0.0214(16) -0.0039(13) -0.0030(14) 0.0033(14)
    C8 0.014(2) 0.0278(18) 0.031(2) 0.0012(15) 0.0002(18) 0.0100(16)
    C9 0.0225(19) 0.0237(16) 0.0279(18) 0.0048(13) 0.0074(15) 0.0079(14)
    C10 0.030(2) 0.0273(18) 0.038(2) 0.0084(15) 0.0141(17) 0.0076(17)
    C11 0.055(3) 0.0276(19) 0.027(2) 0.0030(19) 0.010(2) -0.0020(16)
    C12 0.033(2) 0.0258(17) 0.0261(17) -0.0022(15) 0.0027(16) 0.0024(16)
    C13 0.0136(18) 0.045(2) 0.058(3) -0.0028(18) 0.0024(19) 0.010(3)
    Cd1 0.0110(2) 0.0243(2) 0.0190(2) -0.00150(9) 0.000 0.000
    N1 0.0208(15) 0.0243(15) 0.0256(15) -0.0053(12) -0.0046(12) 0.0016(12)
    N2 0.0155(14) 0.0234(12) 0.0243(16) -0.0022(11) 0.0008(12) 0.0048(12)
    N3 0.0207(15) 0.0243(14) 0.0230(13) 0.0016(11) 0.0039(12) 0.0029(12)
    N4 0.049(2) 0.0302(17) 0.040(2) 0.0100(17) 0.0206(18) 0.0047(16)
    O1 0.0320(17) 0.0460(17) 0.0399(16) -0.0136(13) -0.0121(14) 0.0016(15)
    O2 0.0208(14) 0.0311(17) 0.0293(18) -0.0023(10) -0.0010(11) -0.0091(15)
_geom_special_details
;
 All esds (except the esd in the dihedral angle between two l.s. planes)
 are estimated using the full covariance matrix.  The cell esds are taken
 into account individually in the estimation of esds in distances, angles
 and torsion angles; correlations between esds in cell parameters are only
 used when they are defined by crystal symmetry.  An approximate (isotropic)
 treatment of cell esds is used for estimating esds involving l.s. planes.
;
loop_
    _geom_bond_atom_site_label_1
    _geom_bond_atom_site_label_2
    _geom_bond_site_symmetry_2
    _geom_bond_distance
    _geom_bond_publ_flag
    C1 C6 . 1.405(7) ?
    C1 C2 . 1.412(6) ?
    C1 C7 . 1.485(5) ?
    C2 O1 . 1.354(6) ?
    C2 C3 . 1.401(7) ?
    C3 C4 . 1.375(8) ?
    C3 H3 . 0.9500 ?
    C4 C5 . 1.396(8) ?
    C4 H4 . 0.9500 ?
    C5 C6 . 1.378(6) ?
    C5 H5 . 0.9500 ?
    C6 H6 . 0.9500 ?
    C7 O2 . 1.255(5) ?
    C7 N1 . 1.355(5) ?
    C8 N2 . 1.289(6) ?
    C8 C9 . 1.475(7) ?
    C8 C13 . 1.504(7) ?
    C9 N3 . 1.351(5) ?
    C9 C10 . 1.405(5) ?
    C10 N4 . 1.330(7) ?
    C10 H10 . 0.9500 ?
    C11 N4 . 1.335(7) ?
    C11 C12 . 1.385(6) ?
    C11 H11 . 0.9500 ?
    C12 N3 . 1.324(5) ?
    C12 H12 . 0.9500 ?
    C13 H13A . 0.9800 ?
    C13 H13B . 0.9800 ?
    C13 H13C . 0.9800 ?
    Cd1 N2 . 2.273(3) ?
    Cd1 N2 2_665 2.273(3) ?
    Cd1 O2 . 2.277(4) ?
    Cd1 O2 2_665 2.277(4) ?
    Cd1 N3 2_665 2.356(3) ?
    Cd1 N3 . 2.356(3) ?
    N1 N2 . 1.365(4) ?
    O1 H1 . 0.90(8) ?
loop_
    _geom_angle_atom_site_label_1
    _geom_angle_atom_site_label_2
    _geom_angle_atom_site_label_3
    _geom_angle_site_symmetry_1
    _geom_angle_site_symmetry_3
    _geom_angle
    _geom_angle_publ_flag
    C6 C1 C2 . . 118.7(4) ?
    C6 C1 C7 . . 118.4(4) ?
    C2 C1 C7 . . 122.8(4) ?
    O1 C2 C3 . . 118.2(4) ?
    O1 C2 C1 . . 122.7(4) ?
    C3 C2 C1 . . 119.1(5) ?
    C4 C3 C2 . . 121.0(5) ?
    C4 C3 H3 . . 119.5 ?
    C2 C3 H3 . . 119.5 ?
    C3 C4 C5 . . 120.4(4) ?
    C3 C4 H4 . . 119.8 ?
    C5 C4 H4 . . 119.8 ?
    C6 C5 C4 . . 119.4(5) ?
    C6 C5 H5 . . 120.3 ?
    C4 C5 H5 . . 120.3 ?
    C5 C6 C1 . . 121.4(5) ?
    C5 C6 H6 . . 119.3 ?
    C1 C6 H6 . . 119.3 ?
    O2 C7 N1 . . 126.0(3) ?
    O2 C7 C1 . . 119.0(4) ?
    N1 C7 C1 . . 114.9(3) ?
    N2 C8 C9 . . 115.0(4) ?
    N2 C8 C13 . . 122.8(5) ?
    C9 C8 C13 . . 122.2(4) ?
    N3 C9 C10 . . 119.0(4) ?
    N3 C9 C8 . . 117.7(4) ?
    C10 C9 C8 . . 123.2(4) ?
    N4 C10 C9 . . 122.7(4) ?
    N4 C10 H10 . . 118.6 ?
    C9 C10 H10 . . 118.6 ?
    N4 C11 C12 . . 122.1(4) ?
    N4 C11 H11 . . 119.0 ?
    C12 C11 H11 . . 119.0 ?
    N3 C12 C11 . . 121.2(4) ?
    N3 C12 H12 . . 119.4 ?
    C11 C12 H12 . . 119.4 ?
    C8 C13 H13A . . 109.5 ?
    C8 C13 H13B . . 109.5 ?
    H13A C13 H13B . . 109.5 ?
    C8 C13 H13C . . 109.5 ?
    H13A C13 H13C . . 109.5 ?
    H13B C13 H13C . . 109.5 ?
    N2 Cd1 N2 . 2_665 170.63(17) ?
    N2 Cd1 O2 . . 69.83(11) ?
    N2 Cd1 O2 2_665 . 103.58(11) ?
    N2 Cd1 O2 . 2_665 103.58(11) ?
    N2 Cd1 O2 2_665 2_665 69.83(11) ?
    O2 Cd1 O2 . 2_665 95.4(2) ?
    N2 Cd1 N3 . 2_665 117.27(11) ?
    N2 Cd1 N3 2_665 2_665 69.86(11) ?
    O2 Cd1 N3 . 2_665 100.55(13) ?
    O2 Cd1 N3 2_665 2_665 139.07(10) ?
    N2 Cd1 N3 . . 69.86(11) ?
    N2 Cd1 N3 2_665 . 117.27(11) ?
    O2 Cd1 N3 . . 139.07(10) ?
    O2 Cd1 N3 2_665 . 100.55(13) ?
    N3 Cd1 N3 2_665 . 91.59(16) ?
    C7 N1 N2 . . 111.4(3) ?
    C8 N2 N1 . . 120.2(3) ?
    C8 N2 Cd1 . . 121.6(3) ?
    N1 N2 Cd1 . . 117.5(2) ?
    C12 N3 C9 . . 118.5(3) ?
    C12 N3 Cd1 . . 126.5(3) ?
    C9 N3 Cd1 . . 115.1(3) ?
    C10 N4 C11 . . 116.5(4) ?
    C2 O1 H1 . . 109(5) ?
    C7 O2 Cd1 . . 114.1(3) ?
loop_
    _geom_torsion_atom_site_label_1
    _geom_torsion_atom_site_label_2
    _geom_torsion_atom_site_label_3
    _geom_torsion_atom_site_label_4
    _geom_torsion_site_symmetry_1
    _geom_torsion_site_symmetry_2
    _geom_torsion_site_symmetry_3
    _geom_torsion_site_symmetry_4
    _geom_torsion
    _geom_torsion_publ_flag
    C6 C1 C2 O1 . . . . -179.3(4) ?
    C7 C1 C2 O1 . . . . 4.8(6) ?
    C6 C1 C2 C3 . . . . 0.8(6) ?
    C7 C1 C2 C3 . . . . -175.2(4) ?
    O1 C2 C3 C4 . . . . -179.7(4) ?
    C1 C2 C3 C4 . . . . 0.2(6) ?
    C2 C3 C4 C5 . . . . -1.3(7) ?
    C3 C4 C5 C6 . . . . 1.3(6) ?
    C4 C5 C6 C1 . . . . -0.3(6) ?
    C2 C1 C6 C5 . . . . -0.7(6) ?
    C7 C1 C6 C5 . . . . 175.4(4) ?
    C6 C1 C7 O2 . . . . -2.2(5) ?
    C2 C1 C7 O2 . . . . 173.7(4) ?
    C6 C1 C7 N1 . . . . 178.6(3) ?
    C2 C1 C7 N1 . . . . -5.5(5) ?
    N2 C8 C9 N3 . . . . -6.2(5) ?
    C13 C8 C9 N3 . . . . 172.6(4) ?
    N2 C8 C9 C10 . . . . 172.3(4) ?
    C13 C8 C9 C10 . . . . -8.8(6) ?
    N3 C9 C10 N4 . . . . -0.8(6) ?
    C8 C9 C10 N4 . . . . -179.3(4) ?
    N4 C11 C12 N3 . . . . -0.4(6) ?
    O2 C7 N1 N2 . . . . 1.7(5) ?
    C1 C7 N1 N2 . . . . -179.1(3) ?
    C9 C8 N2 N1 . . . . -179.8(3) ?
    C13 C8 N2 N1 . . . . 1.4(6) ?
    C9 C8 N2 Cd1 . . . . 10.1(5) ?
    C13 C8 N2 Cd1 . . . . -168.8(3) ?
    C7 N1 N2 C8 . . . . -179.7(3) ?
    C7 N1 N2 Cd1 . . . . -9.2(4) ?
    C11 C12 N3 C9 . . . . -1.0(6) ?
    C11 C12 N3 Cd1 . . . . 179.4(3) ?
    C10 C9 N3 C12 . . . . 1.5(5) ?
    C8 C9 N3 C12 . . . . -179.9(3) ?
    C10 C9 N3 Cd1 . . . . -178.8(3) ?
    C8 C9 N3 Cd1 . . . . -0.2(4) ?
    C9 C10 N4 C11 . . . . -0.6(6) ?
    C12 C11 N4 C10 . . . . 1.2(6) ?
    N1 C7 O2 Cd1 . . . . 6.4(5) ?
    C1 C7 O2 Cd1 . . . . -172.7(3) ?
loop_
    _geom_hbond_atom_site_label_D
    _geom_hbond_atom_site_label_H
    _geom_hbond_atom_site_label_A
    _geom_hbond_site_symmetry_A
    _geom_hbond_distance_DH
    _geom_hbond_distance_HA
    _geom_hbond_distance_DA
    _geom_hbond_angle_DHA
    _geom_hbond_publ_flag
    C4 H4 N4 7_655 0.95 2.47 3.349(6) 153.9 yes
    C10 H10 O2 4_564 0.95 2.55 3.283(5) 133.7 yes
    C12 H12 O1 4_464 0.95 2.49 3.439(5) 174.4 yes
    O1 H1 N1 . 0.90(8) 1.76(8) 2.557(4) 146(7) yes
    C13 H13A Cg2 3_655 0.98 2.86 3.740(6) 149 yes
    C13 H13B Cg1 3_654 0.98 2.71 3.592(6) 150 yes
_shelx_space_group_comment
;
The symmetry employed for this shelxl refinement is uniquely defined
by the following loop, which should always be used as a source of
symmetry information in preference to the above space-group names.
They are only intended as comments.
;
_shelx_estimated_absorpt_T_min     0.461
_shelx_estimated_absorpt_T_max     0.580
_shelx_hkl_file
;
   0   1   0    0.02    0.01
   0  -1   0    0.01    0.01
   0  -1   0    0.00    0.01
   0   2   0    2.64    0.12
   0  -2   0    2.40    0.15
   0  -2   0    2.46    0.15
   0   3   0    0.04    0.03
   0   3   0    0.00    0.02
   0  -3   0    0.02    0.03
   0  -3   0    0.01    0.01
   0  -3   0    0.05    0.04
   0  -3   0    0.02    0.04
   0   4   0  145.36    5.59
   0   4   0  140.66    5.57
   0  -4   0  138.26    5.58
   0  -4   0  139.80    5.55
   0  -4   0  142.96    5.63
   0  -4   0  145.23    5.63
   0   5   0    0.04    0.03
   0   5   0   -0.01    0.03
   0  -5   0    0.01    0.03
   0  -5   0    0.00    0.02
   0  -5   0    0.04    0.05
   0  -5   0    0.03    0.05
   0   6   0   79.57    3.32
   0   6   0   86.49    3.33
   0  -6   0   78.70    3.33
   0  -6   0   79.42    3.28
   0  -6   0   90.92    3.28
   0  -6   0   77.33    3.40
   0  -6   0   78.84    3.41
   0   7   0    0.06    0.03
   0   7   0    0.13    0.04
   0   7   0   -0.01    0.03
   0   7   0    0.01    0.03
   0   7   0    0.05    0.04
   0  -7   0    0.01    0.04
   0  -7   0   -0.01    0.02
   0  -7   0    0.06    0.06
   0   8   0  107.55    4.30
   0   8   0  108.58    4.33
   0   8   0  106.71    4.33
   0   8   0   97.74    4.28
   0  -8   0  106.81    4.35
   0  -8   0  105.93    4.25
   0  -8   0  109.34    4.25
   0  -8   0  110.50    4.33
   0  -8   0  106.79    4.47
   0  -8   0  109.21    4.26
   0  -8   0  109.04    4.26
   0   9   0    0.04    0.04
   0   9   0   -0.01    0.03
   0  -9   0    0.05    0.03
   0  -9   0    0.02    0.05
   0  -9   0    0.07    0.05
   0  -9   0    0.06    0.04
   0   9   0    0.02    0.04
   0  -9   0    0.02    0.03
   0  -9   0    0.11    0.06
   0  -9   0    0.14    0.09
   0  -9   0   -0.01    0.03
   0  -9   0    0.02    0.03
   0  -9   0   -0.01    0.03
   0  10   0   50.98    2.19
   0  10   0   51.16    2.15
   0 -10   0   52.34    2.10
   0 -10   0   46.18    2.19
   0 -10   0   53.61    2.12
   0 -10   0   47.09    2.16
   0 -10   0   56.41    2.10
   0  10   0   49.28    2.14
   0 -10   0   51.33    2.17
   0 -10   0   50.41    2.08
   0 -10   0   49.05    2.07
   0 -10   0   49.14    2.35
   0  11   0    0.01    0.03
   0  11   0   -0.02    0.05
   0 -11   0    0.01    0.05
   0 -11   0    0.02    0.06
   0 -11   0    0.22    0.08
   0 -11   0   -0.02    0.05
   0 -11   0    0.07    0.04
   0 -11   0    0.02    0.06
   0 -11   0    0.04    0.08
   0 -11   0   -0.01    0.04
   0  11   0    0.06    0.04
   0  11   0    0.04    0.05
   0 -12   0   28.90    1.19
   0 -12   0   27.92    1.17
   0 -12   0   26.86    1.25
   0 -12   0   24.61    1.41
   0 -12   0   27.53    1.15
   0 -12   0   26.18    1.16
   0  12   0   25.94    1.24
   0  12   0   25.02    1.21
   0 -13   0   -0.01    0.04
   0 -13   0   -0.03    0.06
   0 -13   0    0.05    0.04
   0  13   0    0.02    0.05
   0 -14   0   15.93    0.76
   0 -14   0   15.43    0.70
   0 -15   0    0.04    0.04
   0   0  -1    0.14    0.02
   0   0   1    0.15    0.01
   0   1  -1    0.05    0.01
   0   1   1    0.03    0.01
   0   1   1    0.04    0.01
   0  -1   1    0.06    0.02
   0  -1  -1    0.04    0.02
   0  -1  -1    0.05    0.02
   0   2  -1    1.30    0.07
   0  -2  -1    1.09    0.07
   0   2   1    1.12    0.07
   0   2   1    1.09    0.07
   0   2   1    1.08    0.07
   0  -2   1    1.41    0.06
   0  -2  -1    1.54    0.10
   0  -2  -1    1.46    0.10
   0   3  -1    0.14    0.03
   0   3   1    0.14    0.04
   0  -3  -1    0.13    0.03
   0   3   1    0.10    0.03
   0   3   1    0.10    0.02
   0   3   1    0.15    0.03
   0  -3  -1    0.16    0.03
   0  -3   1    0.16    0.02
   0  -3  -1    0.21    0.05
   0  -3  -1    0.17    0.05
   0   4   1    0.41    0.07
   0   4  -1    0.33    0.05
   0   4  -1    0.25    0.04
   0   4   1    0.32    0.04
   0   4   1    0.33    0.05
   0   4   1    0.32    0.04
   0  -4   1    0.59    0.07
   0  -4  -1    0.38    0.06
   0  -4   1    0.44    0.04
   0  -4  -1    0.56    0.06
   0  -4  -1    0.60    0.09
   0  -4  -1    0.49    0.09
   0   5   1    0.25    0.06
   0   5  -1    0.17    0.04
   0   5   1    0.16    0.03
   0   5  -1    0.16    0.04
   0   5   1    0.14    0.04
   0   5   1    0.17    0.04
   0  -5  -1    0.26    0.05
   0  -5   1    0.25    0.05
   0  -5  -1    0.26    0.05
   0  -5   1    0.22    0.03
   0  -5  -1    0.22    0.07
   0  -5  -1    0.25    0.07
   0   6   1    0.02    0.04
   0   6  -1    0.01    0.02
   0   6   1    0.05    0.03
   0   6   1    0.01    0.02
   0   6  -1    0.07    0.03
   0   6   1    0.00    0.02
   0   6   1    0.02    0.03
   0  -6  -1   -0.01    0.04
   0  -6   1   -0.01    0.04
   0  -6  -1    0.01    0.02
   0  -6   1    0.00    0.01
   0  -6  -1   -0.02    0.05
   0  -6  -1   -0.02    0.07
   0  -6  -1    0.00    0.02
   0   7  -1    0.01    0.02
   0   7   1   -0.01    0.04
   0  -7  -1    0.03    0.02
   0   7  -1    0.01    0.03
   0   7   1    0.02    0.04
   0   7   1    0.01    0.02
   0   7   1    0.06    0.03
   0  -7  -1    0.06    0.04
   0  -7   1   -0.01    0.04
   0   7   1    0.09    0.04
   0   7   1    0.02    0.03
   0  -7  -1    0.02    0.03
   0  -7  -1   -0.02    0.06
   0  -7  -1    0.01    0.02
   0   8   1    0.11    0.05
   0  -8  -1    0.22    0.07
   0  -8   1    0.07    0.05
   0   8   1    0.16    0.04
   0  -8  -1    0.13    0.04
   0   8   1    0.12    0.05
   0  -8   1    0.19    0.04
   0  -8   1    0.13    0.04
   0  -8   1    0.21    0.05
   0  -8  -1    0.21    0.04
   0  -8  -1    0.16    0.04
   0  -8  -1    0.15    0.04
   0  -8   1    0.17    0.04
   0  -8  -1    0.14    0.04
   0  -8  -1    0.14    0.08
   0  -8  -1    0.14    0.06
   0   8  -1    0.13    0.05
   0   8  -1    0.06    0.05
   0   8  -1    0.08    0.04
   0   8   1    0.10    0.04
   0   8  -1    0.10    0.05
   0   8   1    0.17    0.06
   0  -9  -1    0.23    0.07
   0  -9  -1    0.21    0.05
   0  -9   1    0.20    0.06
   0  -9   1    0.27    0.07
   0  -9  -1    0.15    0.07
   0  -9   1    0.25    0.08
   0  -9  -1    0.24    0.06
   0  -9   1    0.23    0.06
   0  -9  -1    0.24    0.08
   0  -9  -1    0.26    0.06
   0  -9   1    0.24    0.06
   0   9   1    0.22    0.06
   0  -9  -1    0.21    0.05
   0  -9   1    0.31    0.06
   0  -9   1    0.32    0.06
   0  -9  -1    0.26    0.11
   0  -9  -1    0.17    0.08
   0  -9   1    0.32    0.05
   0  -9  -1    0.28    0.05
   0  -9  -1    0.23    0.05
   0   9   1    0.22    0.07
   0   9  -1    0.16    0.07
   0   9  -1    0.19    0.06
   0   9   1    0.20    0.06
   0 -10  -1    4.08    0.26
   0 -10   1    3.88    0.25
   0 -10   1    4.25    0.27
   0 -10   1    4.07    0.29
   0 -10  -1    4.17    0.30
   0 -10   1    4.24    0.25
   0 -10  -1    3.98    0.31
   0 -10  -1    4.11    0.25
   0 -10   1    3.53    0.31
   0 -10  -1    3.72    0.29
   0  10   1    3.92    0.28
   0  10   1    3.78    0.27
   0  10  -1    3.40    0.27
   0 -10   1    4.01    0.24
   0 -10  -1    4.02    0.24
   0 -10  -1    3.78    0.23
   0 -10   1    4.17    0.25
   0 -10  -1    3.81    0.23
   0 -10   1    4.07    0.23
   0 -10  -1    3.91    0.29
   0 -10  -1    4.02    0.39
   0  10   1    2.90    0.25
   0  10   1    3.24    0.28
   0  10  -1    3.26    0.29
   0  10  -1    2.70    0.25
   0 -11   1    0.06    0.06
   0 -11  -1    0.17    0.08
   0 -11   1    0.15    0.06
   0 -11   1    0.15    0.06
   0 -11  -1    0.15    0.06
   0 -11   1    0.23    0.07
   0 -11  -1    0.10    0.07
   0 -11  -1    0.10    0.06
   0 -11   1    0.08    0.07
   0 -11  -1    0.18    0.05
   0  11   1    0.07    0.05
   0  11   1    0.07    0.06
   0  11  -1    0.09    0.05
   0  11   1    0.08    0.06
   0 -11  -1    0.07    0.09
   0 -11   1    0.14    0.05
   0 -11   1    0.13    0.04
   0 -11  -1    0.14    0.04
   0 -11  -1    0.08    0.05
   0 -11  -1    0.17    0.08
   0  11  -1    0.10    0.05
   0  11   1    0.14    0.07
   0  11  -1    0.06    0.05
   0 -12  -1    1.96    0.16
   0 -12   1    2.22    0.18
   0 -12   1    2.41    0.19
   0 -12  -1    1.79    0.20
   0 -12  -1    2.30    0.19
   0 -12   1    2.24    0.21
   0 -12  -1    2.04    0.21
   0 -12   1    1.93    0.15
   0 -12  -1    1.99    0.16
   0 -12  -1    1.88    0.15
   0 -12   1    1.93    0.16
   0 -12  -1    1.98    0.29
   0  12   1    1.44    0.19
   0  12  -1    1.66    0.18
   0  12   1    1.26    0.16
   0 -13   1    0.01    0.05
   0 -13  -1    0.03    0.06
   0 -13  -1    0.11    0.06
   0 -13   1    0.09    0.05
   0 -13  -1    0.14    0.08
   0  13   1    0.11    0.07
   0  13   1    0.11    0.06
   0  13  -1    0.16    0.07
   0 -13   1    0.08    0.05
   0 -13  -1    0.10    0.05
   0 -13  -1    0.02    0.03
   0  14   1    0.12    0.05
   0 -14  -1    0.21    0.05
   0 -14   1    0.27    0.06
   0 -14  -1    0.36    0.09
   0 -14  -1    0.34    0.08
   0 -14   1    0.21    0.07
   0 -14  -1    0.10    0.06
   0 -15   1    0.28    0.06
   0 -15  -1    0.23    0.06
   0 -15  -1    0.25    0.06
   0   0   2  172.34    6.65
   0   0  -2  166.77    6.66
   0  -1  -2    7.30    0.31
   0   1   2    7.28    0.31
   0   1  -2    7.61    0.32
   0   1  -2    7.07    0.32
   0  -1   2    7.49    0.32
   0  -1   2    7.70    0.32
   0  -1  -2    7.78    0.32
   0  -1  -2    7.88    0.32
   0  -1   2    7.80    0.33
   0  -2   2   35.48    1.51
   0   2   2   39.33    1.53
   0   2   2   35.06    1.49
   0   2   2   39.41    1.50
   0   2  -2   36.98    1.50
   0  -2  -2   35.89    1.50
   0   2   2   38.47    1.49
   0  -2  -2   38.09    1.52
   0  -2  -2   39.31    1.52
   0  -2   2   38.77    1.52
   0  -2   2   38.83    1.52
   0  -3  -2    0.34    0.05
   0   3  -2    0.25    0.02
   0   3   2    0.43    0.06
   0  -3  -2    0.35    0.04
   0   3   2    0.23    0.03
   0   3   2    0.20    0.03
   0   3   2    0.39    0.04
   0  -3   2    0.31    0.06
   0  -3   2    0.30    0.06
   0  -3  -2    0.33    0.06
   0  -3  -2    0.22    0.06
   0  -4  -2   55.80    2.27
   0   4  -2   55.37    2.23
   0   4   2   58.29    2.31
   0   4   2   52.68    2.24
   0   4   2   55.93    2.26
   0   4   2   59.85    2.25
   0  -4   2   57.90    2.32
   0  -4  -2   56.55    2.32
   0  -4   2   60.59    2.32
   0  -4  -2   55.51    2.31
   0  -5   2    8.63    0.45
   0  -5  -2    8.74    0.44
   0   5   2    9.02    0.47
   0   5  -2    8.60    0.40
   0   5   2    9.41    0.42
   0   5   2    9.92    0.43
   0   5  -2    9.95    0.44
   0   5   2    8.97    0.40
   0  -5  -2    8.95    0.43
   0   5   2    8.99    0.41
   0  -5  -2    9.91    0.50
   0  -5  -2    9.43    0.50
   0  -5   2    9.48    0.49
   0  -5   2   10.05    0.50
   0  -6  -2   64.21    2.61
   0  -6   2   62.12    2.63
   0   6   2   64.62    2.65
   0   6  -2   61.90    2.55
   0   6  -2   68.24    2.61
   0   6   2   60.52    2.55
   0   6   2   67.05    2.60
   0   6   2   64.00    2.58
   0   6   2   64.82    2.58
   0   6   2   62.24    2.56
   0  -6  -2   63.00    2.59
   0  -6  -2   64.48    2.69
   0  -6  -2   70.42    2.57
   0  -6   2   67.35    2.69
   0  -7   2   22.09    1.05
   0  -7  -2   21.93    1.03
   0   7   2   22.39    1.06
   0  -7  -2   22.97    0.95
   0   7  -2   22.62    1.03
   0   7   2   23.38    1.00
   0   7   2   25.45    1.04
   0  -7  -2   26.02    0.99
   0  -7  -2   22.06    1.11
   0  -7   2   23.00    1.12
   0  -7  -2   23.53    1.01
   0   7   2   22.38    1.00
   0   7   2   23.05    0.98
   0   8   2   68.88    2.90
   0  -8  -2   69.87    2.90
   0  -8   2   69.09    2.97
   0  -8  -2   67.69    2.95
   0   8   2   68.25    2.96
   0  -8  -2   69.84    2.87
   0  -8  -2   70.44    2.85
   0   8  -2   69.31    2.95
   0   8   2   71.35    2.91
   0   8   2   69.62    2.94
   0   8  -2   70.85    2.95
   0   8  -2   76.28    2.96
   0  -8  -2   72.43    2.86
   0  -8  -2   80.32    2.89
   0  -8  -2   71.84    3.07
   0  -8  -2   73.29    2.87
   0  -8  -2   72.36    2.94
   0  -8   2   75.48    2.93
   0  -8   2   73.42    2.89
   0  -8  -2   71.74    2.86
   0  -8   2   68.22    2.86
   0  -8   2   72.92    2.87
   0  -8   2   73.03    3.07
   0  -8  -2   71.91    2.87
   0   9   2    0.72    0.11
   0  -9  -2    0.71    0.09
   0  -9   2    0.65    0.09
   0  -9   2    0.81    0.10
   0  -9   2    0.85    0.12
   0  -9   2    0.60    0.12
   0  -9   2    0.79    0.09
   0  -9   2    0.65    0.10
   0  -9  -2    0.78    0.12
   0  -9  -2    0.84    0.12
   0  -9  -2    0.69    0.11
   0  -9   2    0.84    0.10
   0  -9   2    0.79    0.10
   0   9  -2    0.64    0.11
   0   9   2    0.74    0.11
   0   9  -2    0.68    0.10
   0   9   2    0.63    0.09
   0   9  -2    0.62    0.11
   0   9   2    0.66    0.09
   0   9   2    0.65    0.10
   0  -9  -2    0.58    0.07
   0  -9   2    0.82    0.17
   0  -9   2    0.73    0.08
   0  -9   2    0.84    0.12
   0  -9  -2    0.57    0.07
   0  -9  -2    0.98    0.18
   0  -9  -2    0.79    0.08
   0  -9  -2    0.96    0.13
   0  -9   2    0.63    0.08
   0  -9   2    0.72    0.09
   0  -9  -2    0.71    0.09
   0 -10  -2   55.47    2.28
   0 -10   2   57.73    2.31
   0 -10   2   50.34    2.39
   0 -10   2   60.40    2.29
   0 -10   2   55.51    2.30
   0 -10  -2   54.98    2.36
   0 -10   2   56.50    2.34
   0 -10  -2   51.34    2.37
   0 -10   2   55.48    2.35
   0 -10   2   57.63    2.28
   0 -10   2   55.67    2.31
   0 -10  -2   54.12    2.35
   0  10  -2   54.99    2.35
   0  10  -2   52.66    2.37
   0  10   2   59.02    2.38
   0  10   2   53.33    2.30
   0  10   2   56.97    2.32
   0  10   2   58.75    2.35
   0  10   2   56.46    2.36
   0 -10   2   56.19    2.28
   0 -10  -2   52.86    2.52
   0 -10  -2   54.67    2.26
   0 -10   2   54.09    2.53
   0 -10   2   56.08    2.35
   0 -10   2   56.15    2.30
   0 -10  -2   57.21    2.37
   0 -10   2   56.24    2.26
   0 -10  -2   54.60    2.27
   0 -10  -2   54.79    2.27
   0 -11   2    4.58    0.39
   0 -11  -2    5.59    0.37
   0 -11  -2    5.51    0.31
   0 -11   2    5.91    0.34
   0 -11   2    5.76    0.34
   0 -11   2    5.50    0.36
   0 -11  -2    4.50    0.37
   0 -11   2    5.58    0.37
   0 -11   2    5.42    0.33
   0 -11  -2    5.94    0.39
   0 -11   2    6.33    0.33
   0  11  -2    4.90    0.35
   0  11   2    5.46    0.36
   0  11   2    5.42    0.37
   0 -11  -2    5.13    0.30
   0 -11  -2    5.68    0.30
   0 -11   2    5.34    0.31
   0 -11   2    5.44    0.30
   0 -11  -2    4.79    0.47
   0 -11   2    6.38    0.39
   0 -11  -2    6.21    0.39
   0 -11  -2    5.60    0.31
   0 -11   2    5.24    0.48
   0  11  -2    5.61    0.36
   0  11  -2    5.73    0.39
   0 -12   2   43.82    1.89
   0 -12  -2   45.61    1.86
   0 -12   2   45.95    1.89
   0 -12   2   44.98    1.85
   0 -12   2   43.55    1.85
   0 -12   2   45.82    1.85
   0 -12  -2   43.35    1.91
   0 -12  -2   41.90    1.89
   0 -12  -2   44.54    1.81
   0 -12   2   41.68    1.82
   0 -12  -2   42.03    1.81
   0  12  -2   40.49    1.87
   0  12   2   45.06    1.91
   0  12   2   43.93    1.88
   0 -13   2    1.73    0.18
   0 -13   2    1.70    0.17
   0 -13  -2    1.80    0.19
   0 -13   2    2.19    0.18
   0 -13  -2    1.77    0.17
   0 -13  -2    1.72    0.19
   0 -13   2    1.82    0.15
   0  13   2    1.68    0.18
   0  13   2    1.80    0.20
   0  13  -2    1.32    0.16
   0 -13   2    1.78    0.15
   0 -13  -2    1.64    0.13
   0 -13  -2    1.90    0.15
   0  14   2   18.87    0.98
   0 -14  -2   21.24    0.94
   0 -14   2   22.15    0.96
   0 -14   2   23.26    0.98
   0 -14  -2   23.33    1.02
   0 -14   2   23.38    1.01
   0 -14  -2   22.63    1.01
   0 -14  -2   23.53    0.99
   0 -14   2   23.04    1.00
   0 -15  -2    0.91    0.09
   0 -15  -2    0.70    0.09
   0 -15   2    0.83    0.10
   0 -15  -2    0.80    0.10
   0 -15   2    0.94    0.09
   0   0   3    0.04    0.02
   0   0  -3    0.03    0.03
   0   0   3    0.07    0.02
   0   0   3    0.08    0.03
   0   0   3    0.06    0.01
   0  -1   3    0.18    0.02
   0   1  -3    0.13    0.03
   0   1  -3    0.13    0.03
   0  -1  -3    0.16    0.02
   0  -1  -3    0.22    0.03
   0   1  -3    0.15    0.02
   0   1   3    0.13    0.03
   0   1   3    0.10    0.02
   0  -1   3    0.19    0.04
   0   1   3    0.19    0.03
   0  -1  -3    0.13    0.03
   0  -1   3    0.16    0.02
   0  -1   3    0.24    0.03
   0  -1  -3    0.20    0.03
   0   2   3    0.01    0.03
   0  -2   3    0.00    0.01
   0   2  -3    0.01    0.02
   0  -2   3    0.02    0.03
   0   2   3    0.02    0.02
   0   2   3    0.00    0.02
   0  -2   3   -0.01    0.03
   0  -2  -3    0.00    0.03
   0  -2   3    0.02    0.03
   0  -2  -3    0.02    0.03
   0   3   3    0.33    0.06
   0   3  -3    0.24    0.04
   0  -3  -3    0.26    0.04
   0   3   3    0.34    0.04
   0   3   3    0.29    0.04
   0   3   3    0.33    0.04
   0  -3  -3    0.39    0.07
   0  -3   3    0.34    0.06
   0  -3   3    0.35    0.06
   0  -3  -3    0.24    0.05
   0   4   3    0.02    0.04
   0  -4  -3    0.01    0.03
   0   4   3   -0.01    0.02
   0   4   3    0.01    0.01
   0   4   3    0.00    0.02
   0   4  -3   -0.01    0.02
   0   4   3    0.03    0.02
   0   4   3    0.01    0.02
   0   4   3    0.00    0.02
   0  -4  -3   -0.02    0.05
   0  -4   3   -0.01    0.04
   0  -4  -3    0.04    0.04
   0  -4   3    0.02    0.04
   0   5   3    0.01    0.04
   0  -5  -3   -0.01    0.03
   0  -5   3   -0.01    0.04
   0   5  -3    0.03    0.02
   0   5   3    0.01    0.02
   0   5   3    0.01    0.01
   0   5   3    0.03    0.03
   0   5   3    0.01    0.02
   0   5   3    0.02    0.02
   0   5   3    0.01    0.03
   0   5   3    0.02    0.02
   0  -5   3    0.04    0.05
   0  -5   3    0.06    0.05
   0  -5  -3    0.02    0.04
   0  -5  -3   -0.01    0.05
   0   6   3    0.88    0.12
   0  -6  -3    1.13    0.11
   0  -6   3    1.03    0.12
   0   6  -3    0.62    0.09
   0   6   3    0.60    0.07
   0   6  -3    0.75    0.09
   0   6   3    0.66    0.09
   0   6   3    0.97    0.08
   0   6   3    0.72    0.09
   0   6   3    0.86    0.07
   0  -6  -3    1.16    0.11
   0   6   3    0.78    0.08
   0  -6   3    0.91    0.13
   0  -6  -3    1.04    0.14
   0  -7  -3    0.24    0.04
   0   7   3    0.16    0.07
   0  -7  -3    0.30    0.07
   0  -7   3    0.39    0.09
   0   7  -3    0.12    0.05
   0   7  -3    0.29    0.07
   0   7   3    0.16    0.05
   0   7   3    0.15    0.04
   0   7   3    0.26    0.05
   0  -7   3    0.30    0.09
   0  -7  -3    0.26    0.05
   0  -7  -3    0.36    0.10
   0   7   3    0.24    0.05
   0   7   3    0.21    0.05
   0  -7  -3    0.28    0.06
   0   8   3    0.50    0.08
   0  -8  -3    0.58    0.09
   0   8   3    0.49    0.08
   0  -8   3    0.54    0.11
   0  -8   3    0.53    0.08
   0  -8  -3    0.66    0.11
   0  -8  -3    0.63    0.10
   0  -8   3    0.63    0.08
   0  -8   3    0.68    0.09
   0  -8   3    0.63    0.08
   0  -8  -3    0.54    0.06
   0   8   3    0.43    0.10
   0   8   3    0.42    0.08
   0   8  -3    0.45    0.09
   0   8   3    0.45    0.07
   0   8  -3    0.46    0.09
   0   8  -3    0.45    0.10
   0  -8  -3    0.62    0.07
   0  -8  -3    0.59    0.07
   0  -8   3    0.56    0.07
   0  -8   3    0.46    0.06
   0  -8   3    0.51    0.09
   0  -8  -3    0.60    0.07
   0  -8  -3    0.57    0.07
   0  -8  -3    0.59    0.07
   0  -8  -3    0.41    0.12
   0  -8   3    0.58    0.09
   0  -8   3    0.69    0.14
   0  -8  -3    0.51    0.09
   0   9   3    2.19    0.19
   0   9   3    2.25    0.21
   0   9   3    2.59    0.21
   0  -9  -3    2.44    0.15
   0   9   3    2.17    0.23
   0  -9   3    2.72    0.20
   0  -9   3    2.80    0.21
   0  -9   3    2.84    0.19
   0  -9   3    2.63    0.21
   0  -9  -3    2.66    0.21
   0  -9  -3    2.62    0.17
   0  -9   3    2.83    0.19
   0  -9   3    2.65    0.25
   0  -9  -3    2.08    0.21
   0  -9   3    2.36    0.18
   0  -9  -3    2.46    0.21
   0  -9   3    2.53    0.20
   0   9   3    1.78    0.20
   0   9  -3    2.03    0.21
   0  -9  -3    2.68    0.17
   0  -9   3    2.57    0.20
   0  -9  -3    2.43    0.21
   0  -9   3    2.26    0.16
   0  -9  -3    2.64    0.18
   0  -9  -3    2.12    0.27
   0  -9   3    2.69    0.21
   0  -9   3    2.24    0.17
   0  -9  -3    2.44    0.17
   0  -9  -3    2.28    0.16
   0  -9  -3    2.65    0.17
   0  -9   3    2.74    0.29
   0 -10   3    1.34    0.13
   0 -10   3    1.32    0.13
   0 -10   3    1.00    0.12
   0 -10   3    1.19    0.14
   0 -10  -3    0.95    0.13
   0 -10  -3    1.30    0.12
   0 -10  -3    0.98    0.15
   0 -10   3    1.11    0.13
   0 -10   3    1.26    0.15
   0 -10   3    1.02    0.13
   0 -10   3    1.15    0.17
   0 -10  -3    0.86    0.14
   0  10  -3    0.44    0.12
   0  10  -3    0.54    0.11
   0  10   3    1.01    0.12
   0  10   3    1.12    0.13
   0  10   3    1.12    0.15
   0  10   3    0.98    0.14
   0 -10   3    1.23    0.13
   0 -10   3    0.99    0.19
   0 -10   3    0.93    0.11
   0 -10  -3    0.87    0.14
   0 -10  -3    1.08    0.11
   0 -10  -3    1.10    0.11
   0 -10  -3    1.09    0.20
   0 -10   3    1.06    0.10
   0 -10  -3    0.90    0.10
   0 -10   3    1.07    0.14
   0 -11   3    0.82    0.12
   0 -11   3    0.90    0.12
   0 -11  -3    0.92    0.13
   0 -11   3    0.90    0.12
   0 -11  -3    0.77    0.09
   0 -11   3    0.84    0.12
   0 -11   3    0.85    0.12
   0 -11   3    0.55    0.10
   0 -11  -3    0.60    0.13
   0 -11  -3    0.68    0.13
   0 -11   3    0.60    0.10
   0  11   3    0.67    0.12
   0  11   3    0.73    0.12
   0  11  -3    0.52    0.11
   0 -11  -3    0.60    0.12
   0 -11  -3    0.68    0.09
   0 -11  -3    0.71    0.09
   0 -11   3    0.72    0.10
   0 -11   3    0.42    0.15
   0 -11  -3    0.65    0.09
   0 -11  -3    0.41    0.14
   0 -11   3    0.75    0.11
   0 -11   3    0.55    0.11
   0  11  -3    0.48    0.11
   0  11   3    0.85    0.16
   0  11  -3    0.62    0.11
   0 -12   3    2.41    0.22
   0 -12   3    2.77    0.21
   0 -12   3    2.65    0.22
   0 -12  -3    3.05    0.24
   0 -12   3    2.66    0.21
   0 -12   3    2.48    0.20
   0 -12  -3    2.47    0.24
   0 -12   3    2.92    0.20
   0 -12   3    2.36    0.19
   0 -12  -3    2.25    0.17
   0 -12  -3    2.19    0.17
   0  12   3    2.14    0.21
   0  12   3    2.27    0.24
   0  12   3    2.39    0.25
   0 -13  -3    0.09    0.07
   0 -13  -3    0.14    0.06
   0 -13   3    0.11    0.06
   0 -13  -3    0.15    0.06
   0 -13   3    0.05    0.05
   0 -13   3    0.21    0.06
   0 -13   3    0.16    0.07
   0  13   3    0.09    0.07
   0  13  -3    0.05    0.06
   0  13   3    0.09    0.06
   0 -13  -3    0.15    0.05
   0 -13   3    0.11    0.05
   0 -13  -3    0.12    0.05
   0  14   3    0.14    0.05
   0 -14  -3    0.07    0.03
   0 -14  -3    0.07    0.05
   0 -14   3    0.16    0.05
   0 -14  -3    0.13    0.06
   0 -14   3    0.07    0.04
   0 -14   3    0.18    0.06
   0 -14  -3    0.11    0.06
   0 -14   3    0.11    0.05
   0 -15  -3    0.37    0.07
   0 -15  -3    0.34    0.06
   0 -15   3    0.28    0.05
   0 -15  -3    0.36    0.07
   0 -15   3    0.30    0.06
   0   0   4   69.64    2.54
   0   0   4   64.75    2.54
   0   0   4   62.76    2.50
   0   0   4   65.11    2.53
   0   0  -4   58.29    2.55
   0   1   4   38.75    1.55
   0  -1   4   38.12    1.51
   0   1   4   39.88    1.52
   0  -1   4   34.37    1.53
   0   1  -4   36.77    1.49
   0   1  -4   36.53    1.53
   0  -1   4   34.84    1.52
   0  -1  -4   38.60    1.50
   0  -1  -4   36.60    1.52
   0   1  -4   35.80    1.53
   0   1  -4   34.81    1.53
   0   1  -4   37.17    1.50
   0  -1  -4   40.12    1.50
   0  -1   4   39.44    1.50
   0  -1   4   38.58    1.52
   0   1   4   39.58    1.52
   0   2  -4   57.18    2.43
   0   2   4   65.43    2.42
   0   2  -4   57.27    2.43
   0   2   4   60.07    2.41
   0  -2   4   55.94    2.43
   0   2   4   61.70    2.42
   0   2   4   60.59    2.42
   0  -2   4   62.29    2.42
   0  -2   4   59.97    2.42
   0  -2  -4   63.85    2.43
   0  -2  -4   64.02    2.43
   0   3   4    2.71    0.18
   0  -3   4    2.19    0.16
   0   3  -4    2.12    0.14
   0   3   4    2.24    0.14
   0   3   4    2.40    0.14
   0  -3  -4    2.33    0.15
   0  -3   4    2.32    0.16
   0  -3  -4    2.59    0.16
   0  -3   4    2.64    0.16
   0   4   4  101.24    3.84
   0   4  -4   95.16    3.78
   0   4   4   91.06    3.74
   0   4   4   96.03    3.76
   0   4   4   96.70    3.77
   0  -4  -4   98.37    3.81
   0  -4  -4   94.59    3.81
   0  -4   4   96.96    3.81
   0  -4   4   89.68    3.80
   0   5   4   29.83    1.30
   0  -5  -4   29.13    1.24
   0   5  -4   30.97    1.24
   0   5   4   28.78    1.20
   0   5   4   31.35    1.24
   0   5   4   29.12    1.22
   0   5   4   27.74    1.21
   0  -5   4   28.13    1.28
   0  -5  -4   30.79    1.29
   0   6   4   61.09    2.55
   0  -6  -4   60.10    2.48
   0  -6   4   59.09    2.51
   0   6  -4   60.27    2.47
   0   6   4   58.11    2.42
   0   6   4   63.52    2.46
   0   6   4   60.67    2.44
   0  -6  -4   63.57    2.50
   0   6   4   59.50    2.46
   0  -6  -4   60.04    2.54
   0  -6   4   62.58    2.54
   0   7   4    7.83    0.48
   0  -7  -4    7.60    0.38
   0  -7  -4    7.90    0.36
   0  -7   4    7.89    0.46
   0  -7  -4    7.46    0.43
   0   7  -4    7.25    0.42
   0   7  -4    7.55    0.42
   0   7   4    7.97    0.38
   0  -7   4    8.69    0.39
   0  -7   4    8.40    0.50
   0  -7  -4    8.27    0.50
   0  -7  -4    8.39    0.41
   0  -7  -4    8.58    0.45
   0   7   4    7.91    0.41
   0   7   4    7.29    0.39
   0   7   4    9.37    0.44
   0   8   4   54.13    2.06
   0  -8  -4   48.40    2.06
   0   8   4   47.44    2.02
   0   8   4   48.27    2.04
   0   8   4   46.30    2.12
   0  -8  -4   49.04    1.96
   0  -8   4   47.99    2.00
   0  -8   4   47.49    1.99
   0  -8   4   50.10    2.01
   0  -8   4   47.14    2.01
   0  -8   4   50.06    2.03
   0  -8   4   51.23    2.03
   0  -8  -4   48.41    2.03
   0  -8  -4   47.16    2.03
   0  -8  -4   49.07    2.07
   0  -8   4   46.59    2.10
   0  -8   4   51.68    2.00
   0   8  -4   50.93    2.10
   0   8  -4   47.38    2.07
   0   8  -4   48.50    2.06
   0  -8  -4   49.51    1.98
   0  -8   4   51.65    2.03
   0  -8  -4   49.65    2.04
   0  -8  -4   52.09    2.00
   0  -8   4   50.55    2.00
   0  -8  -4   47.89    1.98
   0  -8   4   48.09    1.97
   0  -8  -4   47.76    1.98
   0  -8  -4   45.77    2.14
   0  -8   4   48.40    2.02
   0  -8   4   48.77    2.16
   0  -8   4   44.81    1.96
   0   9   4    1.97    0.18
   0  -9  -4    1.55    0.16
   0   9   4    1.50    0.16
   0  -9  -4    1.34    0.11
   0   9   4    1.43    0.19
   0  -9  -4    1.42    0.15
   0  -9   4    1.77    0.15
   0  -9   4    1.50    0.19
   0  -9   4    1.69    0.14
   0  -9   4    1.45    0.14
   0  -9  -4    1.30    0.16
   0  -9   4    1.54    0.15
   0  -9   4    1.51    0.15
   0  -9   4    1.72    0.16
   0  -9   4    1.33    0.13
   0  -9  -4    1.58    0.16
   0   9  -4    1.04    0.15
   0   9   4    1.45    0.14
   0  -9  -4    1.52    0.12
   0  -9  -4    1.43    0.12
   0  -9   4    1.49    0.13
   0  -9   4    1.35    0.15
   0  -9  -4    1.40    0.12
   0  -9   4    1.46    0.14
   0  -9  -4    1.42    0.16
   0  -9  -4    1.40    0.12
   0  -9  -4    1.65    0.22
   0  -9   4    1.61    0.22
   0  -9  -4    1.70    0.14
   0  10   4    9.63    0.60
   0  10  -4    8.68    0.56
   0 -10  -4    9.95    0.55
   0 -10   4   10.61    0.50
   0 -10   4   10.30    0.54
   0 -10   4   10.51    0.53
   0 -10   4    9.92    0.52
   0 -10  -4    9.44    0.53
   0 -10   4    9.84    0.53
   0 -10   4   10.15    0.50
   0 -10   4   10.63    0.52
   0 -10  -4    9.77    0.58
   0  10   4    8.85    0.58
   0  10   4   10.14    0.53
   0  10   4   10.22    0.57
   0  10   4   10.27    0.55
   0 -10   4   10.59    0.53
   0 -10   4   10.08    0.54
   0 -10  -4   11.67    0.52
   0 -10  -4   10.28    0.49
   0 -10   4    9.31    0.64
   0 -10  -4   10.23    0.48
   0 -10  -4   10.02    0.55
   0 -10  -4    9.49    0.48
   0 -10   4   10.17    0.50
   0 -10  -4    9.61    0.66
   0 -11   4    2.76    0.32
   0 -11   4    2.95    0.21
   0 -11  -4    3.03    0.20
   0 -11   4    3.32    0.25
   0 -11  -4    2.24    0.30
   0 -11   4    3.14    0.23
   0 -11  -4    2.75    0.19
   0 -11  -4    3.13    0.20
   0  11   4    2.70    0.22
   0 -11  -4    3.20    0.25
   0 -11   4    2.73    0.22
   0 -11   4    2.86    0.23
   0 -11   4    2.75    0.22
   0 -11  -4    3.11    0.25
   0 -11   4    3.24    0.22
   0 -11   4    3.31    0.22
   0 -11   4    2.95    0.23
   0 -11   4    2.67    0.22
   0 -11  -4    2.20    0.24
   0  11   4    2.63    0.25
   0  11   4    2.81    0.27
   0  11   4    2.72    0.24
   0  11  -4    2.71    0.26
   0  11  -4    2.54    0.24
   0  11   4    3.06    0.29
   0 -12   4   22.38    0.94
   0 -12   4   21.26    0.96
   0 -12   4   20.63    0.96
   0 -12   4   21.21    0.98
   0 -12  -4   22.29    1.01
   0 -12   4   20.80    0.96
   0 -12   4   21.21    0.96
   0 -12  -4   20.62    0.98
   0  12   4   22.10    1.05
   0  12  -4   18.91    0.98
   0  12   4   21.34    1.02
   0 -12  -4   19.68    0.91
   0 -12  -4   21.07    0.92
   0 -12   4   20.81    0.94
   0  12   4   21.61    0.98
   0 -13   4    0.86    0.11
   0 -13   4    0.82    0.11
   0 -13  -4    1.02    0.14
   0 -13  -4    0.91    0.12
   0 -13  -4    0.87    0.12
   0 -13   4    0.89    0.12
   0 -13   4    0.80    0.11
   0  13   4    0.63    0.10
   0  13   4    0.55    0.11
   0  13   4    1.05    0.15
   0 -13  -4    0.96    0.10
   0 -13  -4    0.81    0.09
   0 -13   4    0.94    0.10
   0  14   4   19.27    0.91
   0 -14  -4   21.15    0.90
   0 -14   4   20.23    0.87
   0 -14   4   20.86    0.88
   0 -14   4   21.14    0.89
   0 -14  -4   20.16    0.91
   0 -14  -4   19.56    0.89
   0 -14   4   18.90    0.87
   0 -14  -4   21.36    0.85
   0 -15   4   -0.01    0.03
   0 -15  -4   -0.01    0.03
   0 -15  -4   -0.02    0.04
   0   0  -5    0.11    0.04
   0   0   5    0.05    0.03
   0   0   5    0.05    0.03
   0   0  -5    0.09    0.04
   0   0   5    0.06    0.04
   0   0  -5    0.06    0.04
   0   1   5    0.07    0.03
   0   1   5    0.07    0.03
   0  -1   5    0.04    0.03
   0  -1  -5    0.14    0.04
   0  -1   5    0.07    0.03
   0   1   5    0.09    0.04
   0  -1   5    0.08    0.04
   0   1  -5    0.11    0.04
   0   1   5    0.05    0.03
   0  -1  -5    0.05    0.02
   0   1  -5    0.07    0.04
   0   1  -5    0.05    0.03
   0  -1  -5    0.08    0.04
   0  -1   5    0.03    0.03
   0  -2   5    0.01    0.01
   0   2  -5    0.01    0.03
   0   2  -5    0.02    0.02
   0  -2   5    0.03    0.03
   0   2  -5    0.04    0.03
   0   2   5    0.01    0.02
   0   2   5    0.01    0.02
   0  -2  -5    0.02    0.03
   0   2   5    0.01    0.02
   0  -2   5    0.04    0.03
   0  -2  -5    0.02    0.02
   0  -2   5    0.00    0.02
   0   3   5    0.27    0.07
   0   3   5    0.29    0.04
   0   3  -5    0.25    0.05
   0   3   5    0.16    0.04
   0   3  -5    0.16    0.04
   0   3   5    0.17    0.04
   0   3   5    0.17    0.04
   0   3   5    0.22    0.04
   0   3   5    0.24    0.05
   0  -3   5    0.26    0.05
   0  -3  -5    0.23    0.05
   0   4   5    0.12    0.05
   0   4  -5    0.11    0.03
   0   4   5    0.10    0.03
   0   4  -5    0.06    0.04
   0   4   5    0.10    0.03
   0   4   5    0.04    0.03
   0   4   5    0.05    0.03
   0  -4   5    0.09    0.04
   0  -4  -5    0.05    0.04
   0   5   5    0.41    0.10
   0  -5  -5    0.38    0.07
   0   5  -5    0.20    0.05
   0   5  -5    0.36    0.06
   0   5   5    0.30    0.05
   0   5   5    0.29    0.06
   0   5   5    0.29    0.06
   0  -5  -5    0.25    0.04
   0  -5   5    0.31    0.07
   0  -5  -5    0.34    0.07
   0   6   5    1.64    0.18
   0  -6  -5    1.48    0.14
   0   6  -5    1.02    0.12
   0   6   5    1.19    0.10
   0  -6  -5    1.25    0.15
   0  -6   5    1.25    0.14
   0   6   5    1.12    0.12
   0  -6  -5    1.37    0.16
   0   6   5    1.27    0.12
   0   7   5    0.75    0.10
   0   7   5    0.67    0.10
   0  -7  -5    0.97    0.13
   0  -7  -5    0.86    0.09
   0  -7  -5    0.70    0.07
   0   7   5    0.89    0.15
   0  -7  -5    0.85    0.11
   0  -7   5    0.85    0.13
   0   7  -5    0.77    0.10
   0   7  -5    0.57    0.09
   0   7   5    1.02    0.09
   0  -7  -5    0.85    0.08
   0  -7  -5    0.70    0.12
   0  -7  -5    0.98    0.11
   0  -7  -5    0.79    0.08
   0  -7   5    0.70    0.13
   0  -7   5    0.85    0.09
   0  -8  -5    0.11    0.06
   0   8   5    0.15    0.06
   0   8   5    0.18    0.06
   0   8  -5    0.17    0.06
   0   8  -5    0.13    0.06
   0   8  -5    0.25    0.08
   0   8  -5    0.24    0.06
   0  -8  -5    0.17    0.04
   0  -8  -5    0.29    0.06
   0   8   5    0.17    0.09
   0  -8   5    0.23    0.06
   0  -8  -5    0.20    0.06
   0  -8   5    0.17    0.07
   0  -8   5    0.31    0.07
   0  -8   5    0.22    0.07
   0  -8   5    0.24    0.06
   0  -8   5    0.23    0.07
   0  -8   5    0.19    0.06
   0  -8  -5    0.21    0.07
   0  -8  -5    0.29    0.08
   0  -8   5    0.24    0.06
   0  -8   5    0.18    0.06
   0   8   5    0.24    0.05
   0   8   5    0.23    0.06
   0  -8  -5    0.26    0.05
   0  -8  -5    0.23    0.05
   0  -8  -5    0.23    0.05
   0  -8   5    0.12    0.05
   0  -8   5    0.25    0.05
   0  -8  -5    0.27    0.07
   0  -8   5    0.12    0.05
   0  -8   5    0.08    0.06
   0  -8  -5    0.17    0.08
   0  -9  -5    0.02    0.05
   0   9   5   -0.02    0.06
   0   9   5    0.01    0.04
   0  -9   5    0.01    0.03
   0   9   5    0.03    0.04
   0   9   5    0.06    0.05
   0   9  -5    0.10    0.07
   0  -9  -5    0.01    0.02
   0  -9  -5    0.04    0.05
   0   9   5    0.02    0.06
   0   9   5    0.10    0.05
   0  -9   5    0.01    0.05
   0  -9  -5    0.02    0.05
   0  -9   5   -0.03    0.04
   0  -9   5    0.05    0.05
   0  -9   5   -0.01    0.06
   0  -9   5   -0.01    0.04
   0  -9  -5    0.05    0.05
   0  -9   5    0.04    0.05
   0  -9   5    0.02    0.05
   0  -9   5    0.02    0.04
   0  -9  -5   -0.01    0.05
   0   9   5    0.01    0.04
   0  -9  -5    0.05    0.03
   0  -9  -5    0.03    0.08
   0  -9   5   -0.02    0.06
   0  -9  -5   -0.01    0.04
   0  -9  -5    0.01    0.03
   0  -9  -5   -0.01    0.03
   0  -9   5    0.04    0.05
   0  -9   5   -0.01    0.03
   0  -9   5    0.04    0.04
   0  -9  -5    0.06    0.05
   0  -9   5    0.04    0.04
   0  10   5    0.95    0.14
   0  10   5    1.12    0.16
   0  10   5    0.73    0.13
   0  10  -5    0.81    0.14
   0  10   5    0.78    0.14
   0  10  -5    0.96    0.15
   0  10   5    0.91    0.16
   0  10   5    0.90    0.12
   0  10   5    0.90    0.12
   0 -10  -5    0.84    0.10
   0 -10   5    1.03    0.12
   0 -10  -5    1.13    0.12
   0 -10  -5    0.90    0.10
   0 -10   5    0.72    0.16
   0 -10  -5    0.99    0.18
   0 -10  -5    0.77    0.09
   0 -10  -5    0.89    0.13
   0 -10   5    1.29    0.15
   0 -10   5    1.29    0.14
   0 -10  -5    1.03    0.10
   0 -10  -5    0.93    0.13
   0 -10  -5    1.15    0.16
   0 -10   5    0.95    0.12
   0 -10  -5    1.12    0.14
   0 -10   5    0.95    0.12
   0 -10   5    0.98    0.12
   0 -10   5    0.73    0.11
   0 -10   5    1.00    0.13
   0 -10   5    0.85    0.12
   0 -10   5    1.08    0.12
   0 -11   5    2.62    0.21
   0 -11  -5    2.30    0.29
   0 -11  -5    2.34    0.17
   0 -11  -5    2.55    0.19
   0 -11  -5    3.03    0.19
   0 -11   5    2.50    0.29
   0 -11   5    2.64    0.20
   0  11   5    2.22    0.20
   0 -11   5    2.65    0.21
   0 -11   5    2.82    0.21
   0 -11   5    2.61    0.20
   0 -11   5    2.73    0.20
   0 -11   5    2.79    0.22
   0 -11  -5    2.52    0.22
   0 -11   5    2.83    0.20
   0 -11  -5    3.15    0.24
   0 -11   5    2.61    0.21
   0  11   5    2.51    0.24
   0  11   5    2.00    0.21
   0  11   5    2.66    0.26
   0  11  -5    1.59    0.21
   0  11  -5    1.50    0.20
   0  11   5    1.64    0.22
   0 -12   5    0.16    0.06
   0 -12   5    0.17    0.07
   0 -12   5    0.18    0.07
   0 -12  -5    0.15    0.07
   0 -12  -5    0.24    0.08
   0 -12   5    0.13    0.06
   0 -12   5    0.26    0.08
   0 -12   5    0.26    0.07
   0  12   5    0.26    0.08
   0  12   5    0.18    0.08
   0  12  -5    0.17    0.07
   0  12   5    0.14    0.07
   0 -12  -5    0.20    0.06
   0 -12  -5    0.22    0.06
   0 -12   5    0.15    0.06
   0 -12  -5    0.22    0.05
   0  13   5    0.06    0.05
   0 -13  -5    0.15    0.06
   0 -13   5    0.02    0.05
   0 -13  -5    0.10    0.05
   0 -13   5    0.10    0.05
   0 -13   5    0.11    0.05
   0 -13  -5    0.05    0.05
   0 -13   5    0.10    0.05
   0 -13   5    0.05    0.05
   0 -13  -5    0.07    0.04
   0  13   5    0.01    0.05
   0 -14  -5    0.02    0.04
   0 -14   5   -0.01    0.04
   0 -14   5    0.07    0.04
   0 -14  -5    0.04    0.04
   0 -14  -5    0.02    0.04
   0 -14   5    0.04    0.04
   0 -14  -5    0.03    0.03
   0  14   5    0.04    0.04
   0 -15  -5    0.39    0.06
   0   0  -6   15.80    0.74
   0   0  -6   16.49    0.75
   0   0   6   17.20    0.72
   0   0  -6   17.36    0.71
   0   0   6   16.62    0.72
   0   0  -6   15.82    0.73
   0   0   6   16.58    0.72
   0   1  -6   13.63    0.65
   0  -1   6   15.18    0.64
   0  -1  -6   14.84    0.65
   0   1   6   13.56    0.62
   0   1  -6   14.56    0.66
   0  -1   6   14.02    0.64
   0  -1  -6   14.91    0.62
   0   1   6   14.28    0.64
   0  -1  -6   14.99    0.65
   0   1  -6   13.96    0.66
   0   1   6   15.07    0.66
   0  -1   6   16.04    0.63
   0   2  -6   26.75    1.19
   0   2  -6   26.74    1.12
   0  -2  -6   28.73    1.15
   0   2  -6   26.09    1.19
   0   2   6   28.12    1.17
   0   2  -6   25.12    1.19
   0  -2   6   28.85    1.13
   0   2   6   30.08    1.22
   0   2   6   29.80    1.17
   0  -2   6   30.50    1.18
   0   2   6   30.41    1.18
   0  -2  -6   28.78    1.18
   0  -2   6   27.77    1.14
   0  -2  -6   28.28    1.14
   0  -3  -6    6.12    0.29
   0  -3   6    5.36    0.28
   0   3   6    5.36    0.27
   0   3   6    5.11    0.27
   0   3   6    5.59    0.29
   0   3   6    5.32    0.29
   0   3  -6    5.91    0.28
   0   3   6    5.46    0.27
   0   3   6    5.89    0.28
   0   3  -6    5.83    0.31
   0   3  -6    5.49    0.30
   0  -3   6    5.39    0.23
   0   4  -6   26.01    1.16
   0   4  -6   29.43    1.16
   0   4  -6   27.51    1.16
   0   4   6   28.77    1.14
   0   4   6   29.50    1.14
   0  -4   6   25.71    1.12
   0   4   6   27.71    1.22
   0   4   6   26.26    1.13
   0   4   6   26.02    1.12
   0   4   6   25.26    1.14
   0   4   6   28.26    1.16
   0  -4  -6   27.75    1.12
   0  -4   6   25.39    1.15
   0  -4  -6   27.36    1.16
   0   5   6    4.13    0.29
   0   5  -6    3.76    0.24
   0   5  -6    3.57    0.24
   0   5   6    4.07    0.23
   0   5   6    3.98    0.24
   0   5  -6    3.69    0.23
   0   5   6    3.71    0.22
   0   5   6    3.65    0.21
   0  -5  -6    3.62    0.25
   0  -5  -6    3.99    0.21
   0  -5   6    3.61    0.24
   0   5   6    3.53    0.23
   0   5   6    3.53    0.23
   0  -6  -6   61.12    2.49
   0   6   6   55.76    2.41
   0   6   6   58.49    2.42
   0   6   6   65.05    2.53
   0  -6  -6   58.62    2.44
   0   6   6   63.31    2.41
   0   6  -6   55.41    2.43
   0   6   6   66.17    2.44
   0   6  -6   60.82    2.44
   0   6   6   55.71    2.37
   0   6   6   58.19    2.37
   0   6   6   56.46    2.37
   0   6   6   60.34    2.40
   0  -6   6   54.93    2.38
   0  -6  -6   61.98    2.48
   0  -6  -6   61.77    2.38
   0  -6   6   57.33    2.45
   0   7   6    0.49    0.08
   0  -7  -6    0.62    0.12
   0   7   6    0.65    0.10
   0   7   6    0.76    0.14
   0  -7  -6    0.72    0.09
   0  -7   6    0.48    0.08
   0  -7   6    0.87    0.10
   0  -7  -6    0.69    0.11
   0   7   6    0.45    0.09
   0   7   6    0.72    0.09
   0   7  -6    0.54    0.09
   0   7  -6    0.55    0.09
   0   7  -6    0.70    0.12
   0   7  -6    0.31    0.08
   0   7   6    0.38    0.06
   0   7   6    0.47    0.07
   0   7   6    0.57    0.08
   0  -7  -6    0.57    0.07
   0  -7  -6    0.54    0.07
   0  -7   6    0.57    0.07
   0  -7   6    0.59    0.09
   0  -7   6    0.49    0.10
   0  -7  -6    0.71    0.09
   0  -7  -6    0.49    0.11
   0  -7   6    0.60    0.08
   0  -7   6    0.61    0.08
   0  -8   6   47.43    1.99
   0  -8  -6   50.06    2.14
   0   8   6   49.24    2.09
   0   8   6   48.06    2.07
   0  -8   6   48.68    1.99
   0   8  -6   53.31    2.16
   0   8   6   51.98    2.06
   0   8  -6   50.10    2.10
   0   8   6   58.14    2.14
   0   8  -6   49.49    2.10
   0   8  -6   51.16    2.18
   0  -8  -6   50.20    1.99
   0  -8  -6   48.27    2.03
   0   8   6   48.75    2.19
   0  -8   6   49.88    2.03
   0  -8   6   49.09    2.02
   0  -8   6   49.50    2.02
   0  -8  -6   48.44    2.04
   0  -8   6   47.50    2.02
   0  -8  -6   48.18    2.10
   0  -8   6   48.83    2.03
   0  -8  -6   49.21    2.05
   0  -8   6   45.00    2.02
   0   8   6   50.26    2.05
   0   8   6   46.63    2.01
   0   8   6   47.34    2.01
   0  -8  -6   49.65    2.00
   0  -8   6   48.37    2.00
   0  -8  -6   51.40    2.01
   0  -8   6   47.73    2.14
   0  -8  -6   49.72    2.16
   0  -8   6   46.73    2.04
   0  -8   6   52.57    2.05
   0  -8   6   50.84    2.03
   0  -8  -6   47.54    2.00
   0  -8  -6   52.55    2.06
   0  -9  -6    8.27    0.51
   0   9   6    8.56    0.51
   0   9   6    8.75    0.50
   0  -9   6    8.76    0.40
   0   9   6    9.05    0.49
   0   9  -6    8.51    0.53
   0   9  -6    8.60    0.57
   0   9   6    9.19    0.52
   0   9   6    8.67    0.46
   0  -9  -6    8.43    0.40
   0   9   6    7.95    0.55
   0  -9  -6    8.07    0.44
   0   9   6    8.68    0.45
   0  -9  -6    8.31    0.50
   0  -9  -6    7.90    0.44
   0  -9   6    8.23    0.44
   0  -9   6    8.14    0.44
   0  -9   6    8.15    0.43
   0  -9   6    7.86    0.43
   0  -9   6    8.10    0.45
   0  -9   6    8.79    0.43
   0  -9   6    8.50    0.43
   0  -9  -6    7.97    0.45
   0   9   6    8.24    0.45
   0  -9  -6    8.57    0.42
   0  -9  -6    8.66    0.42
   0  -9  -6    9.15    0.47
   0  -9   6    8.71    0.44
   0  -9   6    8.30    0.41
   0  -9  -6    7.83    0.41
   0  -9   6    8.98    0.45
   0  -9  -6    6.90    0.52
   0  -9   6    8.14    0.54
   0  10   6   17.09    0.84
   0  10   6   15.26    0.81
   0  10   6   17.11    0.86
   0  10  -6   14.91    0.83
   0  10   6   14.63    0.86
   0  10   6   16.08    0.75
   0 -10   6   14.92    0.74
   0 -10  -6   16.40    0.78
   0 -10   6   16.88    0.74
   0 -10   6   16.06    0.74
   0 -10   6   17.10    0.78
   0 -10   6   15.56    0.76
   0 -10  -6   14.51    0.75
   0 -10  -6   15.64    0.82
   0 -10   6   15.51    0.74
   0 -10   6   15.35    0.75
   0  10   6   15.39    0.76
   0 -10  -6   17.07    0.73
   0 -10  -6   15.05    0.71
   0 -10  -6   13.33    0.85
   0 -10  -6   17.36    0.75
   0 -10   6   15.72    0.88
   0 -10   6   16.24    0.74
   0 -10  -6   16.54    0.72
   0 -11  -6   12.61    0.56
   0 -11  -6   12.60    0.58
   0 -11   6   10.57    0.69
   0 -11  -6   10.95    0.71
   0 -11  -6   10.93    0.55
   0 -11   6   11.60    0.60
   0 -11   6   11.50    0.58
   0  11   6   11.49    0.58
   0  11   6   12.37    0.61
   0 -11   6   12.20    0.58
   0 -11  -6   11.86    0.62
   0 -11   6   12.48    0.60
   0 -11  -6   11.49    0.60
   0 -11   6   12.72    0.59
   0 -11   6   12.03    0.60
   0 -11   6   12.52    0.62
   0 -11   6   11.53    0.59
   0 -11   6   12.03    0.58
   0  11   6   12.29    0.68
   0  11   6   12.18    0.66
   0  11  -6    9.59    0.62
   0 -12   6   21.83    0.96
   0 -12  -6   20.80    0.96
   0 -12   6   20.51    0.92
   0 -12   6   20.04    0.92
   0 -12   6   21.46    0.94
   0 -12   6   20.38    0.92
   0 -12  -6   20.81    0.95
   0 -12   6   20.76    0.94
   0  12   6   22.10    0.97
   0  12   6   20.81    1.01
   0  12   6   22.02    1.04
   0 -12  -6   21.81    0.91
   0 -12  -6   21.95    0.92
   0 -12   6   21.21    0.93
   0  13   6    0.03    0.04
   0 -13   6   -0.01    0.05
   0 -13   6   -0.02    0.04
   0 -13   6   -0.03    0.06
   0 -13  -6   -0.01    0.05
   0 -13  -6    0.06    0.05
   0 -13   6    0.04    0.04
   0 -13  -6   -0.01    0.05
   0 -13  -6    0.07    0.03
   0  13   6   -0.06    0.06
   0 -14   6   13.36    0.61
   0 -14   6   12.98    0.60
   0 -14  -6   13.40    0.62
   0 -14  -6   14.16    0.62
   0 -14  -6   12.92    0.60
   0 -14  -6   13.64    0.59
   0  14   6   12.94    0.61
   0 -15  -6    0.07    0.04
   0   0   7    0.01    0.03
   0   0   7    0.03    0.03
   0   0  -7    0.01    0.03
   0   0  -7   -0.01    0.03
   0   0  -7    0.01    0.04
   0   0   7    0.01    0.03
   0  -1  -7    0.10    0.03
   0  -1  -7    0.09    0.03
   0   1  -7    0.08    0.04
   0  -1  -7    0.13    0.05
   0   1   7    0.10    0.04
   0  -1   7    0.12    0.05
   0   1   7    0.07    0.01
   0   1   7    0.06    0.03
   0   1   7    0.15    0.04
   0  -1  -7    0.06    0.04
   0   1   7    0.12    0.03
   0   1  -7    0.12    0.05
   0   1   7    0.14    0.03
   0  -1   7    0.11    0.04
   0  -1  -7    0.15    0.04
   0  -1   7    0.11    0.04
   0   1   7    0.09    0.05
   0  -2  -7    0.37    0.05
   0   2  -7    0.51    0.08
   0   2  -7    0.38    0.07
   0  -2  -7    0.30    0.05
   0   2  -7    0.22    0.06
   0   2   7    0.38    0.06
   0   2  -7    0.37    0.07
   0   2  -7    0.36    0.07
   0   2   7    0.44    0.07
   0   2   7    0.44    0.06
   0  -2   7    0.48    0.07
   0  -2  -7    0.33    0.07
   0   2   7    0.44    0.06
   0  -2  -7    0.43    0.05
   0  -2   7    0.47    0.05
   0   2   7    0.53    0.09
   0  -3  -7    0.01    0.02
   0  -3   7    0.03    0.03
   0   3   7   -0.01    0.03
   0   3  -7    0.01    0.04
   0   3  -7   -0.01    0.04
   0   3  -7    0.01    0.02
   0  -3   7   -0.02    0.01
   0   3  -7   -0.01    0.04
   0   3   7    0.01    0.03
   0   3  -7    0.01    0.01
   0   3   7    0.04    0.03
   0  -3   7    0.01    0.02
   0  -3  -7    0.02    0.02
   0   3   7    0.01    0.03
   0   3   7   -0.02    0.04
   0  -3  -7    0.02    0.03
   0  -4   7    0.52    0.07
   0   4   7    0.61    0.07
   0   4   7    0.54    0.07
   0   4   7    0.53    0.07
   0  -4   7    0.62    0.08
   0  -4  -7    0.46    0.06
   0  -4  -7    0.58    0.08
   0   4   7    0.49    0.08
   0   4  -7    0.50    0.07
   0   4   7    0.26    0.05
   0   4  -7    0.59    0.09
   0   4   7    0.40    0.07
   0   4  -7    0.66    0.09
   0   4  -7    0.59    0.09
   0   5   7    1.97    0.17
   0   5   7    2.54    0.19
   0   5   7    3.11    0.25
   0   5  -7    2.16    0.18
   0   5  -7    2.65    0.20
   0   5  -7    2.80    0.20
   0   5   7    1.82    0.16
   0   5   7    2.07    0.17
   0   5   7    2.56    0.16
   0   5   7    2.65    0.16
   0   5   7    2.59    0.17
   0   5   7    2.73    0.17
   0  -5   7    2.41    0.15
   0  -5   7    2.46    0.17
   0  -5  -7    2.76    0.17
   0  -5   7    2.62    0.19
   0  -5  -7    2.70    0.20
   0   6   7    0.30    0.07
   0  -6  -7    0.49    0.11
   0   6   7    0.26    0.07
   0   6  -7    0.38    0.08
   0   6   7    0.26    0.06
   0   6  -7    0.26    0.07
   0   6  -7    0.36    0.07
   0  -6  -7    0.26    0.06
   0   6   7    0.34    0.10
   0  -6  -7    0.37    0.08
   0   6   7    0.46    0.07
   0   6   7    0.32    0.06
   0   6   7    0.38    0.06
   0   6   7    0.33    0.06
   0  -6  -7    0.37    0.06
   0  -6   7    0.30    0.06
   0  -6   7    0.35    0.07
   0  -6  -7    0.36    0.06
   0  -6  -7    0.35    0.07
   0  -6  -7    0.37    0.08
   0  -6   7    0.37    0.06
   0  -6   7    0.38    0.08
   0   7   7    0.36    0.08
   0  -7  -7    0.40    0.11
   0   7  -7    0.43    0.10
   0   7   7    0.20    0.07
   0   7  -7    0.32    0.07
   0   7  -7    0.51    0.11
   0   7  -7    0.38    0.08
   0   7   7    0.35    0.07
   0   7   7    0.35    0.10
   0  -7  -7    0.33    0.07
   0   7   7    0.31    0.07
   0  -7   7    0.35    0.08
   0  -7   7    0.23    0.06
   0  -7   7    0.29    0.07
   0  -7   7    0.33    0.07
   0  -7   7    0.39    0.07
   0  -7  -7    0.49    0.10
   0   7   7    0.32    0.06
   0   7   7    0.37    0.07
   0   7   7    0.38    0.06
   0   7   7    0.36    0.06
   0  -7  -7    0.39    0.06
   0  -7   7    0.26    0.07
   0  -7   7    0.27    0.08
   0  -7  -7    0.43    0.06
   0  -7  -7    0.26    0.08
   0  -7   7    0.30    0.06
   0  -7   7    0.40    0.07
   0  -7  -7    0.40    0.07
   0  -8  -7    0.39    0.10
   0  -8   7    0.35    0.06
   0  -8   7    0.33    0.06
   0   8   7    0.47    0.10
   0   8  -7    0.18    0.09
   0   8   7    0.42    0.09
   0   8   7    0.27    0.07
   0   8  -7    0.48    0.10
   0   8  -7    0.38    0.09
   0   8   7    0.41    0.11
   0  -8  -7    0.41    0.08
   0  -8  -7    0.28    0.05
   0   8   7    0.39    0.08
   0  -8   7    0.33    0.08
   0  -8   7    0.42    0.07
   0  -8   7    0.31    0.07
   0  -8   7    0.38    0.07
   0  -8   7    0.28    0.07
   0  -8   7    0.42    0.09
   0  -8  -7    0.43    0.09
   0  -8   7    0.24    0.07
   0  -8  -7    0.28    0.07
   0   8   7    0.34    0.08
   0   8   7    0.43    0.07
   0  -8  -7    0.43    0.07
   0  -8   7    0.39    0.08
   0  -8   7    0.39    0.06
   0  -8  -7    0.30    0.07
   0  -8  -7    0.44    0.11
   0  -8   7    0.24    0.06
   0  -8  -7    0.35    0.06
   0  -8   7    0.39    0.10
   0  -8   7    0.28    0.07
   0  -9   7    0.03    0.04
   0   9   7   -0.02    0.06
   0  -9  -7   -0.04    0.05
   0   9  -7    0.02    0.04
   0   9  -7    0.02    0.05
   0   9   7    0.02    0.04
   0  -9  -7   -0.01    0.04
   0  -9  -7    0.02    0.03
   0   9   7    0.05    0.06
   0   9   7   -0.01    0.04
   0  -9  -7   -0.01    0.05
   0  -9   7   -0.01    0.06
   0  -9   7   -0.02    0.05
   0  -9   7    0.05    0.04
   0  -9   7    0.01    0.03
   0  -9  -7   -0.01    0.05
   0  -9  -7   -0.04    0.06
   0  -9   7   -0.02    0.05
   0  -9   7    0.02    0.04
   0   9   7   -0.01    0.04
   0  -9  -7   -0.01    0.03
   0  -9   7   -0.01    0.05
   0  -9  -7   -0.01    0.03
   0  -9  -7   -0.02    0.07
   0  -9   7    0.02    0.03
   0  -9   7    0.05    0.06
   0  -9   7   -0.04    0.06
   0  10   7    0.18    0.08
   0 -10  -7    0.14    0.07
   0  10   7    0.14    0.07
   0  10  -7    0.17    0.08
   0  10  -7    0.16    0.08
   0  10   7    0.16    0.09
   0  10   7    0.20    0.07
   0 -10   7    0.25    0.07
   0 -10  -7    0.17    0.06
   0 -10   7    0.10    0.05
   0 -10  -7    0.18    0.07
   0 -10   7    0.17    0.06
   0 -10   7    0.11    0.05
   0 -10  -7    0.27    0.08
   0 -10   7    0.22    0.06
   0  10   7    0.17    0.06
   0 -10  -7    0.25    0.06
   0 -10   7    0.05    0.06
   0 -10   7    0.27    0.07
   0 -10  -7    0.15    0.09
   0 -10  -7    0.20    0.05
   0  11   7    0.22    0.06
   0 -11   7    0.11    0.07
   0 -11   7    0.16    0.05
   0 -11   7    0.31    0.07
   0 -11   7    0.21    0.07
   0 -11  -7    0.23    0.08
   0 -11   7    0.13    0.06
   0 -11   7    0.19    0.06
   0 -11  -7    0.23    0.06
   0  11   7    0.10    0.08
   0 -11  -7    0.22    0.06
   0 -11  -7    0.23    0.07
   0 -11   7    0.12    0.06
   0  11   7    0.17    0.06
   0  11   7    0.23    0.08
   0 -12   7   -0.01    0.04
   0 -12   7    0.02    0.05
   0 -12  -7    0.04    0.05
   0 -12   7    0.10    0.07
   0 -12   7    0.07    0.06
   0 -12   7    0.11    0.06
   0 -12  -7   -0.03    0.04
   0  12   7    0.04    0.05
   0  12   7   -0.02    0.05
   0  12   7    0.06    0.07
   0 -12  -7    0.02    0.04
   0 -12  -7    0.02    0.04
   0  13   7    0.13    0.05
   0  13   7    0.05    0.05
   0 -13  -7    0.09    0.05
   0 -13  -7    0.03    0.04
   0 -13   7    0.10    0.05
   0 -13  -7    0.11    0.06
   0 -13   7    0.11    0.05
   0 -13   7    0.04    0.05
   0 -13  -7    0.09    0.04
   0  13   7    0.05    0.05
   0 -14  -7    0.14    0.04
   0 -14   7    0.12    0.04
   0 -14  -7    0.15    0.05
   0 -14  -7    0.12    0.04
   0  14   7    0.11    0.04
   0 -15  -7    0.00    0.02
   0   0   8   89.76    3.61
   0   0   8   95.06    3.62
   0   0  -8   84.97    3.68
   0   0  -8   88.13    3.67
   0   0   8   96.45    3.65
   0   0   8   89.13    3.66
   0   0  -8   94.59    3.63
   0   0   8   87.81    3.65
   0   0  -8   90.18    3.67
   0  -1  -8    6.90    0.33
   0   1   8    7.10    0.34
   0  -1   8    7.06    0.34
   0  -1   8    7.28    0.34
   0  -1  -8    7.44    0.36
   0   1   8    5.84    0.35
   0  -1   8    7.64    0.38
   0  -1  -8    7.26    0.38
   0   1  -8    7.47    0.40
   0  -1  -8    7.61    0.34
   0   1   8    6.67    0.37
   0   1  -8    7.39    0.37
   0   1   8    7.75    0.35
   0  -1  -8    6.94    0.34
   0  -1   8    7.97    0.37
   0   1  -8    7.13    0.39
   0  -1  -8    7.71    0.39
   0  -1   8    7.33    0.35
   0   1   8    6.99    0.38
   0  -2   8   68.50    2.61
   0   2   8   68.76    2.70
   0   2   8   64.56    2.63
   0  -2  -8   64.39    2.61
   0   2   8   65.90    2.62
   0   2  -8   61.32    2.69
   0   2  -8   66.66    2.70
   0   2  -8   66.85    2.69
   0  -2  -8   68.80    2.64
   0   2   8   61.54    2.65
   0   2   8   63.43    2.65
   0   2   8   64.20    2.63
   0  -2   8   66.84    2.63
   0   2  -8   63.30    2.69
   0   2   8   65.12    2.64
   0   2   8   67.82    2.64
   0  -2  -8   66.90    2.62
   0  -2   8   66.50    2.66
   0  -2  -8   66.57    2.68
   0  -2  -8   62.36    2.62
   0  -3  -8    0.17    0.04
   0  -3   8    0.15    0.04
   0   3   8    0.13    0.03
   0   3  -8    0.29    0.07
   0   3   8    0.07    0.04
   0   3  -8    0.13    0.06
   0   3  -8    0.10    0.05
   0  -3   8    0.08    0.02
   0   3  -8    0.08    0.04
   0   3   8    0.12    0.04
   0  -3   8    0.11    0.04
   0   3   8    0.20    0.05
   0   3   8    0.16    0.05
   0   3   8    0.35    0.07
   0  -3  -8    0.07    0.04
   0   3  -8    0.07    0.05
   0  -3  -8    0.18    0.04
   0   3   8    0.13    0.07
   0  -4  -8   69.76    2.70
   0   4   8   66.11    2.73
   0   4   8   66.26    2.70
   0  -4   8   65.47    2.73
   0   4  -8   65.16    2.72
   0   4  -8   65.81    2.78
   0   4  -8   66.07    2.78
   0   4  -8   70.67    2.80
   0   4   8   69.05    2.76
   0   4  -8   66.40    2.79
   0  -4   8   67.34    2.72
   0   4   8   66.30    2.72
   0   4   8   66.68    2.72
   0   4   8   68.33    2.74
   0  -4   8   65.70    2.72
   0  -4  -8   73.10    2.73
   0   4   8   72.06    2.76
   0   4   8   71.75    2.77
   0   5   8   11.16    0.54
   0   5  -8   10.41    0.54
   0   5   8   10.29    0.51
   0   5  -8    9.97    0.55
   0   5  -8   10.90    0.56
   0   5   8   10.70    0.50
   0   5  -8    9.99    0.51
   0   5  -8   10.31    0.53
   0   5   8   10.82    0.59
   0   5   8   10.44    0.50
   0   5   8   10.02    0.49
   0  -5   8    9.95    0.47
   0  -5   8    9.89    0.47
   0   5   8    9.87    0.50
   0   5   8    9.86    0.48
   0  -5   8   10.51    0.49
   0  -5  -8   10.90    0.48
   0  -5   8    9.78    0.50
   0  -5   8    9.77    0.48
   0  -5  -8   11.05    0.52
   0  -5   8    9.89    0.47
   0  -5  -8   10.57    0.49
   0   6   8   27.59    1.22
   0  -6  -8   29.28    1.30
   0   6  -8   26.98    1.24
   0   6  -8   28.57    1.25
   0   6  -8   26.44    1.21
   0   6   8   26.83    1.19
   0   6   8   26.99    1.19
   0   6  -8   27.88    1.26
   0   6  -8   26.24    1.21
   0   6   8   29.06    1.30
   0  -6  -8   26.71    1.16
   0   6   8   26.44    1.17
   0  -6  -8   27.72    1.23
   0  -6   8   26.79    1.17
   0   6   8   27.09    1.16
   0   6   8   25.64    1.17
   0   6   8   26.88    1.15
   0  -6  -8   28.89    1.15
   0  -6   8   26.76    1.16
   0  -6   8   27.51    1.17
   0  -6   8   26.33    1.20
   0  -6   8   26.37    1.14
   0  -6  -8   29.19    1.23
   0  -6   8   26.72    1.16
   0  -6  -8   28.98    1.17
   0   7   8    0.48    0.10
   0  -7  -8    0.91    0.15
   0  -7   8    0.50    0.07
   0   7   8    0.62    0.11
   0  -7   8    0.50    0.08
   0   7  -8    0.75    0.13
   0   7   8    0.46    0.08
   0   7  -8    0.46    0.09
   0   7  -8    0.51    0.11
   0   7  -8    0.58    0.11
   0   7   8    0.60    0.10
   0   7   8    0.70    0.14
   0  -7  -8    0.42    0.08
   0   7   8    0.66    0.09
   0  -7  -8    0.39    0.09
   0  -7   8    0.61    0.09
   0  -7   8    0.44    0.08
   0  -7   8    0.69    0.10
   0  -7   8    0.51    0.09
   0   7   8    0.64    0.10
   0   7   8    0.67    0.09
   0  -7  -8    0.45    0.07
   0  -7  -8    0.52    0.08
   0  -7  -8    0.68    0.08
   0  -7   8    0.49    0.07
   0  -7   8    0.60    0.09
   0  -7   8    0.80    0.12
   0  -7  -8    0.72    0.12
   0  -8   8   61.30    2.48
   0  -8  -8   61.34    2.66
   0   8   8   65.53    2.60
   0  -8   8   60.14    2.48
   0   8  -8   65.56    2.64
   0   8  -8   62.80    2.60
   0   8   8   63.58    2.58
   0   8  -8   53.70    2.58
   0   8   8   61.83    2.54
   0  -8  -8   61.88    2.47
   0  -8  -8   60.71    2.51
   0   8   8   66.03    2.71
   0   8   8   61.99    2.53
   0  -8   8   59.62    2.50
   0  -8  -8   61.12    2.51
   0  -8   8   67.87    2.56
   0  -8  -8   61.84    2.60
   0  -8   8   56.23    2.50
   0  -8   8   59.99    2.49
   0  -8   8   59.75    2.50
   0  -8   8   59.23    2.53
   0   8   8   59.88    2.53
   0   8   8   60.70    2.50
   0  -8  -8   62.78    2.49
   0  -8   8   62.44    2.53
   0  -8   8   61.07    2.48
   0  -8  -8   65.70    2.52
   0  -8  -8   61.23    2.49
   0  -8   8   55.78    2.58
   0  -9  -8    0.10    0.07
   0  -9   8    0.14    0.05
   0   9  -8   -0.02    0.06
   0   9   8    0.02    0.05
   0   9  -8    0.18    0.08
   0   9   8    0.16    0.10
   0  -9  -8    0.16    0.07
   0  -9  -8    0.12    0.04
   0   9   8    0.13    0.06
   0  -9  -8    0.09    0.06
   0  -9   8    0.19    0.07
   0  -9  -8    0.12    0.05
   0  -9   8    0.18    0.07
   0  -9   8    0.10    0.06
   0  -9   8    0.11    0.05
   0  -9   8    0.09    0.06
   0  -9   8    0.22    0.06
   0  -9   8    0.20    0.07
   0   9   8    0.09    0.05
   0   9   8    0.16    0.06
   0  -9  -8    0.21    0.05
   0  -9   8    0.27    0.07
   0  -9   8    0.12    0.07
   0  -9  -8    0.19    0.05
   0  -9   8    0.16    0.07
   0 -10  -8    6.85    0.48
   0  10   8    7.74    0.49
   0  10   8    6.23    0.43
   0  10  -8    6.23    0.43
   0  10  -8    6.41    0.46
   0  10   8    6.87    0.51
   0  10   8    7.04    0.39
   0 -10  -8    6.64    0.38
   0 -10   8    7.12    0.38
   0 -10   8    6.89    0.38
   0 -10   8    6.18    0.36
   0 -10  -8    6.62    0.37
   0 -10   8    6.37    0.38
   0  10   8    6.77    0.40
   0  10   8    7.30    0.42
   0 -10  -8    7.18    0.37
   0 -10   8    6.90    0.40
   0 -10  -8    7.26    0.37
   0 -10   8    6.39    0.38
   0 -10  -8    6.99    0.38
   0  11  -8    8.74    0.53
   0 -11  -8    9.21    0.44
   0 -11   8    8.29    0.47
   0  11   8    8.53    0.46
   0 -11   8    8.53    0.45
   0 -11  -8    8.57    0.46
   0 -11  -8    8.60    0.45
   0 -11   8    8.37    0.46
   0 -11   8    8.69    0.45
   0  11   8    9.50    0.50
   0  11   8    9.20    0.48
   0 -11  -8    9.07    0.44
   0  11   8   10.07    0.58
   0  12   8   43.29    1.75
   0 -12   8   40.11    1.68
   0 -12   8   37.97    1.68
   0 -12  -8   39.22    1.68
   0 -12  -8   38.39    1.69
   0 -12   8   38.70    1.69
   0  12   8   42.06    1.73
   0  12   8   42.12    1.82
   0  12   8   43.85    1.83
   0 -12  -8   43.13    1.68
   0  13   8    0.01    0.04
   0 -13  -8    0.05    0.04
   0  13   8    0.04    0.05
   0 -13   8    0.05    0.04
   0 -13   8    0.10    0.05
   0 -13   8    0.05    0.04
   0 -13  -8    0.12    0.05
   0 -13  -8    0.05    0.04
   0 -14  -8   15.47    0.63
   0 -14   8   14.36    0.62
   0 -14  -8   15.14    0.62
   0   0   9    0.51    0.08
   0   0   9    0.64    0.07
   0   0   9    0.55    0.07
   0   0   9    0.58    0.07
   0   0   9    0.57    0.08
   0   0  -9    0.71    0.10
   0   0  -9    0.50    0.07
   0   0  -9    0.60    0.07
   0   0  -9    0.78    0.11
   0   0  -9    0.61    0.09
   0   1   9    0.13    0.05
   0  -1   9    0.12    0.04
   0  -1   9    0.14    0.04
   0  -1  -9    0.17    0.04
   0  -1   9    0.09    0.03
   0   1   9    0.11    0.04
   0   1   9    0.13    0.04
   0   1   9    0.17    0.04
   0   1  -9    0.24    0.06
   0   1  -9    0.19    0.06
   0   1   9    0.16    0.05
   0  -1  -9    0.17    0.04
   0  -1  -9    0.14    0.06
   0   1   9    0.13    0.05
   0  -1  -9    0.12    0.05
   0   1   9    0.13    0.04
   0  -1   9    0.06    0.04
   0   1   9    0.23    0.05
   0  -1   9    0.13    0.04
   0  -1  -9    0.17    0.04
   0   1  -9    0.12    0.06
   0  -1  -9    0.10    0.06
   0  -1  -9    0.10    0.05
   0  -1   9    0.15    0.05
   0   1  -9    0.16    0.04
   0  -1  -9    0.15    0.04
   0  -2   9    0.00    0.02
   0  -2  -9    0.03    0.03
   0   2   9   -0.01    0.04
   0  -2  -9    0.04    0.03
   0   2   9   -0.01    0.03
   0   2   9   -0.01    0.03
   0   2  -9    0.04    0.05
   0   2  -9    0.03    0.04
   0  -2  -9    0.02    0.03
   0   2   9    0.03    0.04
   0  -2  -9    0.01    0.03
   0   2   9    0.03    0.03
   0   2   9    0.03    0.03
   0   2   9    0.01    0.03
   0  -2   9    0.03    0.03
   0   2   9    0.04    0.03
   0  -2  -9    0.04    0.04
   0   2   9    0.02    0.03
   0  -2  -9    0.03    0.03
   0   2  -9    0.01    0.05
   0  -2   9    0.05    0.04
   0   2   9    0.01    0.02
   0  -2  -9    0.02    0.05
   0   3   9    0.04    0.04
   0  -3  -9    0.06    0.03
   0   3   9    0.07    0.03
   0  -3  -9    0.09    0.03
   0  -3   9    0.08    0.04
   0   3  -9    0.04    0.04
   0   3  -9    0.03    0.05
   0   3  -9    0.06    0.04
   0   3   9    0.04    0.03
   0  -3   9    0.05    0.02
   0   3  -9    0.06    0.05
   0   3   9    0.03    0.03
   0   3   9    0.05    0.03
   0  -3   9    0.03    0.04
   0  -3   9    0.09    0.04
   0  -3   9    0.06    0.04
   0  -3  -9    0.06    0.03
   0   3  -9    0.06    0.06
   0  -3  -9    0.11    0.04
   0   3   9    0.05    0.03
   0   3   9    0.09    0.04
   0   4  -9    0.01    0.04
   0   4   9   -0.01    0.03
   0   4   9   -0.01    0.04
   0   4   9    0.02    0.04
   0  -4  -9   -0.01    0.03
   0   4   9    0.02    0.05
   0   4   9   -0.01    0.03
   0  -4   9   -0.02    0.03
   0   4   9   -0.01    0.03
   0   4  -9    0.03    0.04
   0   4  -9    0.01    0.03
   0   4  -9   -0.01    0.04
   0   4  -9    0.01    0.04
   0   4   9    0.03    0.03
   0   4  -9    0.04    0.05
   0   4   9    0.02    0.03
   0   4   9   -0.01    0.03
   0  -4   9   -0.02    0.03
   0   4   9    0.02    0.03
   0  -4   9    0.01    0.03
   0  -4   9    0.03    0.04
   0  -4  -9   -0.02    0.04
   0  -4  -9    0.01    0.03
   0  -4  -9    0.00    0.02
   0  -4  -9    0.04    0.04
   0   5   9    0.06    0.05
   0   5   9    0.03    0.04
   0   5   9    0.07    0.05
   0   5  -9    0.06    0.05
   0   5  -9    0.07    0.05
   0   5   9    0.05    0.04
   0   5  -9    0.01    0.04
   0   5  -9    0.05    0.04
   0   5  -9    0.02    0.05
   0  -5  -9    0.03    0.04
   0   5   9    0.05    0.05
   0   5   9    0.09    0.03
   0  -5   9    0.01    0.03
   0  -5   9    0.05    0.04
   0   5   9    0.05    0.04
   0   5   9    0.01    0.03
   0  -5  -9    0.02    0.03
   0  -5  -9    0.02    0.03
   0  -5   9    0.01    0.03
   0  -5   9    0.09    0.05
   0   6   9    1.75    0.18
   0   6   9    1.76    0.18
   0   6  -9    1.96    0.19
   0  -6   9    1.90    0.14
   0  -6  -9    1.83    0.22
   0  -6   9    2.00    0.15
   0   6  -9    1.84    0.20
   0   6  -9    1.98    0.20
   0   6  -9    2.01    0.20
   0   6   9    1.64    0.16
   0   6  -9    2.22    0.20
   0   6  -9    1.62    0.18
   0  -6  -9    1.88    0.16
   0   6   9    2.35    0.24
   0   6   9    2.10    0.17
   0  -6   9    1.95    0.15
   0  -6   9    1.74    0.16
   0  -6  -9    2.10    0.20
   0  -6   9    2.15    0.17
   0  -6   9    1.61    0.14
   0  -6   9    2.12    0.16
   0   6   9    1.89    0.17
   0   6   9    1.93    0.16
   0  -6   9    2.10    0.16
   0  -6  -9    2.00    0.15
   0  -6  -9    1.92    0.16
   0  -6   9    2.03    0.17
   0  -6   9    2.03    0.15
   0  -7   9    0.18    0.06
   0   7  -9    0.22    0.07
   0  -7  -9    0.10    0.07
   0   7   9    0.21    0.07
   0  -7   9    0.16    0.06
   0   7   9    0.28    0.09
   0   7  -9    0.25    0.08
   0   7   9    0.04    0.05
   0   7  -9    0.20    0.08
   0   7   9    0.22    0.06
   0   7  -9    0.16    0.07
   0  -7  -9    0.16    0.06
   0   7   9    0.21    0.09
   0   7   9    0.22    0.06
   0  -7   9    0.26    0.07
   0  -7   9    0.17    0.06
   0  -7   9    0.26    0.06
   0  -7   9    0.26    0.07
   0  -7  -9    0.25    0.09
   0   7   9    0.31    0.06
   0   7   9    0.20    0.07
   0  -7  -9    0.22    0.06
   0  -7  -9    0.18    0.06
   0  -7   9    0.26    0.07
   0  -7  -9    0.28    0.06
   0   8   9    0.11    0.07
   0  -8  -9    0.08    0.07
   0  -8   9    0.09    0.05
   0   8   9    0.07    0.06
   0  -8   9    0.19    0.06
   0   8  -9    0.15    0.07
   0   8   9    0.16    0.06
   0   8  -9    0.20    0.08
   0   8  -9    0.04    0.05
   0   8   9    0.10    0.05
   0  -8  -9    0.15    0.06
   0  -8  -9    0.10    0.04
   0   8   9   -0.03    0.07
   0   8   9    0.10    0.05
   0  -8   9    0.07    0.05
   0  -8   9    0.06    0.05
   0  -8   9    0.06    0.06
   0  -8   9    0.16    0.06
   0  -8   9    0.05    0.06
   0  -8  -9    0.15    0.07
   0  -8   9    0.07    0.05
   0   8   9    0.08    0.05
   0   8   9    0.13    0.05
   0  -8  -9    0.12    0.05
   0  -8  -9    0.10    0.05
   0  -8  -9    0.13    0.05
   0  -8   9    0.12    0.05
   0   9   9    0.25    0.09
   0   9   9    0.10    0.09
   0  -9  -9    0.26    0.10
   0  -9   9    0.25    0.06
   0   9  -9    0.40    0.10
   0   9  -9    0.36    0.10
   0  -9  -9    0.33    0.08
   0   9   9    0.36    0.12
   0   9   9    0.15    0.06
   0  -9   9    0.19    0.07
   0  -9   9    0.28    0.08
   0  -9   9    0.30    0.08
   0  -9   9    0.32    0.07
   0  -9   9    0.28    0.07
   0  -9  -9    0.35    0.10
   0   9   9    0.35    0.07
   0   9   9    0.21    0.07
   0   9   9    0.48    0.10
   0  -9  -9    0.23    0.06
   0  -9  -9    0.27    0.07
   0  -9   9    0.39    0.08
   0  -9  -9    0.39    0.08
   0  10  -9    0.10    0.07
   0 -10   9    0.01    0.05
   0 -10  -9    0.08    0.04
   0 -10  -9    0.07    0.05
   0  10   9    0.01    0.05
   0 -10   9    0.11    0.06
   0 -10  -9    0.05    0.04
   0 -10   9    0.09    0.06
   0 -10   9    0.02    0.06
   0 -10   9    0.05    0.05
   0  10   9    0.07    0.05
   0  10   9    0.04    0.05
   0 -10  -9    0.05    0.04
   0  10   9    0.15    0.07
   0 -10  -9    0.07    0.07
   0 -10   9    0.02    0.05
   0  11  -9    0.38    0.10
   0 -11  -9    0.48    0.09
   0 -11   9    0.54    0.10
   0 -11  -9    0.50    0.08
   0  11   9    0.64    0.09
   0 -11   9    0.45    0.08
   0 -11   9    0.47    0.09
   0 -11  -9    0.48    0.08
   0 -11   9    0.50    0.09
   0 -11   9    0.51    0.09
   0  11   9    0.33    0.08
   0 -11  -9    0.41    0.07
   0  11   9    0.62    0.13
   0  11   9    0.37    0.11
   0  12   9    1.97    0.18
   0  12   9    2.14    0.18
   0 -12   9    1.86    0.15
   0 -12  -9    1.70    0.14
   0 -12   9    1.56    0.15
   0  12   9    2.30    0.19
   0  13   9    1.26    0.12
   0  13   9    1.31    0.13
   0 -13   9    1.04    0.10
   0 -13  -9    1.26    0.12
   0 -14  -9    0.05    0.03
   0  14   9    0.02    0.02
   0 -14  -9    0.06    0.03
   0   0  10   46.09    1.91
   0   0  10   48.99    1.88
   0   0  10   45.74    1.87
   0   0  10   46.64    1.87
   0   0  10   43.27    1.91
   0   0 -10   49.56    1.92
   0   0 -10   48.08    1.94
   0   0 -10   47.26    1.89
   0   0  10   44.88    1.86
   0   0  10   41.22    1.87
   0   0 -10   44.67    1.87
   0   0  10   48.27    1.91
   0   0 -10   45.96    1.94
   0   0 -10   45.80    1.96
   0  -1  10    2.02    0.16
   0  -1 -10    2.03    0.14
   0  -1 -10    1.97    0.18
   0   1 -10    2.63    0.21
   0   1  10    2.41    0.18
   0  -1  10    2.11    0.15
   0  -1 -10    2.20    0.14
   0   1  10    2.02    0.14
   0  -1  10    2.10    0.15
   0   1  10    1.86    0.14
   0  -1  10    2.11    0.14
   0   1  10    2.04    0.15
   0   1 -10    1.77    0.17
   0   1 -10    1.98    0.16
   0   1  10    2.16    0.17
   0  -1 -10    1.96    0.18
   0   1  10    2.37    0.18
   0  -1 -10    2.17    0.17
   0   1  10    1.89    0.15
   0  -1  10    2.00    0.15
   0   1  10    2.18    0.14
   0  -1  10    1.88    0.14
   0   1 -10    2.01    0.14
   0  -1 -10    2.11    0.14
   0  -2  10   96.53    3.88
   0   2  10   93.70    3.84
   0  -2 -10   98.65    3.83
   0   2 -10   95.89    3.92
   0  -2 -10   95.95    3.91
   0  -2 -10   98.52    3.83
   0   2  10   95.95    3.91
   0   2  10   93.05    3.83
   0  -2  10   96.14    3.84
   0   2  10   97.54    3.83
   0   2  10   93.58    3.83
   0  -2  10   96.91    3.83
   0   2  10   94.55    3.84
   0  -2 -10   99.49    3.83
   0   2  10   95.79    3.88
   0  -2 -10  103.18    3.87
   0   2 -10   94.29    3.92
   0   2 -10  101.94    3.89
   0  -2 -10   98.57    3.86
   0   2  10  101.04    3.89
   0   2  10   90.85    3.84
   0  -2  10   98.02    3.85
   0   2  10   93.98    3.84
   0  -2  10   91.08    3.83
   0  -2 -10   98.24    3.85
   0  -2 -10   94.36    3.84
   0   3  10    0.95    0.10
   0   3  10    1.40    0.15
   0  -3 -10    1.25    0.10
   0  -3 -10    1.17    0.10
   0   3  10    0.99    0.09
   0  -3  10    1.45    0.10
   0   3  10    1.07    0.10
   0  -3  10    1.21    0.12
   0   3 -10    1.19    0.14
   0   3  10    1.03    0.12
   0   3  10    0.99    0.12
   0   3 -10    1.18    0.14
   0   3 -10    1.09    0.14
   0  -3  10    1.12    0.11
   0   3  10    1.03    0.10
   0   3  10    0.93    0.10
   0  -3  10    1.15    0.11
   0  -3  10    1.03    0.10
   0  -3 -10    1.12    0.09
   0  -3 -10    1.12    0.10
   0  -3 -10    1.02    0.10
   0   3  10    1.06    0.11
   0   3  10    1.00    0.11
   0  -3 -10    1.18    0.10
   0   3 -10    1.29    0.15
   0   4  10  125.60    4.94
   0   4  10  120.61    4.93
   0   4 -10  121.99    4.99
   0   4  10  127.48    4.95
   0   4 -10  139.95    5.01
   0   4  10  127.47    4.96
   0   4 -10  131.78    5.00
   0   4 -10  125.91    5.00
   0  -4 -10  127.30    4.89
   0   4  10  130.21    5.03
   0  -4  10  118.44    4.89
   0  -4 -10  121.79    4.91
   0   4  10  119.91    4.89
   0   4  10  120.25    4.89
   0  -4  10  124.96    4.92
   0   4  10  125.55    4.89
   0   4  10  121.80    4.91
   0   4  10  124.60    4.92
   0  -4  10  121.93    4.91
   0  -4  10  128.02    4.91
   0  -4 -10  123.29    4.90
   0  -4 -10  116.75    4.87
   0  -4 -10  118.99    4.90
   0  -4  10  120.67    4.91
   0  -4  10  121.64    4.90
   0  -4 -10  126.02    4.93
   0   5  10    0.36    0.08
   0   5 -10    0.22    0.08
   0   5  10    0.32    0.07
   0  -5  10    0.28    0.06
   0   5  10    0.34    0.09
   0   5 -10    0.22    0.07
   0   5 -10    0.24    0.07
   0   5 -10    0.21    0.07
   0   5 -10    0.35    0.09
   0   5  10    0.09    0.05
   0   5  10    0.29    0.06
   0  -5 -10    0.32    0.07
   0   5  10    0.27    0.05
   0   5  10    0.27    0.07
   0  -5  10    0.33    0.06
   0   5  10    0.32    0.07
   0  -5  10    0.32    0.06
   0  -5  10    0.32    0.06
   0   5  10    0.37    0.07
   0   5  10    0.26    0.06
   0  -5 -10    0.30    0.06
   0  -5 -10    0.38    0.08
   0  -5  10    0.56    0.08
   0  -6  10   19.26    0.86
   0   6  10   19.14    0.93
   0   6 -10   19.29    0.94
   0  -6  10   19.48    0.86
   0  -6 -10   20.19    1.02
   0   6  10   18.21    0.94
   0   6  10   20.80    0.94
   0   6 -10   17.37    0.92
   0   6 -10   19.28    0.95
   0   6  10   20.04    0.93
   0   6 -10   19.33    0.96
   0  -6 -10   19.23    0.88
   0   6  10   20.47    0.90
   0  -6  10   19.07    0.85
   0  -6 -10   21.51    0.99
   0  -6  10   17.87    0.85
   0  -6  10   22.55    0.91
   0   6  10   19.98    0.90
   0   6  10   20.14    0.88
   0  -6  10   19.48    0.88
   0  -6 -10   20.09    0.88
   0  -6  10   20.94    0.88
   0  -6 -10   20.09    0.89
   0  -7  10    2.50    0.17
   0  -7  10    2.11    0.16
   0   7 -10    2.20    0.21
   0   7  10    2.17    0.21
   0   7  10    2.28    0.22
   0   7  10    2.13    0.21
   0  -7 -10    2.03    0.24
   0   7 -10    1.81    0.22
   0   7  10    2.65    0.22
   0   7 -10    2.07    0.22
   0  -7 -10    2.30    0.18
   0   7  10    2.31    0.25
   0   7  10    2.40    0.19
   0  -7 -10    1.98    0.22
   0  -7  10    2.08    0.17
   0  -7  10    2.48    0.19
   0  -7  10    2.13    0.16
   0   7  10    2.02    0.17
   0   7  10    2.09    0.19
   0  -7 -10    2.33    0.17
   0  -7 -10    2.38    0.18
   0  -7  10    2.02    0.17
   0  -7 -10    2.38    0.19
   0   8  10   47.63    2.01
   0   8  10   42.63    2.01
   0  -8  10   44.42    1.89
   0   8 -10   46.76    2.01
   0   8  10   50.95    2.03
   0  -8  10   44.56    1.89
   0  -8 -10   47.90    2.11
   0   8 -10   45.22    2.02
   0   8 -10   47.31    2.05
   0   8  10   49.85    2.12
   0  -8 -10   45.55    1.88
   0  -8 -10   46.19    1.93
   0   8  10   47.53    1.94
   0  -8  10   43.60    1.90
   0  -8  10   41.67    1.91
   0  -8  10   53.99    1.97
   0  -8  10   42.45    1.91
   0  -8 -10   48.45    2.03
   0  -8  10   43.20    1.89
   0   8  10   46.57    1.92
   0   8  10   47.92    1.96
   0   8  10   45.66    1.95
   0  -8 -10   47.54    1.91
   0  -8 -10   46.21    1.93
   0  -8  10   46.93    1.93
   0  -8 -10   46.72    1.91
   0   9  10    0.16    0.09
   0   9  10    0.14    0.07
   0  -9 -10    0.27    0.11
   0   9 -10    0.12    0.07
   0   9  10    0.16    0.07
   0  -9  10    0.11    0.05
   0   9 -10    0.25    0.09
   0   9 -10    0.10    0.07
   0   9 -10    0.27    0.09
   0   9  10    0.11    0.07
   0  -9 -10    0.17    0.07
   0   9  10    0.19    0.07
   0  -9  10    0.13    0.06
   0  -9  10    0.16    0.06
   0  -9  10    0.18    0.06
   0  -9  10    0.24    0.07
   0  -9  10    0.14    0.06
   0   9  10    0.21    0.07
   0   9  10    0.18    0.08
   0   9  10    0.09    0.05
   0  -9 -10    0.15    0.05
   0  -9 -10    0.14    0.05
   0  -9  10    0.11    0.06
   0  -9 -10    0.15    0.06
   0  10 -10   23.82    1.17
   0  10 -10   24.35    1.16
   0 -10  10   25.23    1.09
   0 -10 -10   24.76    1.06
   0 -10 -10   25.66    1.09
   0 -10 -10   24.14    1.08
   0  10  10   24.97    1.09
   0 -10  10   28.02    1.11
   0 -10  10   23.58    1.06
   0 -10  10   22.23    1.06
   0  10  10   25.31    1.11
   0 -10 -10   24.63    1.06
   0  10  10   23.85    1.17
   0 -10  10   22.80    1.03
   0  10  10   23.45    1.17
   0  10  10   24.00    1.17
   0 -11 -10    0.86    0.10
   0 -11  10    0.85    0.11
   0 -11 -10    0.81    0.10
   0  11  10    0.88    0.12
   0  11  10    0.78    0.10
   0 -11  10    0.58    0.10
   0 -11  10    0.87    0.11
   0 -11  10    0.89    0.10
   0  11  10    0.80    0.12
   0 -11 -10    1.01    0.10
   0  11  10    0.86    0.14
   0  11  10    0.70    0.13
   0  11  10    0.86    0.14
   0  12  10   27.52    1.21
   0  12  10   29.25    1.21
   0 -12  10   29.42    1.20
   0 -12  10   24.78    1.17
   0 -12  10   27.73    1.17
   0  12  10   29.68    1.23
   0 -12 -10   28.47    1.19
   0  13  10    0.55    0.07
   0 -13 -10    0.66    0.08
   0 -13  10    0.55    0.07
   0 -13  10    0.52    0.07
   0  13  10    0.48    0.07
   0   0 -11    0.12    0.07
   0   0 -11    0.03    0.06
   0   0  11    0.06    0.04
   0   0  11    0.03    0.03
   0   0  11    0.05    0.04
   0   0  11    0.04    0.03
   0   0 -11   -0.01    0.03
   0   0 -11    0.02    0.04
   0   0  11    0.09    0.05
   0   0 -11    0.01    0.05
   0   0  11    0.03    0.04
   0   0  11    0.01    0.02
   0   0  11    0.03    0.03
   0   0 -11    0.03    0.03
   0   1 -11    0.01    0.04
   0   1 -11    0.02    0.06
   0  -1 -11   -0.01    0.05
   0  -1  11   -0.01    0.04
   0  -1 -11    0.01    0.03
   0   1  11    0.01    0.04
   0  -1  11   -0.01    0.03
   0  -1  11   -0.01    0.02
   0   1  11   -0.01    0.03
   0   1  11    0.01    0.03
   0  -1 -11    0.01    0.03
   0  -1  11   -0.02    0.04
   0   1  11   -0.01    0.03
   0  -1  11   -0.01    0.03
   0   1  11   -0.01    0.03
   0  -1 -11   -0.01    0.04
   0   1 -11    0.01    0.03
   0   1 -11    0.01    0.05
   0   1  11    0.01    0.04
   0  -1  11    0.03    0.03
   0  -1  11   -0.01    0.04
   0   1  11    0.01    0.03
   0   1  11   -0.02    0.03
   0  -1  11   -0.01    0.02
   0  -1  11   -0.01    0.03
   0   1 -11    0.01    0.03
   0  -1 -11   -0.01    0.03
   0  -2 -11    0.49    0.07
   0   2 -11    0.39    0.09
   0   2 -11    0.26    0.08
   0  -2 -11    0.26    0.08
   0  -2  11    0.37    0.07
   0  -2  11    0.30    0.06
   0   2  11    0.34    0.08
   0  -2 -11    0.29    0.06
   0   2  11    0.35    0.06
   0  -2  11    0.23    0.05
   0   2  11    0.29    0.06
   0   2  11    0.36    0.06
   0   2  11    0.35    0.06
   0   2  11    0.29    0.05
   0  -2 -11    0.30    0.06
   0  -2  11    0.36    0.07
   0   2  11    0.20    0.06
   0  -2 -11    0.32    0.07
   0  -2 -11    0.30    0.06
   0   2  11    0.37    0.08
   0   2 -11    0.30    0.07
   0   2  11    0.42    0.06
   0   2  11    0.30    0.06
   0  -2  11    0.36    0.07
   0  -2 -11    0.30    0.05
   0  -2  11    0.31    0.06
   0  -2 -11    0.33    0.07
   0   2 -11    0.23    0.05
   0   3 -11    0.15    0.06
   0   3 -11    0.01    0.04
   0   3  11    0.01    0.04
   0   3  11    0.07    0.05
   0  -3  11    0.04    0.04
   0  -3 -11    0.07    0.04
   0   3  11    0.03    0.04
   0  -3 -11    0.03    0.04
   0   3  11    0.08    0.04
   0   3  11    0.13    0.04
   0  -3  11    0.04    0.03
   0   3  11    0.09    0.03
   0   3  11    0.07    0.04
   0   3  11    0.06    0.04
   0  -3  11    0.08    0.04
   0  -3  11    0.12    0.05
   0   3  11    0.19    0.05
   0   3  11    0.09    0.04
   0  -3 -11    0.08    0.04
   0  -3 -11    0.07    0.04
   0  -3 -11    0.06    0.03
   0  -3 -11    0.07    0.04
   0  -3  11    0.09    0.04
   0   3  11    0.02    0.03
   0   3 -11    0.08    0.06
   0   3 -11   -0.02    0.05
   0  -3 -11    0.11    0.05
   0  -3  11    0.08    0.04
   0  -4  11    0.28    0.06
   0   4  11    0.44    0.08
   0   4  11    0.29    0.07
   0   4 -11    0.37    0.09
   0   4  11    0.43    0.09
   0   4 -11    0.22    0.08
   0   4  11    0.29    0.07
   0   4 -11    0.42    0.10
   0   4 -11    0.33    0.09
   0   4  11    0.51    0.11
   0  -4  11    0.49    0.07
   0  -4 -11    0.40    0.07
   0   4  11    0.41    0.07
   0  -4 -11    0.39    0.07
   0   4  11    0.44    0.06
   0  -4  11    0.37    0.07
   0   4  11    0.32    0.06
   0  -4  11    0.37    0.06
   0  -4  11    0.38    0.07
   0  -4  11    0.54    0.08
   0   4  11    0.38    0.07
   0   4  11    0.33    0.07
   0  -4 -11    0.39    0.07
   0  -4 -11    0.42    0.06
   0  -4  11    0.39    0.07
   0  -4 -11    0.29    0.06
   0  -4  11    0.43    0.07
   0  -4 -11    0.29    0.07
   0   5  11    0.10    0.05
   0  -5 -11    0.05    0.06
   0   5  11    0.05    0.05
   0   5 -11    0.05    0.06
   0   5 -11    0.07    0.06
   0   5 -11    0.02    0.05
   0   5  11    0.07    0.04
   0   5  11   -0.01    0.05
   0   5 -11    0.09    0.05
   0  -5 -11    0.05    0.04
   0   5  11   -0.02    0.06
   0   5  11    0.02    0.03
   0   5  11    0.12    0.05
   0   5  11    0.04    0.03
   0  -5  11    0.01    0.03
   0  -5  11    0.08    0.04
   0  -5  11    0.03    0.04
   0  -5  11    0.08    0.04
   0   5  11    0.03    0.04
   0   5  11    0.10    0.05
   0   5  11    0.09    0.04
   0  -5  11    0.06    0.04
   0  -5 -11    0.13    0.06
   0  -5  11    0.03    0.04
   0   6 -11    0.07    0.06
   0   6  11    0.15    0.06
   0  -6  11    0.18    0.06
   0   6  11    0.16    0.06
   0  -6  11    0.09    0.05
   0   6  11    0.04    0.04
   0   6 -11    0.22    0.09
   0   6 -11    0.03    0.05
   0   6  11    0.16    0.07
   0  -6 -11    0.13    0.06
   0   6  11    0.18    0.07
   0  -6  11    0.09    0.04
   0  -6 -11    0.12    0.07
   0  -6  11    0.18    0.06
   0  -6  11    0.12    0.05
   0   6  11    0.07    0.05
   0   6  11    0.11    0.05
   0   6  11    0.05    0.05
   0  -6 -11    0.14    0.06
   0  -6 -11    0.11    0.06
   0  -6  11    0.05    0.04
   0  -7  11    0.01    0.06
   0  -7 -11    0.13    0.09
   0   7 -11    0.09    0.06
   0   7  11    0.17    0.07
   0   7 -11    0.08    0.07
   0  -7  11    0.09    0.05
   0   7  11    0.02    0.04
   0   7 -11    0.02    0.06
   0   7  11    0.09    0.05
   0   7  11    0.07    0.05
   0   7  11    0.05    0.06
   0  -7 -11    0.07    0.05
   0   7  11    0.02    0.05
   0  -7 -11    0.12    0.07
   0  -7  11    0.16    0.06
   0  -7  11    0.05    0.05
   0   7  11    0.03    0.05
   0   7  11    0.04    0.04
   0  -7 -11    0.04    0.04
   0  -7 -11    0.07    0.05
   0  -7 -11    0.01    0.05
   0  -7  11    0.13    0.05
   0  -8 -11    0.77    0.16
   0   8 -11    0.44    0.11
   0  -8  11    0.40    0.07
   0   8  11    0.43    0.10
   0   8  11    0.50    0.11
   0  -8  11    0.43    0.08
   0   8 -11    0.38    0.11
   0   8 -11    0.35    0.10
   0   8 -11    0.38    0.10
   0  -8 -11    0.44    0.09
   0  -8 -11    0.37    0.06
   0   8  11    0.55    0.13
   0   8  11    0.51    0.10
   0  -8  11    0.47    0.09
   0  -8  11    0.34    0.07
   0  -8  11    0.54    0.09
   0  -8  11    0.37    0.08
   0   8  11    0.34    0.09
   0   8  11    0.49    0.08
   0  -8 -11    0.37    0.08
   0  -8  11    0.50    0.09
   0  -8 -11    0.44    0.08
   0  -8 -11    0.36    0.08
   0  -9  11    0.77    0.10
   0  -9 -11    0.81    0.16
   0   9 -11    0.96    0.14
   0   9  11    0.69    0.13
   0   9  11    0.70    0.12
   0   9 -11    0.64    0.13
   0   9 -11    0.77    0.14
   0  -9 -11    0.79    0.11
   0   9  11    1.00    0.12
   0  -9  11    0.81    0.12
   0  -9  11    0.78    0.11
   0  -9  11    0.53    0.10
   0   9  11    0.88    0.13
   0   9  11    0.95    0.11
   0  -9 -11    0.77    0.10
   0  -9 -11    0.67    0.10
   0  -9  11    0.85    0.11
   0  -9 -11    0.80    0.12
   0  10 -11    0.17    0.08
   0  10 -11    0.20    0.09
   0 -10 -11    0.30    0.07
   0 -10 -11    0.27    0.07
   0 -10  11    0.14    0.06
   0 -10 -11    0.15    0.05
   0  10  11    0.20    0.06
   0 -10  11    0.21    0.06
   0 -10  11    0.20    0.06
   0 -10  11    0.12    0.06
   0  10  11    0.18    0.07
   0  10  11    0.17    0.06
   0 -10 -11    0.23    0.06
   0  10  11    0.21    0.08
   0 -10  11    0.17    0.05
   0  10  11    0.14    0.07
   0  11  11    0.67    0.09
   0 -11  11    0.43    0.08
   0 -11  11    0.47    0.08
   0 -11  11    0.45    0.08
   0  11  11    0.60    0.09
   0  11  11    0.59    0.09
   0 -11 -11    0.61    0.08
   0 -11 -11    0.63    0.09
   0 -11 -11    0.50    0.07
   0  12  11    0.04    0.04
   0 -12  11    0.02    0.03
   0 -12  11   -0.02    0.04
   0 -12  11   -0.03    0.04
   0 -12 -11    0.02    0.04
   0  12  11    0.05    0.04
   0 -13  11    0.01    0.03
   0 -13 -11    0.03    0.03
   0  13  11    0.01    0.03
   0 -13 -11    0.05    0.03
   0   0 -12   51.64    2.23
   0   0  12   52.38    2.18
   0   0  12   51.35    2.17
   0   0  12   56.39    2.14
   0   0  12   53.23    2.15
   0   0 -12   55.25    2.20
   0   0 -12   54.17    2.23
   0   0  12   50.67    2.15
   0   0  12   51.90    2.13
   0   0  12   49.41    2.12
   0   0 -12   52.78    2.14
   0   1 -12   13.56    0.63
   0  -1 -12   14.20    0.63
   0  -1  12   13.82    0.66
   0  -1 -12   14.08    0.71
   0   1 -12   14.44    0.73
   0  -1  12   13.61    0.63
   0   1  12   13.81    0.68
   0   1  12   13.47    0.63
   0  -1 -12   14.29    0.63
   0  -1  12   14.10    0.63
   0   1  12   13.91    0.63
   0   1  12   14.04    0.63
   0  -1  12   13.88    0.64
   0   1 -12   13.81    0.66
   0   1 -12   12.37    0.70
   0   1 -12   14.62    0.69
   0   1  12   13.82    0.68
   0  -1 -12   13.59    0.67
   0  -1 -12   14.32    0.67
   0   1  12   13.61    0.64
   0   1  12   13.76    0.62
   0  -1  12   13.30    0.64
   0  -1  12   13.11    0.61
   0  -1  12   13.74    0.64
   0  -1  12   13.15    0.62
   0  -1 -12   14.06    0.64
   0   1 -12   14.39    0.63
   0  -1 -12   13.62    0.63
   0   2 -12   36.85    1.57
   0   2 -12   39.01    1.60
   0   2  12   35.22    1.57
   0  -2 -12   37.08    1.54
   0  -2 -12   37.94    1.54
   0  -2  12   34.35    1.51
   0  -2 -12   37.66    1.51
   0   2  12   35.42    1.51
   0   2  12   37.14    1.59
   0  -2 -12   36.71    1.51
   0   2  12   37.47    1.52
   0   2  12   34.86    1.49
   0  -2  12   34.95    1.50
   0  -2  12   35.64    1.52
   0   2  12   34.79    1.51
   0   2  12   36.19    1.51
   0   2  12   37.53    1.53
   0   2  12   34.87    1.52
   0   2  12   37.06    1.51
   0  -2  12   37.19    1.53
   0  -2  12   34.63    1.51
   0   2 -12   36.67    1.51
   0  -2 -12   37.30    1.53
   0  -2 -12   37.78    1.52
   0   2 -12   37.66    1.61
   0   2 -12   36.07    1.62
   0   2 -12   36.13    1.51
   0  -2  12   35.66    1.50
   0  -3  12    0.89    0.10
   0  -3 -12    1.31    0.12
   0   3 -12    1.41    0.17
   0   3 -12    1.11    0.16
   0   3  12    0.98    0.13
   0   3 -12    1.08    0.14
   0   3 -12    1.03    0.15
   0   3  12    1.11    0.14
   0  -3 -12    1.25    0.11
   0   3  12    1.20    0.11
   0  -3  12    0.92    0.10
   0  -3 -12    1.28    0.12
   0   3  12    1.08    0.15
   0   3  12    1.07    0.12
   0   3  12    0.96    0.10
   0   3  12    1.02    0.10
   0   3  12    1.00    0.10
   0  -3  12    1.21    0.10
   0   3  12    1.22    0.12
   0   3  12    1.18    0.12
   0   3  12    1.02    0.12
   0  -3  12    1.02    0.11
   0  -3  12    0.98    0.11
   0  -3 -12    1.22    0.12
   0   3 -12    0.98    0.10
   0  -3 -12    1.18    0.10
   0  -3 -12    0.99    0.11
   0  -3 -12    1.10    0.12
   0  -3  12    1.06    0.11
   0  -3 -12    1.15    0.13
   0   4 -12   54.80    2.29
   0   4 -12   53.80    2.29
   0  -4  12   52.14    2.16
   0  -4 -12   55.93    2.34
   0   4 -12   54.13    2.27
   0   4 -12   56.40    2.30
   0   4  12   48.89    2.24
   0   4  12   51.01    2.23
   0   4  12   52.10    2.17
   0  -4 -12   52.53    2.17
   0  -4 -12   54.92    2.17
   0   4  12   54.21    2.29
   0  -4  12   51.95    2.17
   0  -4  12   53.99    2.19
   0   4  12   54.15    2.18
   0   4  12   53.73    2.16
   0   4  12   53.40    2.16
   0  -4  12   48.13    2.14
   0  -4  12   53.51    2.19
   0  -4  12   53.49    2.18
   0   4  12   54.16    2.19
   0   4  12   54.65    2.19
   0  -4 -12   51.38    2.17
   0  -4 -12   55.11    2.18
   0  -4 -12   52.59    2.14
   0  -4  12   52.71    2.18
   0  -4 -12   54.88    2.21
   0   5 -12    3.33    0.29
   0   5  12    2.53    0.23
   0   5 -12    3.14    0.28
   0  -5 -12    3.39    0.31
   0   5  12    3.11    0.25
   0   5 -12    3.27    0.28
   0   5 -12    3.45    0.29
   0   5  12    3.45    0.26
   0   5  12    3.00    0.20
   0  -5 -12    3.06    0.21
   0   5  12    3.21    0.29
   0   5  12    2.94    0.19
   0   5  12    3.40    0.23
   0   5  12    3.18    0.23
   0  -5  12    3.47    0.22
   0  -5  12    2.87    0.19
   0  -5  12    3.26    0.22
   0  -5  12    3.00    0.21
   0   5  12    3.15    0.20
   0   5  12    3.85    0.24
   0   5  12    3.41    0.23
   0  -5  12    3.05    0.21
   0  -5  12    3.34    0.21
   0  -5 -12    3.42    0.24
   0   6  12   30.90    1.48
   0   6 -12   34.49    1.56
   0   6 -12   33.84    1.54
   0   6  12   33.68    1.49
   0   6  12   32.93    1.57
   0  -6 -12   34.19    1.44
   0   6  12   31.95    1.41
   0   6  12   34.83    1.45
   0   6  12   35.69    1.46
   0  -6  12   30.12    1.39
   0  -6  12   37.35    1.45
   0  -6 -12   37.17    1.58
   0   6  12   35.65    1.46
   0   6  12   33.72    1.43
   0   6  12   34.81    1.45
   0  -6  12   32.06    1.42
   0  -6 -12   34.50    1.46
   0  -6  12   31.95    1.41
   0   6 -12   34.91    1.42
   0   6 -12   35.73    1.55
   0  -6  12   35.33    1.42
   0   6  12   31.62    1.47
   0   6 -12   31.39    1.51
   0  -7 -12    0.78    0.16
   0   7 -12    0.81    0.10
   0   7 -12    0.89    0.15
   0  -7  12    0.85    0.10
   0   7  12    0.56    0.11
   0  -7  12    0.84    0.11
   0   7 -12    0.86    0.14
   0   7 -12    0.69    0.14
   0   7 -12    0.81    0.15
   0  -7 -12    0.81    0.11
   0   7  12    0.94    0.12
   0   7  12    0.85    0.12
   0  -7  12    0.88    0.10
   0  -7  12    1.02    0.12
   0  -7 -12    0.91    0.15
   0   7  12    0.88    0.10
   0   7  12    0.89    0.11
   0  -7 -12    0.72    0.11
   0  -7 -12    1.22    0.13
   0  -7  12    0.74    0.10
   0  -7 -12    0.88    0.12
   0   8 -12   23.35    1.11
   0  -8 -12   24.12    1.20
   0  -8  12   22.88    1.00
   0  -8  12   22.48    1.00
   0   8  12   21.61    1.07
   0   8 -12   25.83    1.16
   0   8 -12   21.79    1.12
   0  -8 -12   22.38    0.99
   0   8  12   23.31    1.18
   0  -8 -12   23.85    1.03
   0   8  12   25.34    1.06
   0   8  12   24.41    1.05
   0  -8  12   21.18    0.98
   0  -8  12   21.52    1.02
   0  -8  12   21.66    1.00
   0  -8  12   25.44    1.04
   0   8  12   23.62    1.02
   0   8  12   23.25    1.00
   0   8  12   23.03    1.03
   0  -8 -12   23.50    1.03
   0  -8 -12   22.55    1.02
   0  -8 -12   24.10    1.05
   0  -8  12   22.82    1.02
   0   9 -12    1.40    0.17
   0  -9  12    1.58    0.13
   0   9  12    1.24    0.16
   0   9 -12    1.32    0.18
   0   9 -12    1.11    0.17
   0  -9 -12    1.60    0.15
   0   9  12    1.41    0.15
   0   9  12    1.73    0.16
   0  -9  12    1.43    0.13
   0  -9  12    1.49    0.15
   0  -9  12    1.67    0.15
   0   9  12    1.44    0.14
   0   9  12    1.71    0.17
   0   9  12    1.55    0.15
   0  -9 -12    1.67    0.15
   0  -9  12    1.53    0.14
   0  -9 -12    1.66    0.16
   0  -9 -12    1.56    0.14
   0 -10 -12   23.81    1.04
   0 -10  12   22.36    1.03
   0 -10 -12   25.74    1.06
   0 -10 -12   24.20    1.03
   0  10  12   24.51    1.05
   0  10  12   25.16    1.07
   0 -10  12   22.49    1.01
   0 -10  12   21.87    1.02
   0 -10  12   24.63    1.04
   0  10  12   23.81    1.05
   0  10  12   24.33    1.06
   0 -10 -12   23.86    1.03
   0  10 -12   22.54    1.11
   0  11  12    2.88    0.20
   0  11  12    3.03    0.21
   0  11  12    3.26    0.22
   0 -11  12    2.60    0.18
   0 -11  12    3.00    0.19
   0 -11  12    3.18    0.20
   0 -11 -12    3.08    0.19
   0 -11 -12    3.56    0.22
   0 -11 -12    3.08    0.20
   0 -12 -12   12.97    0.58
   0 -12  12   12.92    0.57
   0 -12 -12   12.99    0.57
   0 -12  12   11.97    0.56
   0  12  12   14.27    0.60
   0 -13  12    0.01    0.02
   0  13  12    0.02    0.03
   0 -13 -12    0.03    0.02
   0   0 -13    0.12    0.05
   0   0  13    0.15    0.05
   0   0  13    0.08    0.04
   0   0 -13    0.12    0.06
   0   0  13    0.16    0.06
   0   0  13    0.20    0.05
   0   0  13    0.13    0.04
   0   0 -13    0.31    0.09
   0   0  13    0.14    0.05
   0   0 -13    0.12    0.07
   0  -1  13    1.36    0.15
   0   1 -13    1.58    0.13
   0  -1 -13    1.46    0.18
   0   1 -13    1.52    0.18
   0   1 -13    1.26    0.16
   0  -1 -13    1.41    0.13
   0  -1  13    1.44    0.12
   0   1  13    1.41    0.15
   0   1  13    1.43    0.13
   0   1  13    1.30    0.15
   0  -1 -13    1.53    0.13
   0  -1  13    1.55    0.13
   0  -1 -13    1.66    0.13
   0  -1  13    1.74    0.14
   0  -1  13    1.29    0.12
   0   1  13    1.37    0.13
   0   1  13    1.44    0.13
   0   1 -13    1.29    0.17
   0   1 -13    1.37    0.16
   0  -1 -13    1.14    0.14
   0   1 -13    1.16    0.13
   0  -1 -13    1.30    0.15
   0   1  13    1.50    0.14
   0   1  13    1.46    0.12
   0  -1  13    1.60    0.14
   0  -1 -13    1.28    0.13
   0  -1  13    1.42    0.12
   0   1 -13    1.29    0.12
   0  -1 -13    1.31    0.13
   0  -2 -13    0.21    0.08
   0   2 -13    0.17    0.07
   0  -2 -13    0.22    0.06
   0   2 -13    0.21    0.06
   0  -2  13    0.23    0.06
   0   2 -13    0.19    0.07
   0   2 -13    0.15    0.06
   0   2  13    0.06    0.06
   0   2 -13    0.27    0.08
   0   2  13    0.19    0.05
   0  -2  13    0.25    0.06
   0   2  13    0.16    0.06
   0  -2 -13    0.26    0.06
   0  -2 -13    0.26    0.06
   0   2  13    0.29    0.06
   0  -2  13    0.14    0.06
   0   2  13    0.19    0.05
   0  -2  13    0.18    0.05
   0   2  13    0.25    0.05
   0   2  13    0.29    0.06
   0  -2  13    0.26    0.07
   0   2  13    0.18    0.06
   0   2  13    0.22    0.06
   0  -2  13    0.27    0.06
   0  -2  13    0.23    0.06
   0  -2 -13    0.23    0.06
   0  -2 -13    0.21    0.05
   0   2 -13    0.28    0.06
   0   3 -13    0.08    0.07
   0  -3  13    0.07    0.04
   0   3 -13    0.05    0.05
   0  -3 -13    0.07    0.06
   0   3 -13    0.04    0.06
   0   3  13    0.13    0.06
   0   3 -13    0.02    0.05
   0   3 -13    0.06    0.05
   0   3  13   -0.01    0.04
   0   3  13    0.02    0.04
   0  -3  13    0.11    0.05
   0  -3 -13    0.03    0.04
   0   3  13    0.05    0.04
   0   3  13    0.02    0.03
   0   3  13    0.03    0.04
   0  -3  13    0.05    0.04
   0  -3  13    0.05    0.05
   0   3  13    0.02    0.03
   0   3  13    0.01    0.04
   0  -3  13    0.03    0.04
   0   3  13   -0.01    0.04
   0  -3  13    0.02    0.04
   0  -3 -13    0.01    0.05
   0  -3 -13    0.05    0.04
   0  -3 -13    0.03    0.03
   0   3 -13    0.01    0.04
   0  -3 -13    0.03    0.04
   0   4 -13    0.06    0.04
   0   4 -13   -0.04    0.07
   0   4 -13    0.04    0.06
   0  -4  13    0.03    0.04
   0  -4 -13    0.02    0.06
   0   4  13    0.05    0.05
   0   4 -13    0.06    0.07
   0   4 -13    0.05    0.05
   0   4 -13   -0.02    0.05
   0   4  13    0.06    0.05
   0  -4  13    0.03    0.04
   0  -4 -13    0.04    0.04
   0  -4 -13    0.08    0.04
   0   4  13    0.04    0.04
   0   4  13    0.08    0.06
   0  -4  13    0.08    0.06
   0   4  13    0.02    0.04
   0   4  13    0.01    0.05
   0   4  13    0.06    0.04
   0  -4  13    0.05    0.04
   0   4  13    0.02    0.04
   0  -4  13    0.07    0.05
   0   4  13    0.02    0.05
   0   4  13    0.04    0.04
   0  -4  13    0.03    0.04
   0  -4  13   -0.02    0.04
   0  -4 -13   -0.01    0.04
   0  -4 -13    0.01    0.02
   0   4 -13    0.07    0.04
   0  -4 -13   -0.01    0.04
   0   5 -13   -0.02    0.06
   0   5  13    0.02    0.05
   0   5  13    0.06    0.06
   0   5 -13    0.11    0.08
   0  -5 -13   -0.01    0.05
   0   5  13    0.02    0.04
   0   5  13    0.04    0.04
   0   5  13    0.02    0.04
   0  -5  13    0.05    0.04
   0  -5  13    0.06    0.04
   0  -5  13    0.01    0.04
   0   5  13    0.01    0.04
   0   5  13   -0.01    0.04
   0  -5  13    0.05    0.04
   0   5  13    0.01    0.04
   0   5 -13   -0.02    0.06
   0  -5 -13    0.05    0.06
   0   5 -13    0.06    0.07
   0   5 -13    0.09    0.05
   0   5 -13   -0.01    0.04
   0  -5  13    0.02    0.03
   0  -5 -13    0.10    0.05
   0   6 -13   -0.02    0.06
   0   6 -13   -0.02    0.06
   0   6  13   -0.03    0.05
   0   6 -13    0.04    0.04
   0  -6 -13    0.02    0.04
   0   6  13    0.03    0.03
   0   6  13   -0.05    0.07
   0   6  13    0.06    0.05
   0   6  13    0.09    0.06
   0  -6  13   -0.02    0.04
   0  -6 -13   -0.02    0.06
   0   6  13    0.07    0.04
   0   6  13    0.01    0.04
   0   6  13    0.01    0.05
   0   6  13    0.04    0.03
   0  -6 -13    0.01    0.05
   0  -6  13    0.04    0.04
   0  -6 -13   -0.03    0.06
   0   6 -13    0.04    0.06
   0  -6  13    0.01    0.05
   0   6 -13   -0.01    0.04
   0  -6  13    0.02    0.06
   0   6 -13   -0.02    0.05
   0   7 -13    0.56    0.08
   0  -7  13    0.50    0.09
   0   7 -13    0.45    0.11
   0  -7  13    0.59    0.09
   0  -7 -13    0.53    0.14
   0   7 -13    0.72    0.14
   0   7 -13    0.69    0.14
   0   7 -13    0.41    0.11
   0  -7 -13    0.54    0.09
   0   7  13    0.51    0.13
   0   7  13    0.55    0.10
   0   7  13    0.63    0.10
   0  -7  13    0.60    0.09
   0   7  13    0.50    0.08
   0   7  13    0.62    0.09
   0   7  13    0.71    0.11
   0   7  13    0.60    0.09
   0  -7 -13    0.44    0.09
   0  -7 -13    0.53    0.10
   0  -7  13    0.57    0.09
   0  -7 -13    0.43    0.08
   0   8 -13    0.21    0.09
   0  -8  13    0.17    0.06
   0  -8  13    0.35    0.07
   0   8 -13    0.08    0.07
   0   8 -13    0.33    0.10
   0  -8 -13    0.37    0.07
   0   8  13    0.24    0.07
   0   8  13    0.29    0.07
   0  -8  13    0.32    0.07
   0  -8  13    0.24    0.06
   0  -8  13    0.35    0.07
   0   8  13    0.27    0.07
   0   8  13    0.20    0.05
   0   8  13    0.21    0.05
   0  -8 -13    0.19    0.07
   0  -8 -13    0.13    0.06
   0  -8  13    0.14    0.05
   0  -8 -13    0.20    0.07
   0   9 -13    0.25    0.09
   0   9 -13    0.12    0.07
   0  -9 -13    0.17    0.06
   0  -9 -13    0.15    0.06
   0  -9 -13    0.22    0.06
   0  -9  13    0.22    0.06
   0   9  13    0.21    0.07
   0   9  13    0.18    0.06
   0  -9  13    0.21    0.05
   0  -9  13    0.15    0.05
   0  -9  13    0.18    0.06
   0   9  13    0.24    0.06
   0  -9 -13    0.21    0.06
   0  -9  13    0.18    0.06
   0 -10 -13    0.03    0.04
   0 -10 -13   -0.02    0.04
   0 -10 -13    0.02    0.03
   0  10  13   -0.02    0.04
   0  10  13    0.01    0.04
   0 -10  13   -0.02    0.04
   0 -10  13   -0.02    0.04
   0 -10  13    0.01    0.05
   0  10  13    0.03    0.04
   0 -10 -13   -0.02    0.04
   0  10 -13   -0.03    0.05
   0  11  13    0.15    0.05
   0  11  13    0.03    0.04
   0 -11  13    0.10    0.04
   0 -11  13    0.07    0.03
   0 -11  13    0.11    0.04
   0  11  13    0.16    0.05
   0 -11 -13    0.18    0.05
   0 -11 -13    0.07    0.04
   0 -11 -13    0.15    0.05
   0  12  13    0.32    0.05
   0 -12  13    0.27    0.04
   0  12  13    0.32    0.05
   0 -12 -13    0.31    0.05
   0   0 -14    2.12    0.17
   0   0  14    2.18    0.17
   0   0  14    2.19    0.17
   0   0 -14    2.33    0.21
   0   0 -14    2.43    0.21
   0   0  14    2.03    0.15
   0   0 -14    2.14    0.17
   0   0 -14    2.05    0.22
   0   0  14    2.05    0.19
   0   0  14    2.05    0.15
   0   0 -14    2.33    0.23
   0   1  14   13.10    0.69
   0   1  14   13.79    0.63
   0  -1  14   14.28    0.64
   0   1 -14   14.54    0.75
   0  -1 -14   14.13    0.65
   0  -1  14   13.48    0.68
   0   1 -14   14.41    0.66
   0  -1 -14   13.49    0.75
   0   1  14   12.76    0.69
   0  -1 -14   14.43    0.65
   0   1  14   13.30    0.65
   0  -1  14   14.03    0.66
   0  -1  14   14.51    0.67
   0  -1  14   13.81    0.64
   0   1  14   14.47    0.66
   0   1  14   14.79    0.66
   0  -1 -14   15.02    0.66
   0  -1 -14   12.91    0.68
   0  -1 -14   14.60    0.70
   0   1 -14   14.21    0.72
   0   1  14   14.90    0.67
   0   1  14   13.63    0.64
   0  -1  14   14.53    0.67
   0  -1 -14   14.86    0.68
   0  -1  14   13.19    0.64
   0   1 -14   14.64    0.65
   0  -2 -14   24.94    1.20
   0  -2 -14   25.37    1.07
   0   2 -14   24.67    1.07
   0  -2  14   23.61    1.05
   0   2  14   24.50    1.12
   0   2 -14   25.49    1.16
   0   2 -14   25.23    1.18
   0  -2 -14   25.17    1.07
   0   2  14   23.77    1.14
   0  -2  14   24.01    1.07
   0   2  14   23.63    1.07
   0   2  14   24.47    1.08
   0  -2 -14   26.74    1.08
   0  -2  14   23.01    1.05
   0  -2  14   24.70    1.08
   0   2  14   25.19    1.07
   0   2 -14   25.97    1.07
   0   2  14   24.55    1.07
   0  -2  14   23.33    1.08
   0   2  14   25.91    1.09
   0   2  14   25.77    1.09
   0  -2  14   24.59    1.08
   0  -2 -14   25.19    1.09
   0  -2  14   23.35    1.06
   0  -2 -14   24.06    1.05
   0   2 -14   25.58    1.07
   0   3 -14    2.43    0.25
   0  -3 -14    2.77    0.27
   0  -3  14    2.32    0.17
   0   3 -14    2.27    0.18
   0   3 -14    2.13    0.24
   0   3 -14    2.13    0.21
   0   3  14    2.04    0.20
   0   3 -14    2.74    0.25
   0  -3  14    1.98    0.17
   0   3  14    2.27    0.23
   0  -3 -14    2.39    0.17
   0   3  14    2.13    0.17
   0   3  14    2.51    0.17
   0   3  14    2.29    0.18
   0   3  14    2.08    0.16
   0  -3  14    2.09    0.15
   0   3  14    2.33    0.19
   0   3  14    2.23    0.18
   0  -3  14    2.12    0.18
   0  -3  14    2.36    0.18
   0   3  14    2.21    0.17
   0  -3 -14    2.38    0.16
   0  -3 -14    2.45    0.18
   0  -3 -14    2.42    0.19
   0  -3  14    2.02    0.17
   0  -3 -14    2.50    0.20
   0   3 -14    2.56    0.18
   0   4 -14   27.78    1.14
   0   4 -14   25.27    1.25
   0   4 -14   28.22    1.27
   0  -4 -14   25.87    1.29
   0  -4  14   25.63    1.12
   0   4  14   26.92    1.20
   0   4 -14   26.00    1.22
   0   4 -14   28.81    1.26
   0   4 -14   26.78    1.26
   0  -4 -14   25.35    1.12
   0  -4 -14   26.71    1.13
   0   4  14   25.12    1.13
   0  -4  14   23.99    1.12
   0   4  14   24.79    1.23
   0   4  14   26.05    1.12
   0   4  14   26.75    1.13
   0   4  14   27.19    1.16
   0  -4  14   23.68    1.09
   0   4  14   28.69    1.16
   0  -4  14   25.60    1.14
   0   4  14   26.14    1.15
   0  -4  14   24.58    1.14
   0   4  14   27.59    1.15
   0   4 -14   27.23    1.13
   0  -4 -14   26.76    1.16
   0  -4 -14   27.93    1.15
   0  -4 -14   27.08    1.17
   0   5 -14    0.02    0.06
   0   5  14    0.11    0.06
   0   5 -14   -0.02    0.06
   0  -5 -14    0.07    0.05
   0   5  14    0.07    0.06
   0   5  14    0.03    0.04
   0   5  14    0.21    0.06
   0  -5  14    0.09    0.05
   0  -5  14    0.01    0.03
   0   5  14    0.07    0.05
   0   5  14    0.20    0.06
   0  -5  14    0.03    0.05
   0   5  14    0.02    0.04
   0  -5  14    0.03    0.04
   0   5 -14    0.03    0.04
   0  -5 -14    0.15    0.06
   0  -5  14    0.03    0.05
   0   5 -14    0.02    0.04
   0  -5 -14    0.05    0.07
   0   5 -14   -0.02    0.06
   0   5 -14    0.02    0.06
   0  -6  14   20.89    0.88
   0   6 -14   19.44    0.88
   0   6 -14   18.88    0.97
   0   6 -14   20.91    1.01
   0  -6 -14   19.08    1.04
   0   6 -14   19.94    1.01
   0   6 -14   20.83    1.01
   0   6  14   17.86    0.86
   0   6  14   19.12    1.01
   0  -6 -14   19.81    0.88
   0   6  14   19.77    0.89
   0   6  14   21.50    0.92
   0  -6  14   19.64    0.87
   0   6  14   20.84    0.89
   0   6  14   20.20    0.91
   0   6  14   19.63    0.90
   0   6 -14   20.04    0.88
   0  -6 -14   21.11    0.92
   0  -6  14   18.31    0.86
   0   7 -14    0.64    0.13
   0  -7  14    0.70    0.09
   0   7 -14    0.68    0.09
   0  -7  14    0.67    0.09
   0   7 -14    0.72    0.14
   0   7 -14    0.47    0.12
   0  -7 -14    0.85    0.10
   0   7  14    0.83    0.11
   0   7  14    0.76    0.10
   0  -7  14    0.53    0.08
   0  -7  14    0.62    0.08
   0   7  14    0.60    0.09
   0   7  14    0.69    0.10
   0   7  14    0.69    0.11
   0  -7 -14    0.47    0.09
   0  -7  14    0.56    0.08
   0  -7 -14    0.81    0.11
   0  -7 -14    0.64    0.10
   0   7 -14    0.73    0.09
   0  -8  14   25.28    1.09
   0   8 -14   24.68    1.20
   0  -8  14   25.36    1.09
   0   8 -14   26.75    1.23
   0  -8 -14   25.75    1.11
   0   8  14   26.92    1.14
   0   8  14   27.63    1.15
   0  -8  14   23.80    1.08
   0  -8  14   24.27    1.11
   0  -8  14   26.13    1.10
   0   8  14   26.11    1.12
   0   8  14   29.04    1.16
   0   8 -14   25.71    1.10
   0  -8 -14   25.98    1.12
   0  -8  14   24.94    1.10
   0  -8 -14   27.51    1.15
   0  -8 -14   25.50    1.12
   0   9 -14    0.05    0.06
   0  -9 -14    0.03    0.04
   0  -9 -14    0.07    0.05
   0  -9 -14    0.09    0.05
   0  -9  14    0.05    0.04
   0   9  14    0.12    0.05
   0   9  14    0.21    0.06
   0  -9  14    0.05    0.03
   0  -9  14    0.03    0.04
   0  -9  14    0.05    0.04
   0   9  14    0.12    0.04
   0  -9 -14    0.12    0.05
   0  -9  14    0.03    0.04
   0 -10 -14   11.98    0.56
   0 -10 -14   13.80    0.59
   0  10  14   13.11    0.58
   0  10  14   13.05    0.57
   0 -10  14   11.91    0.55
   0 -10  14   10.81    0.53
   0 -10 -14   12.54    0.56
   0  10 -14   11.58    0.62
   0  11  14    0.18    0.05
   0 -11  14    0.11    0.03
   0 -11  14    0.12    0.04
   0 -11 -14    0.11    0.04
   0 -11 -14    0.12    0.04
   0  11  14    0.22    0.04
   0  11  14    0.16    0.04
   0 -12  14    9.11    0.39
   0 -12 -14    9.07    0.39
   0   0 -15    0.31    0.09
   0   0  15    0.31    0.06
   0   0  15    0.23    0.07
   0   0 -15    0.41    0.07
   0   0  15    0.35    0.07
   0   0  15    0.48    0.08
   0   0 -15    0.38    0.07
   0   0 -15    0.38    0.09
   0   0 -15    0.38    0.09
   0   0 -15    0.32    0.08
   0   0 -15    0.41    0.08
   0   0 -15    0.35    0.07
   0   1  15    0.14    0.05
   0   1 -15    0.18    0.08
   0  -1 -15    0.17    0.06
   0  -1  15    0.06    0.04
   0  -1 -15    0.08    0.07
   0   1  15    0.10    0.06
   0   1 -15    0.06    0.05
   0  -1 -15    0.06    0.04
   0  -1  15    0.04    0.04
   0   1  15    0.07    0.04
   0   1  15    0.07    0.05
   0  -1  15    0.04    0.03
   0  -1  15    0.08    0.06
   0   1  15    0.11    0.05
   0  -1 -15    0.13    0.05
   0  -1 -15    0.06    0.06
   0   1 -15    0.02    0.05
   0   1 -15    0.13    0.08
   0   1  15    0.07    0.04
   0  -1  15    0.15    0.06
   0  -1  15    0.07    0.05
   0   1  15    0.11    0.06
   0  -1 -15    0.05    0.05
   0  -1 -15    0.06    0.04
   0   1 -15    0.09    0.06
   0   1 -15    0.08    0.05
   0  -2  15    0.12    0.06
   0   2 -15    0.04    0.05
   0   2  15    0.07    0.05
   0  -2 -15    0.03    0.04
   0  -2 -15    0.05    0.06
   0  -2 -15    0.03    0.04
   0   2  15    0.02    0.04
   0  -2  15    0.05    0.04
   0  -2  15    0.10    0.06
   0   2  15    0.07    0.05
   0  -2  15    0.03    0.03
   0   2 -15    0.03    0.04
   0   2  15    0.06    0.04
   0   2 -15    0.10    0.07
   0   2  15    0.02    0.05
   0  -2  15    0.09    0.05
   0  -2  15    0.08    0.05
   0   2  15    0.10    0.05
   0   2  15    0.05    0.04
   0  -2 -15   -0.01    0.03
   0  -2 -15    0.06    0.04
   0  -2 -15    0.06    0.05
   0   2 -15    0.07    0.05
   0   3  15    0.11    0.06
   0  -3  15    0.05    0.05
   0  -3 -15    0.07    0.06
   0   3 -15    0.04    0.06
   0   3 -15    0.09    0.05
   0   3 -15    0.04    0.06
   0  -3  15    0.16    0.05
   0  -3 -15    0.12    0.05
   0   3  15    0.10    0.05
   0   3  15    0.11    0.07
   0   3  15    0.08    0.05
   0   3 -15    0.03    0.04
   0   3  15    0.18    0.06
   0   3  15    0.13    0.06
   0  -3  15    0.16    0.06
   0  -3  15    0.16    0.07
   0   3  15    0.11    0.05
   0   3  15    0.14    0.06
   0  -3 -15    0.03    0.03
   0  -3 -15    0.09    0.06
   0   3 -15    0.02    0.05
   0  -3 -15    0.09    0.06
   0  -4 -15   -0.05    0.07
   0   4 -15   -0.01    0.04
   0  -4  15    0.01    0.05
   0   4 -15    0.04    0.07
   0   4 -15    0.02    0.06
   0   4 -15   -0.04    0.06
   0   4  15    0.03    0.04
   0   4  15    0.04    0.05
   0   4  15    0.01    0.03
   0   4  15    0.07    0.06
   0   4 -15    0.01    0.04
   0   4  15    0.02    0.03
   0  -4  15   -0.01    0.04
   0   4  15   -0.01    0.05
   0   4  15    0.03    0.04
   0  -4  15    0.02    0.04
   0  -4  15    0.06    0.04
   0   4  15    0.04    0.05
   0  -4 -15   -0.03    0.05
   0  -4 -15    0.06    0.05
   0   4 -15   -0.01    0.04
   0  -4 -15    0.02    0.04
   0   5  15    0.05    0.04
   0  -5 -15    0.03    0.04
   0   5  15    0.01    0.03
   0   5 -15    0.04    0.06
   0   5 -15    0.04    0.06
   0   5  15   -0.04    0.04
   0   5  15    0.11    0.05
   0   5  15   -0.02    0.04
   0  -5 -15    0.05    0.05
   0   5 -15   -0.01    0.04
   0  -5  15    0.01    0.05
   0   5 -15    0.07    0.05
   0  -5 -15   -0.03    0.06
   0   5 -15    0.09    0.08
   0  -5  15    0.06    0.06
   0   6 -15    0.91    0.10
   0   6 -15    0.76    0.14
   0  -6  15    0.69    0.10
   0   6 -15    0.47    0.12
   0   6  15    0.89    0.10
   0  -6 -15    0.87    0.10
   0   6  15    0.90    0.10
   0   6  15    0.92    0.11
   0   6  15    0.89    0.11
   0   6  15    0.85    0.11
   0   6 -15    0.83    0.10
   0  -6 -15    0.78    0.11
   0  -7  15    0.27    0.06
   0   7 -15    0.21    0.05
   0  -7  15    0.24    0.06
   0   7 -15    0.30    0.10
   0   7 -15    0.36    0.10
   0  -7 -15    0.32    0.07
   0   7  15    0.25    0.07
   0   7  15    0.32    0.07
   0  -7  15    0.42    0.07
   0  -7  15    0.24    0.06
   0   7  15    0.36    0.07
   0   7  15    0.44    0.08
   0   7  15    0.24    0.06
   0  -7 -15    0.28    0.07
   0  -7  15    0.19    0.05
   0  -7 -15    0.31    0.07
   0   7 -15    0.24    0.06
   0  -7 -15    0.20    0.07
   0   8 -15    0.33    0.09
   0   8 -15    0.37    0.10
   0  -8 -15    0.32    0.07
   0  -8 -15    0.32    0.07
   0   8  15    0.34    0.07
   0   8  15    0.32    0.06
   0  -8  15    0.27    0.05
   0  -8  15    0.34    0.07
   0   8  15    0.30    0.06
   0   8  15    0.38    0.07
   0  -8 -15    0.36    0.07
   0  -8  15    0.29    0.06
   0   8 -15    0.25    0.08
   0   9 -15    0.33    0.09
   0  -9 -15    0.34    0.06
   0  -9 -15    0.25    0.06
   0  -9 -15    0.34    0.06
   0   9  15    0.39    0.07
   0   9  15    0.40    0.07
   0  -9  15    0.18    0.04
   0  -9  15    0.39    0.06
   0   9  15    0.48    0.08
   0  -9 -15    0.40    0.07
   0  -9  15    0.32    0.06
   0 -10  15    0.37    0.05
   0 -10  15    0.52    0.07
   0  10  15    0.73    0.08
   0  10  15    0.56    0.07
   0 -10 -15    0.59    0.07
   0 -10 -15    0.64    0.07
   0 -10 -15    0.63    0.08
   0 -11  15   -0.03    0.03
   0  11  15    0.02    0.03
   0 -11 -15    0.02    0.02
   0   0 -16   28.11    1.18
   0   0 -16   28.66    1.19
   0   0  16   27.40    1.18
   0   0  16   28.67    1.20
   0   0 -16   26.85    1.23
   0   0 -16   24.72    1.22
   0   0  16   28.50    1.21
   0   0 -16   28.71    1.21
   0   0 -16   29.51    1.20
   0   0  16   23.34    1.20
   0   0  16   27.18    1.16
   0   1 -16    0.08    0.08
   0  -1  16    0.03    0.04
   0   1 -16    0.14    0.06
   0   1  16    0.12    0.06
   0  -1 -16    0.11    0.06
   0   1  16    0.06    0.05
   0   1  16    0.07    0.05
   0  -1 -16    0.23    0.06
   0  -1  16    0.04    0.05
   0   1  16    0.01    0.04
   0   1  16    0.03    0.04
   0  -1 -16    0.14    0.05
   0  -1  16    0.10    0.05
   0  -1  16    0.12    0.04
   0   1 -16    0.08    0.06
   0   1 -16    0.03    0.06
   0  -1  16    0.06    0.06
   0  -1  16    0.06    0.05
   0   1  16    0.09    0.06
   0   1 -16    0.13    0.06
   0  -1 -16    0.13    0.05
   0   1 -16    0.22    0.07
   0  -1 -16    0.11    0.05
   0   1 -16    0.08    0.05
   0  -2  16   17.00    0.74
   0   2 -16   16.12    0.76
   0  -2 -16   16.51    0.89
   0   2  16   14.77    0.79
   0  -2 -16   17.46    0.75
   0  -2  16   16.45    0.75
   0   2  16   16.11    0.76
   0   2  16   16.72    0.76
   0   2  16   17.02    0.76
   0  -2  16   17.00    0.77
   0   2 -16   17.52    0.84
   0   2 -16   16.00    0.83
   0   2  16   16.99    0.78
   0   2  16   16.45    0.74
   0  -2  16   16.57    0.77
   0  -2  16   16.24    0.77
   0   2 -16   17.90    0.77
   0  -2 -16   17.95    0.79
   0  -2 -16   15.45    0.72
   0   2 -16   15.78    0.75
   0  -2 -16   15.85    0.77
   0   3 -16    0.25    0.10
   0   3  16    0.26    0.08
   0  -3  16    0.12    0.06
   0   3 -16    0.15    0.06
   0  -3 -16    0.21    0.08
   0  -3 -16    0.07    0.05
   0   3  16    0.12    0.05
   0   3 -16    0.14    0.06
   0   3  16    0.12    0.05
   0   3  16    0.11    0.05
   0   3 -16    0.17    0.07
   0   3 -16    0.05    0.07
   0   3  16    0.34    0.08
   0   3  16    0.12    0.06
   0  -3  16    0.13    0.05
   0  -3  16    0.09    0.05
   0   3  16    0.06    0.05
   0  -3 -16    0.17    0.07
   0   3 -16    0.12    0.05
   0  -3 -16    0.27    0.07
   0   4 -16   25.75    1.16
   0   4 -16   23.00    1.02
   0   4  16   21.30    1.06
   0  -4  16   23.26    1.00
   0   4  16   22.42    1.01
   0   4  16   21.86    0.99
   0   4 -16   23.89    1.02
   0   4  16   25.40    1.04
   0   4 -16   23.35    1.12
   0   4 -16   24.19    1.12
   0   4  16   23.65    1.03
   0   4  16   24.50    1.03
   0  -4  16   21.18    1.01
   0  -4  16   21.26    1.01
   0   4  16   24.18    1.02
   0  -4 -16   24.90    1.04
   0   4 -16   22.28    1.00
   0  -4 -16   23.84    1.04
   0   5 -16    2.03    0.22
   0   5 -16    1.82    0.21
   0   5  16    1.68    0.14
   0   5  16    1.73    0.16
   0   5 -16    1.43    0.14
   0   5  16    1.67    0.15
   0   5  16    1.95    0.16
   0   5  16    1.74    0.15
   0  -5  16    1.72    0.14
   0   5  16    1.45    0.16
   0   5 -16    1.66    0.21
   0   5 -16    1.97    0.15
   0   5 -16    1.49    0.14
   0  -5 -16    1.56    0.15
   0   6 -16    1.68    0.20
   0   6  16    1.69    0.14
   0   6 -16    1.82    0.15
   0  -6  16    1.46    0.12
   0   6  16    1.97    0.15
   0   6  16    1.92    0.16
   0   6  16    2.12    0.16
   0   6 -16    2.16    0.22
   0  -6  16    2.13    0.15
   0   6 -16    1.94    0.15
   0   6 -16    1.49    0.13
   0  -6 -16    1.92    0.16
   0   7 -16   -0.02    0.05
   0   7 -16    0.15    0.07
   0  -7 -16    0.09    0.04
   0   7  16    0.05    0.04
   0   7 -16    0.10    0.05
   0  -7  16    0.05    0.03
   0  -7  16    0.10    0.05
   0   7  16    0.06    0.04
   0   7  16    0.06    0.04
   0   7  16    0.07    0.04
   0  -7 -16    0.05    0.04
   0  -7 -16    0.10    0.05
   0  -7  16    0.06    0.05
   0   7 -16    0.07    0.06
   0   7 -16    0.07    0.04
   0   8 -16   23.58    1.06
   0  -8 -16   23.71    0.98
   0  -8 -16   22.35    0.96
   0  -8 -16   21.19    0.95
   0   8  16   24.99    0.99
   0   8 -16   22.38    0.96
   0  -8  16   22.60    0.95
   0  -8  16   19.02    0.92
   0   8  16   25.21    0.98
   0  -8 -16   23.34    0.96
   0  -8  16   22.67    0.94
   0   9  16    0.02    0.03
   0  -9  16    0.02    0.04
   0  -9 -16    0.06    0.04
   0  -9 -16    0.04    0.03
   0  -9 -16    0.04    0.03
   0   9  16    0.05    0.04
   0 -10  16    6.68    0.30
   0 -10 -16    6.75    0.30
   0 -10 -16    5.96    0.29
   0   0 -17    0.05    0.04
   0   0  17    0.08    0.05
   0   0  17    0.08    0.04
   0   0 -17    0.06    0.05
   0   0  17    0.03    0.05
   0   0 -17    0.02    0.04
   0   0 -17    0.08    0.06
   0   0 -17    0.02    0.05
   0   0  17    0.04    0.04
   0   0 -17    0.05    0.05
   0   1  17    0.04    0.04
   0  -1  17    0.04    0.05
   0   1  17    0.03    0.05
   0  -1  17    0.06    0.05
   0  -1 -17    0.05    0.05
   0   1  17   -0.02    0.04
   0   1  17    0.01    0.04
   0   1 -17   -0.03    0.05
   0   1 -17    0.01    0.05
   0  -1  17   -0.01    0.05
   0   1  17    0.03    0.05
   0  -1  17    0.08    0.05
   0   1 -17    0.01    0.05
   0  -1 -17    0.02    0.03
   0  -1 -17    0.02    0.05
   0   1 -17    0.06    0.06
   0  -1 -17    0.04    0.04
   0  -2  17    0.21    0.06
   0   2 -17    0.26    0.07
   0  -2 -17    0.28    0.06
   0   2  17    0.26    0.07
   0   2  17    0.22    0.06
   0   2  17    0.22    0.06
   0   2 -17    0.16    0.06
   0   2 -17    0.15    0.07
   0  -2  17    0.14    0.06
   0  -2  17    0.20    0.06
   0   2  17    0.22    0.07
   0   2 -17    0.29    0.07
   0  -2 -17    0.19    0.07
   0   2 -17    0.14    0.06
   0  -2 -17    0.23    0.06
   0   3 -17   -0.06    0.06
   0  -3  17    0.03    0.05
   0   3 -17   -0.03    0.05
   0   3  17   -0.04    0.05
   0   3  17    0.02    0.03
   0   3 -17   -0.01    0.04
   0   3  17    0.01    0.04
   0   3 -17   -0.02    0.05
   0   3 -17   -0.02    0.05
   0   3 -17    0.01    0.05
   0  -3  17    0.07    0.04
   0   3  17    0.02    0.05
   0  -3  17    0.01    0.04
   0  -3 -17    0.01    0.05
   0   3 -17   -0.03    0.05
   0   3 -17    0.06    0.04
   0  -3 -17    0.03    0.05
   0  -4  17    0.01    0.06
   0   4 -17    0.04    0.04
   0   4 -17   -0.04    0.07
   0   4  17    0.03    0.04
   0   4  17    0.02    0.04
   0   4 -17    0.05    0.04
   0   4 -17   -0.04    0.05
   0   4 -17    0.05    0.07
   0   4 -17    0.06    0.05
   0  -4  17    0.01    0.04
   0  -4  17    0.07    0.04
   0   4  17    0.03    0.03
   0   4  17    0.11    0.05
   0  -4 -17    0.06    0.05
   0  -4 -17    0.08    0.05
   0   4 -17   -0.01    0.04
   0   5 -17    0.03    0.05
   0   5 -17    0.12    0.06
   0   5 -17    0.01    0.04
   0   5  17    0.06    0.05
   0   5  17    0.03    0.04
   0   5  17    0.03    0.04
   0   5  17    0.02    0.04
   0  -5 -17    0.09    0.05
   0   5 -17    0.06    0.04
   0   5 -17    0.01    0.04
   0  -5  17    0.06    0.05
   0   5 -17    0.08    0.06
   0  -6 -17    0.45    0.07
   0  -6 -17    0.35    0.07
   0   6 -17    0.50    0.08
   0   6  17    0.59    0.08
   0   6  17    0.51    0.07
   0   6 -17    0.42    0.10
   0  -6  17    0.33    0.07
   0   6 -17    0.59    0.11
   0  -6  17    0.44    0.07
   0   6 -17    0.43    0.07
   0   7 -17    0.16    0.05
   0  -7  17    0.24    0.06
   0   7  17    0.28    0.06
   0   7  17    0.21    0.05
   0  -7 -17    0.30    0.05
   0  -7 -17    0.25    0.05
   0  -7 -17    0.25    0.05
   0  -7  17    0.22    0.05
   0  -8 -17    0.21    0.05
   0  -8 -17    0.35    0.06
   0  -8 -17    0.26    0.04
   0   8 -17    0.28    0.05
   0   8  17    0.36    0.06
   0  -8  17    0.29    0.05
   0   8  17    0.41    0.06
   0   8  17    0.35    0.06
   0  -8 -17    0.33    0.05
   0  -8  17    0.30    0.05
   0   9  17    0.35    0.05
   0  -9 -17    0.21    0.03
   0  -9 -17    0.34    0.05
   0  -9 -17    0.18    0.04
   0  -9  17    0.39    0.04
   0 -10  17   -0.01    0.02
   0   0  18   15.73    0.69
   0   0 -18   15.96    0.72
   0   0  18   16.79    0.74
   0   0 -18   16.59    0.74
   0   0 -18   16.37    0.73
   0   0 -18   14.35    0.72
   0  -1  18    0.20    0.06
   0   1  18    0.33    0.06
   0   1 -18    0.16    0.06
   0   1  18    0.15    0.06
   0  -1 -18    0.33    0.06
   0   1  18    0.28    0.06
   0  -1  18    0.18    0.06
   0   1  18    0.28    0.07
   0  -1  18    0.14    0.06
   0  -1 -18    0.24    0.07
   0   1 -18    0.29    0.07
   0   1 -18    0.32    0.08
   0   1 -18    0.20    0.05
   0  -1 -18    0.10    0.05
   0  -2  18   13.65    0.62
   0   2 -18   14.10    0.64
   0  -2 -18   13.38    0.62
   0   2  18   14.01    0.64
   0   2  18   13.42    0.63
   0   2 -18   12.96    0.68
   0   2 -18   11.80    0.67
   0  -2  18   12.81    0.64
   0   2  18   14.73    0.66
   0  -2  18   13.60    0.64
   0   2  18   14.78    0.66
   0   2 -18   14.52    0.64
   0   2 -18   14.70    0.65
   0  -2 -18   14.11    0.65
   0  -2 -18   12.88    0.64
   0  -3  18    0.11    0.05
   0   3 -18    0.15    0.05
   0   3  18    0.12    0.05
   0   3 -18    0.14    0.05
   0   3  18    0.12    0.04
   0   3 -18    0.28    0.06
   0   3 -18    0.22    0.08
   0  -3  18    0.18    0.05
   0   3  18    0.19    0.06
   0   3  18    0.13    0.05
   0  -3  18    0.24    0.06
   0   3 -18    0.17    0.06
   0  -3 -18    0.22    0.06
   0   3 -18    0.21    0.06
   0  -3 -18    0.07    0.04
   0   4 -18    5.73    0.31
   0  -4  18    5.67    0.29
   0   4 -18    5.42    0.30
   0   4 -18    5.16    0.30
   0   4  18    5.47    0.31
   0   4 -18    5.15    0.35
   0   4  18    6.19    0.32
   0   4 -18    5.88    0.31
   0  -4 -18    5.65    0.31
   0   4 -18    6.02    0.31
   0  -4 -18    4.93    0.30
   0   5 -18    1.97    0.15
   0  -5  18    2.25    0.15
   0   5 -18    1.74    0.19
   0   5 -18    2.15    0.15
   0   5  18    2.08    0.16
   0   5 -18    1.96    0.15
   0   5  18    2.07    0.15
   0   5 -18    1.62    0.14
   0  -5 -18    2.24    0.16
   0  -5 -18    1.95    0.15
   0  -6  18    3.31    0.18
   0  -6  18    3.44    0.19
   0   6 -18    3.27    0.25
   0   6 -18    2.68    0.18
   0   6  18    3.32    0.20
   0   6 -18    2.60    0.18
   0  -6  18    3.17    0.19
   0   6  18    3.01    0.19
   0   6  18    3.60    0.21
   0   6 -18    2.86    0.19
   0  -6 -18    3.04    0.19
   0  -6 -18    3.04    0.19
   0  -7  18    3.25    0.18
   0   7 -18    2.91    0.18
   0   7 -18    3.13    0.19
   0  -7  18    3.08    0.18
   0   7  18    3.53    0.19
   0   7 -18    3.07    0.18
   0  -7 -18    3.01    0.19
   0  -7 -18    3.53    0.19
   0  -8  18   13.96    0.57
   0  -8 -18   14.89    0.58
   0   8 -18   14.01    0.58
   0  -9  18    0.09    0.03
   0   0  19    0.30    0.05
   0   0  19    0.35    0.07
   0   0 -19    0.33    0.06
   0   0 -19    0.30    0.07
   0   0 -19    0.29    0.07
   0   0 -19    0.25    0.06
   0  -1  19    0.07    0.04
   0  -1  19    0.03    0.04
   0   1  19    0.01    0.04
   0  -1  19    0.01    0.04
   0  -1 -19    0.01    0.03
   0   1 -19    0.02    0.04
   0   1 -19    0.06    0.05
   0  -1 -19    0.01    0.04
   0   1 -19    0.04    0.04
   0  -1 -19    0.02    0.03
   0   1 -19    0.04    0.03
   0  -2 -19   -0.01    0.03
   0   2 -19   -0.01    0.03
   0   2  19   -0.01    0.04
   0  -2  19    0.02    0.03
   0  -2  19    0.02    0.04
   0   2 -19    0.06    0.04
   0  -2 -19   -0.02    0.04
   0   2 -19    0.01    0.03
   0   2 -19    0.01    0.04
   0  -2  19    0.01    0.04
   0  -3  19    0.04    0.04
   0  -3  19    0.02    0.04
   0   3 -19    0.04    0.04
   0   3  19   -0.01    0.03
   0   3 -19    0.01    0.03
   0   3 -19    0.02    0.05
   0   3  19   -0.01    0.04
   0   3  19    0.02    0.04
   0   3 -19   -0.06    0.04
   0   3 -19    0.01    0.03
   0  -3 -19   -0.01    0.04
   0   3 -19   -0.04    0.05
   0  -3 -19    0.05    0.04
   0  -4  19    0.25    0.05
   0  -4  19    0.32    0.06
   0   4 -19    0.27    0.06
   0   4  19    0.35    0.06
   0   4 -19    0.28    0.06
   0   4  19    0.32    0.06
   0   4  19    0.39    0.06
   0   4 -19    0.34    0.06
   0   4 -19    0.49    0.07
   0  -4 -19    0.29    0.06
   0  -4 -19    0.30    0.06
   0  -5  19    0.13    0.05
   0   5 -19    0.14    0.04
   0   5 -19    0.10    0.04
   0   5  19    0.14    0.04
   0   5  19    0.16    0.05
   0   5  19    0.15    0.04
   0   5 -19    0.10    0.04
   0  -5 -19    0.12    0.04
   0   5 -19    0.09    0.04
   0  -5 -19    0.07    0.04
   0  -5 -19    0.07    0.03
   0  -6  19    0.63    0.06
   0   6 -19    0.44    0.06
   0   6  19    0.59    0.07
   0   6  19    0.69    0.07
   0   6 -19    0.39    0.05
   0   6 -19    0.49    0.06
   0  -6  19    0.50    0.06
   0  -6 -19    0.53    0.06
   0  -6 -19    0.64    0.07
   0  -7  19    0.20    0.04
   0   7 -19    0.21    0.04
   0  -7  19    0.19    0.04
   0  -8  19    0.38    0.04
   0   0  20   15.65    0.63
   0   0 -20   14.12    0.61
   0   0 -20   15.44    0.62
   0   0 -20   14.47    0.62
   0  -1  20    0.11    0.04
   0  -1  20    0.16    0.05
   0   1  20    0.15    0.05
   0   1  20    0.13    0.04
   0  -1  20    0.12    0.04
   0  -1  20    0.09    0.04
   0   1 -20    0.20    0.05
   0  -1 -20    0.12    0.05
   0   1 -20    0.20    0.05
   0   1 -20    0.13    0.05
   0  -1 -20    0.13    0.04
   0  -2  20   19.24    0.84
   0   2  20   21.21    0.86
   0   2 -20   19.98    0.85
   0   2 -20   20.85    0.85
   0  -2 -20   20.02    0.85
   0  -2  20   22.23    0.84
   0  -2  20   20.62    0.82
   0   3  20    0.16    0.05
   0   3  20    0.16    0.05
   0  -3 -20    0.14    0.04
   0  -3 -20    0.21    0.05
   0   3 -20    0.25    0.05
   0   3 -20    0.18    0.05
   0  -3  20    0.22    0.05
   0  -3  20    0.21    0.05
   0  -4  20   13.91    0.55
   0   4 -20   11.73    0.55
   0   4  20   12.64    0.55
   0   4  20   13.54    0.56
   0   4 -20   12.58    0.55
   0   4 -20   11.83    0.55
   0  -4 -20   12.02    0.55
   0  -4 -20   12.13    0.55
   0  -5  20    1.23    0.09
   0   5 -20    0.99    0.09
   0   5  20    1.31    0.10
   0   5 -20    1.02    0.08
   0  -5 -20    1.23    0.09
   0   5 -20    1.36    0.10
   0  -5 -20    1.10    0.09
   0  -6  20    9.92    0.40
   0   6 -20    9.19    0.41
   0   0 -21    0.21    0.04
   0   0  21    0.17    0.04
   0   0  21    0.20    0.04
   0  -1 -21   -0.02    0.03
   0   1 -21   -0.01    0.03
   0   1 -21    0.05    0.03
   0   1  21    0.01    0.03
   0  -1  21   -0.01    0.03
   0   1  21    0.01    0.03
   0   1  21   -0.01    0.03
   0   2 -21    0.08    0.03
   0   2 -21    0.11    0.04
   0  -2 -21    0.11    0.03
   0   2  21    0.12    0.03
   0  -2  21    0.13    0.04
   0   2  21    0.13    0.04
   0  -3 -21    0.00    0.02
   0   3  21    0.01    0.03
   0  -3 -21    0.01    0.02
   0   3 -21    0.00    0.03
   0   3 -21    0.00    0.02
   0  -3  21    0.00    0.03
   0  -4  21    0.15    0.03
   0  -4 -21    0.14    0.03
   0  -4  21    0.24    0.04
   0  -4 -21    0.19    0.03
   0   4 -21    0.15    0.03
   0  -1  22    0.05    0.02
   0  -2  22    2.22    0.11
   1   0   0    0.00    0.01
   1   0   0    0.00    0.00
  -1   0   0    0.00    0.01
  -1   0   0    0.01    0.01
  -1   1   0    0.01    0.01
  -1   1   0    0.00    0.01
  -1   1   0    0.01    0.02
  -1   1   0    0.00    0.01
   1   1   0    0.00    0.01
   1  -1   0   -0.01    0.02
  -1  -1   0    0.00    0.01
   1  -1   0    0.00    0.01
   1  -2   0    0.25    0.04
  -1  -2   0    0.21    0.05
  -1  -2   0    0.39    0.04
   1   2   0    0.32    0.04
  -1   2   0    0.23    0.03
  -1  -2   0    0.27    0.03
   1   2   0    0.24    0.03
   1   2   0    0.21    0.03
   1  -2   0    0.25    0.03
   1  -2   0    0.26    0.05
   1  -2   0    0.23    0.05
  -1  -3   0    0.04    0.04
  -1  -3   0    0.01    0.02
   1  -3   0   -0.01    0.03
   1   3   0    0.01    0.02
  -1   3   0    0.00    0.02
   1   3   0    0.00    0.02
   1   3   0    0.02    0.02
   1  -3   0    0.01    0.02
   1  -3   0   -0.01    0.04
   1  -3   0    0.01    0.04
  -1  -4   0    0.92    0.08
   1   4   0    0.69    0.07
   1   4   0    0.55    0.06
   1   4   0    0.56    0.06
  -1   4   0    0.57    0.06
   1  -4   0    0.61    0.06
   1  -4   0    0.73    0.10
  -1  -4   0    0.77    0.10
   1  -4   0    0.88    0.11
  -1  -5   0   -0.01    0.03
   1   5   0   -0.01    0.02
   1   5   0    0.00    0.02
  -1   5   0    0.02    0.02
   1   5   0   -0.01    0.02
   1  -5   0   -0.03    0.03
   1  -5   0    0.04    0.05
  -1  -5   0   -0.05    0.05
   1  -5   0   -0.03    0.05
  -1  -6   0    0.70    0.09
   1  -6   0    0.57    0.09
  -1   6   0    0.72    0.10
   1   6   0    0.70    0.08
  -1   6   0    0.57    0.08
  -1   6   0    0.47    0.07
   1   6   0    0.60    0.07
   1   6   0    0.61    0.07
  -1  -6   0    0.71    0.06
   1  -6   0    0.62    0.07
   1  -6   0    0.58    0.11
  -1  -6   0    0.65    0.13
   1  -6   0    0.59    0.11
  -1  -7   0   -0.04    0.04
   1  -7   0    0.01    0.04
  -1   7   0   -0.01    0.03
  -1  -7   0   -0.01    0.02
   1   7   0    0.01    0.02
   1   7   0    0.02    0.03
  -1   7   0   -0.02    0.02
   1   7   0   -0.01    0.03
  -1   7   0   -0.01    0.03
   1   7   0   -0.02    0.02
   1   7   0    0.01    0.02
  -1   7   0    0.01    0.03
   1  -7   0   -0.01    0.02
  -1  -7   0    0.00    0.01
   1  -7   0    0.02    0.05
   1  -7   0   -0.01    0.02
   1  -7   0   -0.02    0.07
  -1  -7   0    0.02    0.06
   1  -8   0    0.81    0.12
  -1  -8   0    0.58    0.10
  -1   8   0    0.49    0.08
  -1   8   0    0.39    0.08
   1   8   0    0.61    0.10
  -1   8   0    0.44    0.08
   1   8   0    0.39    0.08
  -1   8   0    0.50    0.08
  -1  -8   0    0.56    0.07
  -1  -8   0    0.57    0.07
  -1  -8   0    0.52    0.10
   1  -8   0    0.60    0.14
   1  -8   0    0.59    0.14
   1  -8   0    0.71    0.08
   1  -8   0    0.60    0.07
   1  -8   0    0.58    0.08
  -1  -8   0    0.59    0.07
  -1  -8   0    0.69    0.15
  -1  -8   0    0.44    0.06
   1  -8   0    0.50    0.07
   1   8   0    0.39    0.07
   1   8   0    0.68    0.09
   1  -9   0    0.04    0.03
   1  -9   0   -0.01    0.04
   1  -9   0   -0.01    0.03
  -1  -9   0   -0.02    0.03
  -1  -9   0    0.01    0.03
  -1  -9   0   -0.03    0.06
  -1  -9   0    0.04    0.02
   1  -9   0   -0.03    0.07
  -1  -9   0    0.01    0.03
  -1  -9   0    0.04    0.06
  -1   9   0   -0.01    0.04
   1   9   0   -0.03    0.04
  -1   9   0    0.01    0.03
   1   9   0    0.02    0.04
   1  -9   0    0.01    0.04
   1  -9   0   -0.01    0.05
   1  -9   0   -0.02    0.05
   1  -9   0    0.10    0.04
  -1  -9   0   -0.02    0.05
  -1  -9   0    0.01    0.03
  -1  -9   0    0.04    0.05
   1  -9   0   -0.01    0.03
  -1  -9   0    0.12    0.04
  -1  -9   0    0.02    0.04
   1  -9   0    0.01    0.04
   1  -9   0   -0.02    0.04
  -1  -9   0    0.01    0.03
   1   9   0   -0.01    0.04
   1   9   0    0.01    0.04
   1 -10   0    1.07    0.16
   1 -10   0    0.90    0.14
   1 -10   0    1.26    0.13
   1 -10   0    1.35    0.13
  -1 -10   0    1.02    0.15
  -1 -10   0    1.25    0.16
  -1 -10   0    1.16    0.13
  -1 -10   0    1.01    0.12
   1 -10   0    1.16    0.13
   1 -10   0    1.40    0.13
   1 -10   0    1.30    0.13
  -1 -10   0    1.40    0.12
   1  10   0    1.17    0.15
   1  10   0    0.92    0.12
  -1  10   0    0.96    0.13
  -1  10   0    0.96    0.12
  -1 -10   0    0.97    0.14
  -1 -10   0    1.25    0.12
   1 -10   0    1.26    0.11
   1 -10   0    1.02    0.21
  -1 -10   0    1.04    0.11
   1 -10   0    1.21    0.12
  -1 -10   0    1.01    0.20
   1 -10   0    1.28    0.16
  -1 -10   0    1.06    0.11
  -1  10   0    0.81    0.13
   1  10   0    0.89    0.13
  -1  10   0    0.80    0.11
   1  10   0    0.78    0.14
   1 -11   0    0.03    0.06
  -1 -11   0    0.06    0.06
   1 -11   0   -0.02    0.06
  -1 -11   0    0.01    0.05
  -1 -11   0   -0.01    0.04
  -1 -11   0   -0.02    0.06
   1 -11   0    0.02    0.06
   1 -11   0   -0.01    0.04
   1 -11   0    0.01    0.05
  -1  11   0    0.04    0.04
   1  11   0    0.02    0.06
  -1  11   0   -0.02    0.05
   1  11   0    0.03    0.05
   1 -11   0   -0.01    0.04
  -1 -11   0    0.02    0.04
  -1 -11   0   -0.01    0.04
  -1 -11   0    0.04    0.09
   1 -11   0    0.01    0.03
   1 -11   0   -0.04    0.09
   1 -11   0    0.02    0.06
  -1  11   0    0.08    0.07
  -1  11   0   -0.03    0.07
   1  11   0   -0.02    0.05
   1  11   0   -0.02    0.04
   1 -12   0    0.50    0.12
  -1 -12   0    0.62    0.09
   1 -12   0    0.58    0.09
   1 -12   0    0.60    0.10
  -1 -12   0    0.92    0.11
  -1 -12   0    0.46    0.11
   1 -12   0    0.90    0.11
   1  12   0    0.47    0.10
   1  12   0    0.35    0.10
  -1  12   0    0.70    0.12
   1  12   0    0.43    0.11
  -1 -12   0    0.48    0.08
   1 -12   0    0.42    0.08
  -1 -12   0    0.67    0.08
   1 -12   0    0.57    0.12
   1 -12   0    0.59    0.08
  -1 -13   0    0.01    0.04
   1 -13   0   -0.02    0.06
  -1 -13   0   -0.06    0.06
   1 -13   0   -0.01    0.06
  -1 -13   0   -0.01    0.04
   1  13   0    0.02    0.06
  -1  13   0   -0.02    0.05
   1  13   0    0.03    0.06
   1 -13   0    0.03    0.05
  -1 -13   0    0.02    0.04
   1  13   0    0.01    0.04
   1  14   0    0.12    0.05
   1 -14   0    0.14    0.05
  -1 -14   0    0.24    0.06
   1 -14   0    0.35    0.07
  -1 -14   0    0.19    0.07
   1 -14   0    0.28    0.08
   1 -15   0    0.01    0.03
   1 -15   0    0.01    0.04
  -1 -15   0    0.05    0.04
   1 -15   0   -0.01    0.04
  -1 -15   0    0.01    0.03
  -1 -15   0    0.03    0.04
  -1   0  -1    0.02    0.01
  -1   0   1    0.02    0.01
   1   0   1    0.01    0.01
  -1   0   1    0.02    0.01
   1   0  -1    0.02    0.01
   1   0   1    0.03    0.01
  -1  -1  -1  210.05    7.48
   1  -1   1  193.93    7.49
   1   1   1  188.53    7.50
   1   1  -1  176.20    7.49
   1   1   1  174.78    7.49
  -1  -1  -1  187.31    7.50
  -1  -1  -1  201.14    7.49
  -1  -1   1  188.89    7.49
  -1   1   1  181.96    7.50
  -1   1  -1  185.24    7.51
  -1   1  -1  199.13    7.48
  -1  -1  -1  188.10    7.50
   1   1  -1  182.44    7.49
   1  -1  -1  194.63    7.50
   1  -1  -1  171.84    7.51
  -1  -2  -1   78.22    2.97
  -1  -2   1   73.90    2.98
   1  -2   1   75.65    2.99
   1   2  -1   74.02    2.97
   1   2   1   78.10    2.99
   1   2  -1   69.63    2.98
  -1   2   1   73.31    2.96
   1   2  -1   68.72    2.97
   1  -2  -1   76.60    2.97
  -1   2  -1   75.70    2.96
  -1  -2  -1   79.34    2.97
  -1   2   1   77.07    2.97
  -1  -2   1   76.11    2.97
   1   2   1   80.00    2.98
   1  -2   1   77.84    2.97
  -1  -2  -1   77.05    3.01
   1  -2  -1   76.93    3.01
   1  -2  -1   75.89    3.01
   1  -3   1   73.90    3.14
  -1  -3  -1   87.13    3.13
  -1  -3   1   85.71    3.15
   1   3   1   79.17    3.15
   1   3  -1   75.82    3.12
  -1   3   1   84.42    3.13
   1   3  -1   73.16    3.14
   1   3   1   74.37    3.13
  -1  -3   1   84.07    3.12
   1   3   1   71.00    3.11
  -1   3   1   93.77    3.14
   1  -3  -1   74.01    3.13
  -1   3  -1   90.92    3.11
   1   3   1   74.59    3.11
   1  -3   1   76.63    3.12
   1  -3  -1   73.14    3.14
  -1  -3  -1   87.22    3.19
   1  -3  -1   75.15    3.18
   1  -3  -1   76.40    3.18
  -1  -4   1   19.32    0.83
  -1  -4  -1   18.99    0.81
   1   4  -1   19.95    0.80
   1   4   1   20.45    0.84
   1   4   1   18.33    0.79
  -1   4   1   19.52    0.81
   1   4   1   19.12    0.79
   1   4   1   20.21    0.82
  -1   4  -1   20.40    0.82
  -1   4   1   19.52    0.80
  -1   4   1   20.69    0.81
   1   4  -1   18.39    0.82
   1  -4  -1   19.01    0.82
   1  -4   1   18.74    0.80
   1  -4  -1   19.67    0.88
  -1  -4  -1   19.16    0.87
   1  -4  -1   20.05    0.88
  -1  -5  -1  177.44    6.66
   1  -5  -1  142.24    6.66
  -1  -5   1  178.96    6.67
   1   5  -1  171.45    6.64
   1   5   1  176.13    6.68
   1   5   1  158.82    6.65
   1   5   1  160.14    6.62
   1   5   1  164.81    6.65
  -1   5  -1  196.36    6.67
  -1   5   1  189.42    6.64
   1   5  -1  156.77    6.65
  -1   5   1  192.97    6.67
  -1   5   1  180.90    6.65
   1   5   1  151.04    6.62
   1  -5  -1  169.37    6.65
   1  -5   1  157.48    6.63
  -1  -5   1  174.00    6.60
   1  -5  -1  159.38    6.73
   1  -5  -1  159.40    6.73
  -1  -5  -1  170.88    6.74
  -1  -6  -1    0.66    0.09
  -1  -6   1    0.73    0.09
   1  -6  -1    0.75    0.10
   1   6  -1    0.71    0.07
   1   6   1    0.80    0.10
  -1   6   1    0.78    0.11
  -1   6  -1    0.72    0.09
   1   6   1    0.85    0.07
  -1   6  -1    0.65    0.08
  -1   6   1    0.83    0.09
   1   6  -1    0.74    0.08
  -1   6   1    0.76    0.07
   1   6   1    0.89    0.09
   1   6   1    0.70    0.06
   1   6   1    0.81    0.09
  -1   6   1    0.73    0.08
   1  -6  -1    0.71    0.08
   1  -6   1    0.84    0.07
   1   6   1    0.67    0.07
  -1  -6  -1    0.73    0.08
  -1  -6   1    0.63    0.05
   1   6   1    0.86    0.08
  -1  -6  -1    0.78    0.13
   1  -6  -1    0.78    0.13
   1  -6  -1    0.81    0.13
   1  -7  -1   39.03    1.83
   1  -7   1   42.20    1.84
  -1  -7  -1   48.12    1.84
  -1  -7   1   45.98    1.85
  -1  -7  -1   50.32    1.76
   1   7   1   39.61    1.81
  -1   7   1   46.43    1.87
   1   7  -1   39.78    1.77
  -1   7  -1   43.83    1.81
   1   7   1   37.15    1.75
   1   7  -1   39.49    1.78
   1   7   1   44.20    1.81
  -1   7  -1   49.35    1.84
   1   7   1   43.40    1.82
  -1   7   1   51.47    1.80
   1   7  -1   40.17    1.80
  -1   7   1   49.10    1.83
  -1  -7  -1   48.96    1.96
   1  -7  -1   40.80    1.92
   1  -7  -1   47.79    1.77
   1  -7  -1   38.98    1.91
   1   7   1   43.10    1.79
   1  -7   1   38.02    1.75
  -1  -7  -1   46.41    1.78
   1   7   1   41.87    1.77
   1  -7  -1   40.66    1.78
   1   7   1   45.58    1.81
  -1   7   1   48.90    1.79
   1  -8  -1    0.35    0.06
   1   8   1    0.34    0.06
   1   8   1    0.30    0.07
  -1   8   1    0.38    0.06
  -1  -8  -1    0.35    0.08
   1  -8   1    0.39    0.09
   1  -8  -1    0.19    0.06
  -1  -8   1    0.39    0.09
  -1  -8  -1    0.35    0.05
   1  -8  -1    0.33    0.06
  -1   8   1    0.27    0.07
   1   8   1    0.29    0.07
  -1   8   1    0.34    0.07
   1   8  -1    0.30    0.06
   1   8  -1    0.29    0.06
   1   8   1    0.28    0.06
   1   8   1    0.40    0.08
  -1   8  -1    0.39    0.07
   1   8  -1    0.34    0.07
  -1   8   1    0.42    0.07
  -1   8  -1    0.32    0.06
  -1   8  -1    0.41    0.08
  -1  -8   1    0.43    0.06
  -1  -8  -1    0.27    0.05
   1  -8  -1    0.39    0.05
  -1  -8  -1    0.37    0.08
   1  -8   1    0.35    0.06
   1  -8  -1    0.47    0.07
  -1  -8   1    0.37    0.06
  -1  -8   1    0.35    0.06
  -1  -8   1    0.28    0.05
   1  -8  -1    0.41    0.12
   1  -8   1    0.36    0.06
  -1  -8  -1    0.49    0.06
  -1  -8   1    0.33    0.05
   1  -8  -1    0.52    0.07
   1  -8  -1    0.35    0.05
  -1  -8  -1    0.72    0.14
   1  -8  -1    0.65    0.14
  -1  -8  -1    0.30    0.05
   1  -8   1    0.47    0.07
   1  -9  -1   54.77    2.27
   1  -9  -1   52.01    2.50
   1  -9  -1   53.69    2.28
  -1  -9  -1   61.46    2.38
  -1  -9   1   58.78    2.30
   1  -9   1   51.79    2.26
  -1  -9  -1   57.08    2.28
   1  -9  -1   53.82    2.30
   1  -9   1   52.32    2.29
  -1  -9   1   56.97    2.28
   1  -9  -1   52.26    2.35
  -1  -9  -1   56.35    2.27
  -1  -9   1   58.11    2.28
   1  -9  -1   54.01    2.26
  -1  -9  -1   57.70    2.54
   1  -9   1   55.61    2.28
  -1  -9  -1   57.05    2.28
  -1  -9  -1   58.13    2.28
   1   9  -1   53.12    2.35
   1   9  -1   56.58    2.37
  -1   9  -1   60.97    2.37
   1   9   1   56.18    2.37
  -1   9   1   62.19    2.37
   1   9   1   53.92    2.34
  -1   9   1   58.59    2.32
  -1   9  -1   56.14    2.32
  -1  -9  -1   56.70    2.36
  -1  -9   1   59.98    2.35
   1  -9   1   53.61    2.30
  -1  -9   1   61.77    2.29
   1  -9   1   52.60    2.33
   1  -9   1   53.35    2.29
   1  -9  -1   56.10    2.29
  -1  -9  -1   55.30    2.36
   1  -9   1   57.76    2.28
  -1  -9  -1   61.90    2.29
   1  -9  -1   51.92    2.38
   1  -9  -1   51.40    2.34
   1  -9  -1   52.88    2.29
   1  -9   1   54.93    2.28
  -1  -9   1   58.55    2.31
   1  -9  -1   59.26    2.28
  -1  -9   1   61.13    2.31
   1  -9   1   56.46    2.30
  -1  -9   1   62.19    2.29
   1  -9  -1   50.70    2.34
   1  -9   1   56.91    2.29
  -1  -9   1   53.81    2.37
   1  -9   1   53.45    2.39
  -1  -9   1   55.81    2.27
  -1  -9  -1   55.63    2.27
   1   9   1   53.72    2.30
  -1   9   1   59.08    2.33
  -1   9   1   58.29    2.31
   1   9  -1   50.90    2.32
   1   9   1   56.81    2.34
  -1 -10   1    7.08    0.38
  -1 -10   1    7.73    0.37
  -1 -10   1    6.40    0.40
   1 -10   1    7.43    0.37
  -1 -10   1    6.27    0.43
   1 -10   1    7.21    0.36
   1 -10  -1    7.05    0.37
   1 -10   1    6.36    0.37
  -1 -10   1    7.26    0.39
   1 -10  -1    6.82    0.37
   1 -10   1    6.93    0.38
   1 -10  -1    6.49    0.42
  -1 -10  -1    7.22    0.43
   1 -10   1    6.21    0.44
   1 -10   1    6.75    0.41
   1 -10  -1    6.41    0.44
  -1 -10  -1    6.21    0.41
   1 -10  -1    6.33    0.41
  -1 -10  -1    7.20    0.37
  -1 -10  -1    5.61    0.41
   1 -10   1    6.92    0.38
  -1  10  -1    7.04    0.39
   1  10   1    6.96    0.41
   1  10  -1    5.87    0.38
   1  10  -1    6.75    0.42
  -1  10   1    7.19    0.40
  -1  10   1    6.18    0.40
   1 -10   1    6.98    0.36
  -1 -10   1    6.47    0.36
  -1 -10   1    7.01    0.37
  -1 -10  -1    7.54    0.44
   1 -10  -1    6.65    0.36
   1 -10  -1    7.01    0.55
  -1 -10  -1    7.04    0.55
   1 -10  -1    6.47    0.34
  -1 -10  -1    6.50    0.35
  -1 -10  -1    6.96    0.36
   1 -10  -1    7.31    0.43
  -1 -10  -1    6.78    0.35
   1 -10   1    6.81    0.34
  -1 -10   1    6.60    0.35
   1  10   1    6.36    0.40
   1  10   1    7.63    0.45
   1  10  -1    6.87    0.44
  -1  10  -1    7.20    0.43
   1  10  -1    7.46    0.43
  -1  10  -1    6.80    0.39
  -1  10   1    6.97    0.43
   1 -11  -1   68.71    2.69
   1 -11   1   60.01    2.80
  -1 -11  -1   65.79    2.66
   1 -11   1   68.40    2.69
  -1 -11   1   65.51    2.69
  -1 -11   1   66.61    2.69
   1 -11  -1   61.79    2.74
   1 -11  -1   67.50    2.68
  -1 -11   1   59.33    2.77
   1 -11   1   65.81    2.70
  -1 -11  -1   64.30    2.75
   1 -11   1   71.02    2.67
   1 -11   1   71.48    2.68
  -1 -11  -1   64.42    2.75
   1 -11   1   64.28    2.74
  -1 -11  -1   60.03    2.75
   1 -11  -1   62.56    2.74
   1 -11  -1   64.76    2.70
  -1 -11   1   67.13    2.68
   1 -11  -1   61.37    2.79
  -1 -11   1   66.43    2.74
   1 -11   1   67.21    2.70
  -1  11   1   63.75    2.74
  -1  11   1   65.20    2.71
   1  11  -1   65.83    2.74
   1  11   1   69.07    2.76
  -1  11  -1   61.29    2.70
   1  11   1   62.70    2.72
   1 -11   1   67.84    2.64
   1 -11  -1   64.84    2.66
  -1 -11  -1   59.09    2.93
   1 -11  -1   60.08    2.93
  -1 -11  -1   62.69    2.66
   1 -11  -1   67.20    2.65
  -1 -11  -1   64.33    2.66
   1 -11   1   66.85    2.67
   1 -11  -1   67.62    2.77
  -1 -11   1   65.09    2.65
  -1 -11   1   67.21    2.67
  -1 -11   1   62.57    2.66
  -1  11   1   64.62    2.84
   1  11   1   65.15    2.74
   1  11  -1   67.92    2.79
  -1  11  -1   67.29    2.77
   1  11   1   66.02    2.78
   1  11  -1   61.76    2.74
  -1 -12  -1    1.19    0.12
   1 -12  -1    1.07    0.14
   1 -12  -1    1.23    0.17
  -1 -12  -1    1.03    0.15
  -1 -12   1    1.42    0.17
  -1 -12   1    1.04    0.13
   1 -12   1    0.97    0.13
   1 -12  -1    0.96    0.12
   1 -12  -1    1.40    0.13
   1 -12  -1    1.19    0.17
  -1 -12   1    1.18    0.12
  -1 -12  -1    1.23    0.16
   1 -12   1    1.38    0.17
   1 -12   1    1.07    0.12
   1 -12   1    1.04    0.13
   1  12  -1    1.16    0.15
   1  12   1    1.18    0.16
   1  12   1    1.11    0.15
   1  12  -1    1.19    0.15
  -1  12   1    1.10    0.17
  -1  12   1    1.09    0.15
   1  12  -1    1.21    0.16
   1  12   1    1.17    0.14
  -1  12  -1    0.97    0.14
   1 -12  -1    1.36    0.11
   1 -12  -1    1.24    0.17
  -1 -12   1    1.25    0.12
   1 -12   1    1.28    0.11
  -1 -12  -1    1.12    0.12
   1 -12   1    1.15    0.12
   1 -12  -1    1.27    0.12
  -1 -12  -1    1.12    0.11
   1 -13   1   20.80    0.89
  -1 -13  -1   19.97    0.95
   1 -13   1   21.65    0.91
  -1 -13   1   21.20    0.91
   1 -13  -1   20.22    0.92
  -1 -13  -1   20.69    0.95
   1 -13  -1   19.37    0.95
  -1 -13   1   19.70    0.88
   1 -13  -1   18.46    0.94
   1 -13   1   21.82    0.96
   1 -13   1   20.29    0.91
  -1 -13   1   21.09    0.94
   1  13  -1   17.91    0.94
  -1  13  -1   18.24    0.96
  -1  13   1   20.10    0.98
   1  13   1   18.27    0.92
   1  13   1   19.30    0.95
   1  13  -1   17.80    0.92
   1 -13   1   20.31    0.88
  -1 -13  -1   20.15    0.87
  -1 -13  -1   18.99    0.87
   1 -13  -1   20.33    0.88
  -1 -13   1   19.56    0.88
   1  13   1   18.92    0.92
  -1 -14   1    0.18    0.06
   1 -14  -1    0.15    0.06
   1 -14  -1    0.19    0.07
   1 -14   1    0.16    0.06
  -1 -14  -1    0.16    0.07
  -1 -14   1    0.13    0.05
   1 -14  -1    0.12    0.07
   1 -14   1    0.23    0.07
   1 -14  -1    0.11    0.04
   1 -14   1    0.18    0.05
  -1 -15   1   11.27    0.52
   1 -15   1   11.47    0.53
  -1 -15   1   10.88    0.52
   1 -15  -1   12.34    0.54
   1 -15  -1   12.02    0.55
  -1 -15  -1   11.77    0.54
  -1 -15  -1   11.11    0.52
   1 -15  -1   10.60    0.50
   1   0  -2    0.00    0.02
   1   0  -2    0.00    0.01
  -1   0   2    0.00    0.01
   1   0   2    0.00    0.02
  -1   0  -2    0.00    0.01
   1   1  -2    0.03    0.02
   1  -1   2    0.04    0.02
  -1  -1   2    0.05    0.01
   1  -1   2    0.01    0.02
  -1   1  -2    0.06    0.02
  -1   1  -2    0.05    0.02
  -1  -1   2    0.04    0.01
   1  -1   2    0.02    0.02
  -1   1   2    0.02    0.01
   1  -1   2    0.07    0.02
  -1   1  -2    0.03    0.01
   1   1  -2    0.03    0.02
  -1   1   2    0.05    0.02
  -1  -1  -2    0.03    0.03
  -1   1  -2    0.02    0.02
  -1  -1  -2    0.08    0.03
   1  -1   2    0.05    0.02
   1  -1  -2    0.06    0.02
   1   1  -2    0.03    0.01
   1   1   2    0.04    0.03
   1   2   2    0.00    0.03
   1   2  -2   -0.02    0.02
   1   2   2    0.01    0.01
  -1  -2   2    0.00    0.01
   1   2  -2    0.01    0.01
  -1   2  -2    0.01    0.01
   1  -2  -2    0.01    0.02
  -1   2  -2    0.01    0.02
   1   2  -2    0.02    0.01
  -1  -2  -2    0.00    0.02
  -1   2  -2   -0.01    0.02
   1   2  -2    0.00    0.02
  -1  -2   2   -0.01    0.03
   1  -2   2    0.03    0.03
  -1  -2  -2    0.01    0.03
   1   2   2    0.00    0.02
  -1   2   2    0.01    0.02
   1  -2  -2   -0.01    0.03
   1  -2   2    0.02    0.03
   1  -2  -2    0.02    0.04
   1  -2   2   -0.01    0.03
   1   3   2    0.01    0.03
  -1   3   2    0.02    0.01
  -1  -3  -2    0.01    0.02
   1   3  -2    0.03    0.02
   1   3  -2    0.02    0.02
   1  -3  -2   -0.01    0.02
   1   3   2    0.01    0.02
  -1  -3   2    0.00    0.01
  -1   3   2    0.01    0.02
  -1   3  -2    0.01    0.01
  -1  -3  -2    0.01    0.04
  -1  -3   2    0.03    0.04
  -1  -3   2    0.03    0.03
  -1  -3  -2    0.03    0.02
   1  -3   2    0.02    0.03
  -1   3   2    0.02    0.01
   1  -3  -2    0.01    0.03
   1   3   2    0.00    0.02
   1   3   2    0.04    0.02
   1  -3  -2   -0.02    0.04
   1  -3   2    0.04    0.04
   1  -3   2    0.04    0.03
   1  -3  -2    0.02    0.04
   1   4   2    0.10    0.04
   1   4   2    0.08    0.03
   1   4  -2    0.08    0.03
  -1   4  -2    0.05    0.01
  -1   4   2    0.10    0.02
  -1   4   2    0.07    0.03
  -1  -4  -2    0.10    0.03
  -1  -4   2    0.10    0.04
   1  -4   2    0.07    0.04
   1   4   2    0.12    0.03
   1  -4  -2    0.09    0.03
  -1   4   2    0.10    0.02
   1   4   2    0.13    0.03
  -1  -4   2    0.11    0.05
   1  -4  -2    0.12    0.06
   1  -4   2    0.07    0.05
   1  -4   2    0.13    0.05
   1  -4  -2    0.05    0.05
  -1  -4  -2    0.08    0.05
   1   5   2    0.20    0.06
   1   5  -2    0.23    0.03
   1   5   2    0.17    0.04
   1   5  -2    0.19    0.05
  -1   5  -2    0.20    0.04
   1   5   2    0.15    0.04
  -1   5   2    0.18    0.04
  -1   5   2    0.15    0.03
  -1  -5   2    0.35    0.07
   1  -5  -2    0.22    0.06
  -1  -5  -2    0.24    0.05
   1   5   2    0.17    0.04
  -1   5   2    0.20    0.04
   1   5   2    0.26    0.04
   1  -5  -2    0.23    0.05
   1   5   2    0.22    0.04
   1  -5   2    0.16    0.06
  -1  -5   2    0.23    0.07
   1  -5   2    0.16    0.06
  -1  -5  -2    0.40    0.09
   1  -5  -2    0.26    0.08
   1  -5  -2    0.21    0.08
  -1   6   2    0.23    0.07
   1   6  -2    0.23    0.04
  -1   6  -2    0.28    0.05
   1   6   2    0.34    0.07
   1   6   2    0.15    0.05
  -1   6   2    0.16    0.05
   1   6  -2    0.16    0.05
  -1   6  -2    0.23    0.05
   1   6   2    0.25    0.05
  -1   6   2    0.20    0.04
   1  -6  -2    0.42    0.07
  -1  -6  -2    0.30    0.06
  -1  -6   2    0.29    0.07
   1   6   2    0.24    0.04
  -1   6   2    0.24    0.05
   1   6   2    0.24    0.05
   1   6   2    0.19    0.04
   1  -6  -2    0.22    0.06
   1  -6  -2    0.20    0.08
  -1  -6  -2    0.31    0.09
  -1  -6  -2    0.30    0.05
   1  -6  -2    0.24    0.08
   1  -6   2    0.23    0.08
  -1  -6   2    0.40    0.10
   1  -6   2    0.35    0.09
   1  -6  -2    0.19    0.04
  -1  -7  -2    1.31    0.10
   1   7   2    1.63    0.16
  -1   7   2    1.44    0.17
   1  -7  -2    1.80    0.17
  -1  -7   2    1.41    0.15
   1  -7   2    1.50    0.15
  -1  -7  -2    1.54    0.14
   1   7  -2    1.33    0.14
   1   7   2    1.14    0.13
   1   7   2    1.09    0.12
   1   7  -2    1.45    0.13
  -1   7   2    1.29    0.13
  -1   7  -2    1.02    0.12
  -1   7   2    1.09    0.11
   1  -7  -2    1.40    0.11
   1  -7   2    1.71    0.20
  -1  -7   2    1.68    0.20
   1  -7  -2    1.39    0.19
  -1  -7  -2    1.75    0.20
   1  -7  -2    1.74    0.20
   1  -7   2    1.72    0.19
   1   7   2    1.47    0.12
   1  -7  -2    1.61    0.13
   1   7   2    1.39    0.13
  -1   7   2    1.30    0.11
  -1  -7  -2    1.52    0.13
  -1   7   2    1.50    0.12
   1  -8  -2    0.01    0.03
  -1   8   2    0.01    0.02
  -1   8   2    0.01    0.03
   1   8   2    0.01    0.03
   1   8   2    0.01    0.03
  -1  -8  -2    0.03    0.03
  -1  -8  -2    0.01    0.02
   1   8   2   -0.01    0.04
  -1   8   2   -0.02    0.06
   1  -8  -2    0.02    0.03
   1  -8   2   -0.02    0.05
   1  -8   2    0.01    0.03
  -1  -8   2   -0.01    0.04
   1  -8  -2    0.04    0.05
   1  -8   2    0.03    0.04
   1  -8  -2    0.07    0.05
  -1  -8  -2    0.01    0.04
  -1   8   2    0.01    0.03
   1   8  -2    0.02    0.03
  -1   8  -2    0.01    0.02
   1   8  -2    0.01    0.03
  -1   8  -2    0.04    0.04
   1   8   2   -0.02    0.03
   1   8  -2    0.06    0.03
   1   8   2   -0.03    0.04
  -1   8   2    0.03    0.03
   1   8   2    0.01    0.03
  -1  -8   2   -0.01    0.02
  -1  -8  -2    0.04    0.03
   1  -8  -2    0.01    0.02
  -1  -8  -2   -0.05    0.08
  -1  -8  -2    0.03    0.03
  -1  -8  -2   -0.01    0.05
   1  -8  -2   -0.02    0.06
   1  -8  -2    0.02    0.04
   1  -8  -2    0.05    0.05
  -1  -8   2   -0.02    0.05
   1  -8   2   -0.02    0.06
   1  -8   2    0.01    0.03
  -1  -8   2    0.01    0.02
   1  -8   2   -0.01    0.06
   1  -8   2   -0.02    0.07
  -1  -8  -2   -0.01    0.03
   1  -8  -2    0.03    0.04
   1  -8   2    0.05    0.04
  -1  -8  -2    0.02    0.02
   1  -8  -2   -0.01    0.02
  -1  -8   2   -0.03    0.04
  -1  -8   2   -0.01    0.03
   1  -8  -2   -0.01    0.03
   1  -8  -2   -0.02    0.07
  -1   9   2    0.74    0.13
   1   9   2    0.90    0.13
  -1  -9  -2    0.82    0.08
   1  -9  -2    1.03    0.11
  -1  -9   2    1.06    0.13
   1  -9   2    1.02    0.13
  -1  -9   2    0.87    0.10
   1  -9   2    0.85    0.11
   1  -9   2    1.08    0.16
   1  -9  -2    0.95    0.10
   1  -9  -2    1.26    0.16
  -1  -9   2    0.90    0.14
   1  -9  -2    1.05    0.14
  -1  -9  -2    1.09    0.10
  -1  -9  -2    1.24    0.15
  -1  -9  -2    0.97    0.13
  -1  -9   2    1.09    0.13
  -1  -9   2    1.09    0.12
   1  -9  -2    0.95    0.13
   1  -9   2    1.06    0.11
  -1  -9   2    0.98    0.11
   1  -9   2    0.97    0.11
   1  -9   2    0.98    0.11
  -1  -9   2    0.95    0.11
   1  -9   2    1.00    0.13
   1  -9   2    1.04    0.11
  -1   9   2    0.93    0.12
  -1   9   2    0.87    0.11
   1   9   2    0.88    0.12
   1   9   2    0.80    0.12
  -1   9   2    1.16    0.14
   1  -9  -2    0.96    0.10
   1  -9  -2    1.02    0.10
   1  -9  -2    0.89    0.09
  -1  -9   2    0.99    0.10
   1  -9   2    1.06    0.11
   1  -9  -2    0.87    0.13
  -1  -9   2    1.18    0.20
   1  -9  -2    0.89    0.09
  -1  -9   2    0.94    0.11
  -1  -9  -2    1.23    0.15
  -1  -9  -2    0.96    0.10
   1  -9   2    0.94    0.09
  -1  -9   2    0.83    0.10
   1  -9  -2    1.09    0.12
  -1  -9   2    1.23    0.15
   1  -9   2    0.94    0.13
   1  -9  -2    1.07    0.19
  -1  -9  -2    0.75    0.09
   1  -9   2    0.66    0.16
  -1  -9  -2    0.67    0.08
   1  -9   2    1.00    0.10
  -1  -9  -2    0.95    0.18
   1   9  -2    0.59    0.12
  -1   9  -2    0.65    0.10
   1   9   2    0.63    0.10
  -1   9  -2    0.85    0.13
  -1   9   2    0.61    0.11
   1   9  -2    0.82    0.13
  -1   9  -2    0.77    0.12
   1   9   2    0.75    0.12
   1   9  -2    0.66    0.11
  -1   9   2    0.45    0.08
   1 -10   2    2.97    0.22
  -1 -10  -2    2.50    0.24
   1 -10  -2    3.30    0.26
   1 -10   2    2.96    0.23
   1 -10   2    3.20    0.21
  -1 -10   2    2.99    0.22
   1 -10   2    2.82    0.21
  -1 -10   2    3.33    0.24
  -1 -10   2    2.93    0.21
  -1 -10   2    2.80    0.27
   1 -10  -2    2.83    0.20
  -1 -10   2    2.88    0.20
   1 -10   2    3.25    0.21
   1 -10   2    2.79    0.27
   1 -10   2    3.03    0.24
   1 -10  -2    3.14    0.21
   1 -10  -2    2.94    0.24
   1 -10   2    3.13    0.21
  -1 -10  -2    2.66    0.23
  -1 -10  -2    2.80    0.24
  -1 -10   2    2.83    0.21
  -1 -10   2    2.97    0.24
  -1 -10  -2    2.84    0.19
   1 -10  -2    2.87    0.26
  -1 -10   2    2.73    0.19
  -1  10   2    2.48    0.21
  -1  10  -2    2.35    0.21
   1  10   2    2.47    0.22
   1  10   2    2.39    0.22
  -1  10   2    2.90    0.24
   1  10  -2    2.92    0.23
   1  10  -2    2.33    0.22
  -1 -10   2    3.31    0.25
  -1 -10   2    3.52    0.22
  -1 -10  -2    2.83    0.19
  -1 -10   2    2.41    0.18
   1 -10  -2    2.62    0.19
   1 -10   2    2.66    0.17
   1 -10   2    2.59    0.31
  -1 -10  -2    2.67    0.32
   1 -10  -2    2.64    0.18
   1 -10  -2    2.93    0.25
   1 -10  -2    2.69    0.18
  -1 -10   2    2.62    0.19
   1 -10  -2    2.84    0.33
  -1 -10   2    3.13    0.34
  -1 -10  -2    2.51    0.18
  -1 -10  -2    2.72    0.18
  -1 -10  -2    2.78    0.24
   1 -10   2    2.78    0.19
   1 -10   2    3.05    0.24
   1  10  -2    1.84    0.22
  -1  10  -2    2.29    0.23
   1  10   2    1.64    0.19
   1  10  -2    2.21    0.22
  -1  10  -2    1.71    0.19
   1  10   2    2.22    0.23
   1 -11  -2    2.73    0.24
  -1 -11   2    2.88    0.21
   1 -11  -2    2.45    0.19
  -1 -11   2    2.43    0.19
  -1 -11   2    3.27    0.24
   1 -11  -2    2.53    0.26
  -1 -11  -2    2.72    0.18
   1 -11  -2    3.28    0.26
   1 -11   2    2.35    0.26
  -1 -11   2    2.94    0.22
  -1 -11  -2    2.74    0.24
   1 -11   2    2.88    0.22
  -1 -11   2    2.65    0.21
  -1 -11   2    2.97    0.24
   1 -11   2    2.86    0.22
   1 -11   2    2.69    0.20
   1 -11   2    2.89    0.24
   1 -11   2    2.73    0.20
   1 -11  -2    2.91    0.21
   1 -11   2    2.53    0.23
  -1 -11  -2    2.62    0.24
  -1  11   2    2.24    0.23
  -1  11   2    2.05    0.20
   1  11   2    2.25    0.23
   1  11   2    2.77    0.23
   1  11   2    2.48    0.23
   1  11  -2    2.48    0.23
   1 -11   2    2.62    0.19
  -1 -11   2    2.50    0.19
   1 -11   2    2.65    0.17
   1 -11  -2    2.77    0.18
  -1 -11  -2    2.11    0.31
  -1 -11   2    2.48    0.18
  -1 -11  -2    2.38    0.18
  -1 -11   2    2.11    0.30
   1 -11  -2    2.53    0.24
  -1 -11   2    2.84    0.21
   1 -11   2    3.07    0.25
  -1 -11  -2    2.61    0.19
   1 -11   2    2.24    0.32
  -1 -11  -2    2.29    0.18
   1 -11  -2    2.57    0.19
   1 -11  -2    2.54    0.33
   1  11  -2    1.40    0.19
  -1  11  -2    1.75    0.21
   1  11  -2    1.62    0.22
   1 -12   2    0.26    0.08
  -1 -12   2    0.13    0.06
   1 -12  -2    0.32    0.10
   1 -12  -2    0.25    0.08
   1 -12   2    0.12    0.06
  -1 -12  -2    0.28    0.09
  -1 -12   2    0.22    0.08
   1 -12   2    0.24    0.07
  -1 -12   2    0.26    0.07
   1 -12  -2    0.26    0.09
   1 -12   2    0.17    0.07
  -1 -12   2    0.20    0.07
  -1 -12  -2    0.17    0.05
  -1 -12  -2    0.02    0.07
   1  12  -2    0.15    0.06
   1  12  -2    0.27    0.08
   1  12   2    0.19    0.08
  -1  12  -2    0.12    0.06
   1  12   2    0.25    0.08
  -1  12   2    0.11    0.07
  -1  12   2    0.14    0.08
  -1 -12   2    0.19    0.06
   1 -12  -2    0.15    0.05
   1 -12   2    0.14    0.08
  -1 -12  -2    0.17    0.06
   1 -12  -2    0.22    0.05
  -1 -12  -2    0.08    0.04
   1 -12   2    0.25    0.06
   1 -12  -2    0.12    0.07
   1 -13   2    0.18    0.08
  -1 -13   2    0.32    0.09
  -1 -13   2    0.30    0.07
   1 -13  -2    0.20    0.09
  -1 -13   2    0.17    0.06
  -1 -13   2    0.25    0.08
   1 -13   2    0.26    0.08
   1 -13   2    0.32    0.07
   1 -13   2    0.26    0.07
  -1 -13  -2    0.39    0.10
  -1 -13  -2    0.24    0.09
   1 -13  -2    0.24    0.07
   1 -13  -2    0.11    0.06
   1  13  -2    0.10    0.06
   1  13  -2    0.11    0.06
   1  13   2    0.11    0.07
  -1  13  -2    0.12    0.07
   1  13   2    0.32    0.09
   1  13   2    0.16    0.07
  -1  13   2    0.24    0.09
  -1 -13  -2    0.25    0.06
  -1 -13   2    0.20    0.06
   1 -13  -2    0.24    0.06
   1 -13   2    0.14    0.05
   1 -13  -2    0.26    0.05
  -1 -13  -2    0.26    0.06
   1  13   2    0.22    0.07
   1  14   2    0.26    0.06
  -1 -14  -2    0.36    0.08
  -1 -14   2    0.31    0.07
   1 -14  -2    0.36    0.09
   1 -14  -2    0.34    0.08
   1 -14  -2    0.47    0.09
  -1 -14   2    0.28    0.06
  -1 -14   2    0.25    0.05
   1 -14   2    0.25    0.07
  -1 -14  -2    0.43    0.09
   1 -14   2    0.33    0.07
  -1 -14   2    0.25    0.07
   1 -14  -2    0.32    0.06
   1 -14   2    0.34    0.06
  -1 -15   2    0.48    0.06
  -1 -15  -2    0.53    0.08
   1 -15  -2    0.59    0.08
   1 -15   2    0.61    0.08
  -1 -15  -2    0.69    0.09
   1 -15  -2    0.50    0.08
  -1 -15   2    0.48    0.07
  -1 -15   2    0.60    0.08
   1 -15  -2    0.46    0.06
   1   0  -3    0.13    0.03
  -1   0  -3    0.16    0.04
   1   0  -3    0.01    0.02
  -1   0   3    0.01    0.02
   1   0   3   -0.01    0.02
   1   0  -3    0.01    0.02
   1   0   3    0.12    0.03
  -1   1   3  122.02    4.73
   1   1   3  123.70    4.74
  -1   1   3  117.74    4.73
  -1   1  -3  114.46    4.74
  -1  -1  -3  118.62    4.76
   1   1  -3  119.57    4.75
   1  -1   3  119.53    4.75
   1  -1   3  122.78    4.75
  -1  -1   3  110.51    4.73
  -1   1  -3  122.80    4.75
   1  -1   3  133.12    4.75
   1   1  -3  126.46    4.73
   1   1   3  130.53    4.73
   1  -1  -3  126.99    4.76
  -1   1   3  105.83    4.74
  -1  -1   3  118.57    4.74
  -1  -1  -3  119.12    4.74
   1   2   3   61.65    2.34
  -1   2   3   60.40    2.29
  -1   2   3   61.00    2.32
  -1  -2   3   56.86    2.29
   1   2  -3   54.06    2.32
  -1  -2  -3   55.93    2.28
  -1   2  -3   56.76    2.32
   1   2  -3   54.60    2.31
  -1   2  -3   58.05    2.33
   1   2  -3   58.85    2.32
   1   2  -3   53.17    2.30
   1  -2   3   60.84    2.32
   1  -2  -3   57.83    2.33
   1   2  -3   59.65    2.28
  -1   2   3   57.33    2.30
  -1   2   3   62.98    2.31
   1   2   3   55.00    2.30
   1   2   3   54.26    2.30
   1  -2   3   58.61    2.33
   1  -2  -3   56.93    2.32
  -1  -2   3   59.82    2.32
   1  -2   3   64.83    2.33
  -1  -2  -3   58.46    2.32
   1  -2  -3   62.56    2.33
   1   3   3   94.00    3.31
   1   3  -3   83.30    3.25
  -1   3  -3   76.19    3.27
  -1  -3   3   77.02    3.22
  -1  -3  -3   73.60    3.25
   1  -3  -3   86.39    3.26
   1   3  -3   87.80    3.25
  -1   3   3   84.26    3.27
   1   3  -3   87.55    3.29
   1  -3   3   90.81    3.29
  -1   3   3   72.11    3.25
   1   3   3   87.46    3.26
   1   3   3   81.03    3.25
  -1   3   3   73.32    3.24
  -1  -3   3   79.34    3.29
   1  -3   3   97.29    3.30
   1  -3   3   89.94    3.30
   1  -3  -3   89.94    3.30
   1  -3  -3   94.22    3.31
  -1  -3  -3   81.56    3.29
   1   4   3    7.88    0.40
   1   4   3    7.12    0.35
   1   4  -3    7.29    0.38
  -1   4  -3    7.77    0.37
   1   4  -3    7.51    0.35
  -1  -4   3    7.78    0.38
   1  -4   3    7.43    0.37
   1  -4  -3    7.50    0.37
  -1  -4  -3    7.26    0.35
  -1   4   3    7.59    0.35
   1   4   3    7.10    0.34
  -1   4   3    7.73    0.33
   1   4   3    7.52    0.35
   1  -4  -3    7.79    0.38
  -1   4   3    7.21    0.34
  -1  -4  -3    7.17    0.39
   1  -4   3    8.24    0.40
   1  -4  -3    8.19    0.41
  -1  -4   3    7.51    0.40
   1  -4   3    7.53    0.40
   1  -4  -3    7.39    0.40
  -1   5  -3  114.36    4.75
   1   5   3  125.01    4.85
   1   5   3  115.87    4.78
   1   5  -3  113.07    4.78
   1   5  -3  120.96    4.82
  -1   5  -3  135.29    4.82
   1   5   3  116.19    4.79
  -1   5   3  128.86    4.77
  -1   5   3  122.16    4.79
   1  -5   3  114.76    4.82
  -1  -5   3  124.03    4.83
  -1  -5  -3  123.90    4.79
   1  -5  -3  122.18    4.82
  -1   5   3  118.69    4.76
   1   5   3  119.50    4.77
   1   5   3  115.49    4.78
   1  -5  -3  116.93    4.81
  -1   5   3  132.92    4.78
  -1   5   3  122.93    4.79
   1  -5   3  122.59    4.86
   1  -5  -3  116.23    4.86
  -1  -5  -3  123.45    4.87
   1  -5   3  121.05    4.86
  -1  -5   3  133.26    4.88
   1  -5  -3  114.61    4.86
  -1   6   3   14.07    0.71
   1   6   3   13.15    0.67
  -1  -6  -3   13.57    0.58
  -1  -6  -3   13.32    0.63
  -1  -6   3   13.68    0.66
   1  -6  -3   13.29    0.65
   1   6   3   12.74    0.62
  -1   6   3   12.61    0.60
  -1   6   3   15.28    0.64
   1   6  -3   13.34    0.62
  -1   6  -3   14.91    0.66
   1   6  -3   13.49    0.66
   1   6   3   12.61    0.63
  -1   6  -3   12.42    0.63
  -1  -6  -3   14.72    0.60
  -1  -6   3   14.41    0.71
   1  -6   3   13.82    0.70
   1  -6  -3   15.19    0.60
  -1  -6  -3   13.10    0.70
   1  -6   3   13.83    0.70
   1  -6  -3   13.65    0.71
   1  -6  -3   13.08    0.70
  -1   6   3   14.36    0.63
  -1   6   3   13.89    0.60
  -1   6   3   14.18    0.62
   1   6   3   13.39    0.60
   1  -6  -3   14.13    0.65
   1   6   3   13.11    0.62
   1  -7  -3   32.82    1.43
  -1   7   3   34.31    1.39
  -1  -7  -3   33.64    1.43
  -1   7   3   37.65    1.44
   1   7   3   30.94    1.41
   1   7   3   33.79    1.42
  -1   7   3   35.71    1.41
   1   7   3   30.15    1.38
  -1  -7  -3   35.04    1.37
   1   7   3   32.76    1.47
  -1   7   3   35.43    1.52
  -1  -7  -3   32.37    1.38
  -1  -7   3   32.83    1.47
  -1  -7  -3   33.32    1.43
   1  -7  -3   32.89    1.45
   1   7  -3   33.69    1.42
  -1   7   3   36.48    1.44
  -1   7  -3   37.10    1.47
   1   7  -3   33.43    1.46
  -1   7  -3   35.56    1.44
   1   7  -3   31.15    1.41
  -1   7   3   32.58    1.39
   1   7   3   31.35    1.41
   1   7   3   32.47    1.43
   1   7   3   31.98    1.39
  -1  -7   3   32.47    1.38
  -1  -7  -3   35.51    1.54
  -1  -7  -3   36.58    1.39
   1  -7  -3   32.48    1.52
  -1  -7   3   35.85    1.54
   1  -7   3   32.98    1.51
   1  -7   3   31.44    1.51
   1  -7   3   32.66    1.38
   1  -7  -3   31.45    1.52
   1  -7  -3   35.65    1.38
  -1   8   3    4.03    0.25
  -1   8   3    3.96    0.26
   1   8   3    3.65    0.23
   1   8   3    3.61    0.25
   1   8   3    4.36    0.26
  -1   8   3    3.86    0.24
  -1  -8  -3    3.75    0.25
   1  -8  -3    3.93    0.26
  -1   8   3    3.43    0.30
   1  -8  -3    4.07    0.23
   1   8   3    3.95    0.29
  -1  -8  -3    3.84    0.21
   1  -8  -3    4.18    0.27
  -1  -8   3    3.44    0.28
   1  -8   3    4.21    0.23
  -1  -8   3    4.15    0.25
   1  -8   3    4.23    0.25
  -1  -8  -3    3.74    0.26
  -1  -8   3    3.83    0.22
  -1  -8   3    3.69    0.25
   1  -8   3    3.31    0.22
   1  -8   3    3.64    0.29
  -1  -8   3    4.18    0.23
   1  -8  -3    3.52    0.25
  -1  -8  -3    3.79    0.26
   1  -8   3    3.87    0.26
   1  -8   3    3.80    0.24
   1  -8  -3    3.73    0.28
   1   8   3    3.49    0.25
   1   8   3    3.50    0.26
   1   8  -3    3.59    0.27
   1   8  -3    3.50    0.25
  -1   8  -3    3.91    0.28
  -1   8  -3    3.76    0.27
  -1   8   3    3.61    0.26
   1   8   3    3.61    0.23
  -1   8   3    3.66    0.22
  -1  -8  -3    3.62    0.21
   1  -8  -3    4.21    0.22
  -1  -8   3    3.84    0.24
  -1  -8  -3    3.75    0.22
   1  -8  -3    4.66    0.24
  -1  -8   3    4.44    0.27
   1  -8  -3    3.86    0.21
   1  -8   3    4.21    0.23
   1  -8  -3    4.04    0.25
  -1  -8  -3    4.09    0.27
   1  -8   3    3.92    0.34
  -1  -8  -3    3.84    0.34
  -1  -8   3    3.97    0.21
  -1  -8   3    3.73    0.21
   1  -8  -3    3.68    0.33
   1  -8   3    4.29    0.26
   1  -8  -3    3.83    0.26
  -1  -8  -3    3.96    0.21
  -1  -8   3    4.43    0.35
   1  -8   3    3.63    0.24
  -1  -8   3    4.08    0.23
   1  -8  -3    4.16    0.23
   1  -9  -3   53.07    2.13
  -1   9   3   44.55    2.08
   1   9   3   54.09    2.14
   1   9   3   54.41    2.15
  -1   9   3   46.23    2.13
  -1   9   3   43.36    2.10
  -1  -9  -3   44.85    2.05
   1  -9  -3   55.35    2.09
   1   9   3   55.63    2.20
  -1   9   3   40.51    2.17
  -1  -9   3   45.36    2.07
   1  -9   3   59.46    2.13
  -1  -9   3   46.62    2.08
  -1  -9   3   45.53    2.10
  -1  -9   3   46.10    2.10
   1  -9   3   56.09    2.10
  -1  -9   3   43.25    2.17
   1  -9   3   55.43    2.14
  -1  -9   3   48.53    2.10
   1  -9  -3   59.33    2.09
   1  -9  -3   54.49    2.16
   1  -9   3   54.11    2.22
   1  -9  -3   57.55    2.10
  -1  -9   3   47.19    2.07
  -1  -9  -3   45.90    2.12
   1  -9  -3   53.24    2.19
   1  -9   3   58.66    2.09
   1  -9  -3   52.61    2.14
   1  -9   3   55.23    2.11
  -1  -9  -3   45.45    2.13
  -1  -9   3   48.54    2.12
   1  -9   3   55.55    2.13
   1  -9   3   57.88    2.15
   1  -9  -3   55.96    2.16
  -1  -9   3   45.85    2.07
  -1  -9  -3   45.59    2.06
   1  -9  -3   62.72    2.10
   1  -9   3   56.50    2.11
  -1  -9  -3   43.53    2.05
  -1  -9   3   45.38    2.05
  -1  -9  -3   43.11    2.06
  -1  -9   3   45.34    2.26
  -1  -9  -3   46.76    2.13
   1  -9   3   53.60    2.05
   1  -9   3   58.76    2.09
   1  -9  -3   52.58    2.31
   1  -9   3   56.35    2.32
  -1  -9   3   48.12    2.10
   1  -9  -3   56.01    2.06
   1  -9  -3   56.11    2.08
  -1  -9   3   48.38    2.13
  -1  -9  -3   46.06    2.27
  -1  -9   3   43.88    2.05
   1  -9  -3   56.40    2.08
   1  -9  -3   59.08    2.14
   1   9   3   53.95    2.11
  -1  -9  -3   47.57    2.06
   1  -9  -3   58.54    2.07
   1   9   3   58.03    2.18
   1   9  -3   53.16    2.13
   1   9  -3   51.62    2.16
  -1   9  -3   47.14    2.17
  -1   9   3   47.37    2.19
  -1 -10  -3    0.98    0.10
  -1 -10  -3    0.55    0.07
  -1 -10   3    0.62    0.09
   1 -10  -3    0.62    0.08
   1 -10   3    0.98    0.11
  -1 -10   3    0.62    0.10
   1 -10   3    0.78    0.12
   1 -10   3    0.64    0.16
   1 -10  -3    0.50    0.15
   1 -10   3    0.61    0.07
   1 -10  -3    0.57    0.08
  -1 -10  -3    0.74    0.09
  -1 -10   3    0.79    0.17
   1 -10  -3    0.62    0.12
   1 -10  -3    0.82    0.08
   1 -10   3    0.69    0.09
  -1 -10  -3    0.70    0.17
   1 -10   3    0.52    0.10
  -1 -10  -3    0.72    0.13
   1 -10   3    0.62    0.09
   1 -10   3    0.52    0.10
  -1 -10   3    0.61    0.10
  -1 -10   3    0.82    0.10
   1 -10   3    0.53    0.11
   1 -10  -3    0.57    0.12
   1 -10  -3    0.73    0.09
  -1 -10   3    0.85    0.12
   1 -10  -3    0.67    0.12
   1 -10  -3    0.59    0.11
  -1 -10  -3    0.54    0.11
  -1 -10   3    0.71    0.10
   1 -10   3    0.64    0.10
  -1 -10   3    0.90    0.12
  -1 -10   3    0.74    0.10
  -1 -10  -3    0.92    0.13
   1 -10   3    0.48    0.12
   1 -10   3    0.58    0.10
  -1 -10   3    0.70    0.10
   1 -10  -3    0.73    0.10
   1  10   3    0.68    0.11
  -1  10   3    0.64    0.10
  -1  10   3    0.56    0.11
   1  10   3    0.73    0.13
   1  10   3    0.79    0.11
   1  10  -3    0.51    0.11
   1  10  -3    0.63    0.11
  -1  10  -3    0.73    0.11
  -1  10  -3    0.60    0.12
  -1  10   3    0.61    0.13
   1 -11  -3   27.76    1.57
  -1 -11  -3   35.50    1.36
  -1 -11  -3   33.05    1.35
  -1 -11   3   34.23    1.62
  -1 -11  -3   34.20    1.64
   1 -11  -3   29.44    1.35
   1 -11   3   31.22    1.36
  -1 -11  -3   34.16    1.37
  -1 -11   3   36.33    1.40
   1 -11  -3   30.84    1.33
   1 -11  -3   31.86    1.44
  -1 -11   3   31.64    1.37
   1 -11   3   32.70    1.43
   1 -11   3   27.08    1.56
   1 -11  -3   31.16    1.35
  -1  11   3   33.17    1.41
   1  11   3   29.41    1.39
   1  11   3   30.72    1.44
   1  11   3   31.16    1.43
   1  11  -3   27.58    1.40
  -1  11   3   32.31    1.44
  -1  11   3   35.60    1.50
   1  11  -3   28.37    1.42
  -1  11  -3   31.37    1.45
  -1  11   3   37.41    1.56
   1  11  -3   26.52    1.44
   1  11  -3   27.92    1.43
  -1 -11   3   36.50    1.44
  -1 -11   3   35.86    1.41
  -1 -11   3   36.62    1.43
  -1 -11  -3   34.49    1.46
   1 -11   3   31.85    1.37
   1 -11   3   30.88    1.41
   1 -11   3   28.49    1.49
   1 -11  -3   32.48    1.37
  -1 -11   3   35.86    1.37
   1 -11  -3   29.15    1.42
   1 -11  -3   26.87    1.45
  -1 -11  -3   34.01    1.44
   1 -11  -3   29.96    1.42
   1 -11   3   29.91    1.38
   1 -11   3   32.37    1.39
  -1 -11   3   33.95    1.40
   1 -11   3   29.86    1.41
  -1 -11   3   35.67    1.40
   1 -12   3    3.83    0.24
   1 -12  -3    4.53    0.31
   1 -12  -3    3.41    0.23
  -1 -12  -3    3.06    0.22
   1 -12   3    3.93    0.28
  -1 -12   3    3.76    0.24
   1 -12  -3    3.71    0.23
  -1 -12  -3    3.65    0.23
   1 -12   3    3.75    0.26
   1 -12  -3    4.04    0.29
  -1 -12  -3    3.97    0.29
  -1 -12   3    3.35    0.24
   1 -12   3    3.73    0.26
   1 -12   3    4.37    0.29
  -1 -12   3    3.50    0.26
  -1 -12  -3    3.63    0.29
   1 -12  -3    3.60    0.29
   1 -12   3    3.87    0.24
   1 -12  -3    3.87    0.27
  -1 -12   3    3.91    0.25
   1 -12   3    3.79    0.27
  -1 -12   3    3.53    0.27
   1  12   3    3.35    0.28
  -1  12   3    3.21    0.27
   1  12   3    3.40    0.28
  -1  12   3    3.83    0.31
   1  12  -3    3.70    0.29
   1  12  -3    2.66    0.26
   1  13   3   21.16    1.08
  -1 -13   3   25.85    1.10
  -1 -13  -3   26.68    1.16
   1 -13   3   25.78    1.12
   1 -13  -3   24.87    1.13
  -1 -13   3   26.77    1.13
   1 -13   3   26.11    1.10
  -1 -13   3   26.44    1.12
   1 -13   3   25.59    1.10
   1 -13   3   24.89    1.13
  -1 -13  -3   25.36    1.14
  -1 -13  -3   28.34    1.13
  -1 -13   3   24.62    1.09
   1 -13  -3   23.81    1.14
   1 -13  -3   25.23    1.12
   1  13   3   23.11    1.14
   1  13  -3   19.77    1.11
   1  13   3   24.66    1.16
   1  13   3   27.75    1.20
   1  13   3   22.68    1.12
  -1  13   3   28.70    1.26
  -1  13   3   26.01    1.19
  -1 -13  -3   26.29    1.07
   1 -13   3   24.70    1.08
  -1 -13   3   24.07    1.08
   1 -13  -3   24.68    1.07
   1 -13  -3   24.14    1.05
   1  14   3    0.20    0.06
  -1 -14  -3    0.33    0.07
   1 -14  -3    0.28    0.07
  -1 -14   3    0.25    0.06
  -1 -14  -3    0.42    0.09
  -1 -14  -3    0.32    0.07
   1 -14  -3    0.27    0.08
  -1 -14   3    0.24    0.06
   1 -14   3    0.43    0.08
  -1 -14   3    0.37    0.07
   1 -14  -3    0.32    0.07
  -1 -14   3    0.26    0.06
   1 -14   3    0.25    0.06
   1 -14  -3    0.21    0.05
  -1  14   3    0.23    0.06
  -1 -15   3   10.86    0.49
  -1 -15  -3   11.29    0.49
  -1 -15  -3   11.47    0.50
  -1 -15  -3   11.11    0.50
  -1 -15   3   10.04    0.47
   1   0   4    0.00    0.02
  -1   0  -4    0.01    0.03
   1   0  -4    0.02    0.03
  -1   0  -4   -0.01    0.03
  -1   0   4    0.01    0.03
   1   0   4    0.01    0.02
   1   0  -4    0.00    0.03
   1   0   4    0.00    0.02
   1  -1   4    0.27    0.04
  -1   1  -4    0.21    0.03
   1  -1  -4    0.23    0.04
  -1   1   4    0.23    0.04
  -1   1   4    0.28    0.04
   1   1   4    0.18    0.03
  -1   1  -4    0.31    0.05
   1  -1   4    0.23    0.04
  -1   1   4    0.25    0.03
   1   1   4    0.18    0.02
  -1   1  -4    0.21    0.04
   1   1  -4    0.23    0.04
   1   1  -4    0.26    0.05
  -1  -1   4    0.31    0.04
  -1  -1  -4    0.25    0.03
   1   1  -4    0.24    0.04
  -1   1   4    0.31    0.05
   1   1   4    0.20    0.03
  -1   1   4    0.26    0.04
   1   1   4    0.14    0.03
   1  -1   4    0.21    0.03
   1  -1  -4    0.23    0.04
  -1  -2   4    0.14    0.03
  -1   2  -4    0.28    0.04
   1   2  -4    0.17    0.04
  -1   2   4    0.12    0.03
   1   2   4    0.16    0.03
   1   2  -4    0.22    0.04
  -1   2   4    0.14    0.04
  -1  -2   4    0.18    0.03
  -1   2  -4    0.19    0.04
   1   2  -4    0.26    0.04
   1   2  -4    0.13    0.04
   1   2  -4    0.22    0.04
  -1   2  -4    0.21    0.04
  -1  -2  -4    0.20    0.03
  -1  -2  -4    0.19    0.04
  -1  -2   4    0.22    0.04
   1  -2   4    0.32    0.05
   1   2   4    0.16    0.03
  -1   2   4    0.26    0.05
   1   2   4    0.18    0.04
  -1   2   4    0.22    0.04
   1   2  -4    0.17    0.03
   1  -2  -4    0.27    0.05
   1  -2  -4    0.25    0.04
   1  -2   4    0.14    0.04
   1  -2   4    0.18    0.04
   1   3   4    0.04    0.04
   1   3  -4    0.02    0.02
   1   3  -4    0.03    0.03
  -1   3  -4    0.01    0.03
  -1   3  -4    0.01    0.02
   1   3  -4    0.03    0.02
  -1   3   4    0.02    0.02
   1   3  -4    0.07    0.04
  -1  -3   4    0.03    0.01
  -1   3   4    0.03    0.03
   1  -3   4    0.04    0.04
  -1   3   4    0.03    0.03
  -1   3   4    0.05    0.03
   1   3   4    0.01    0.02
   1  -3  -4    0.02    0.03
   1  -3   4    0.07    0.04
   1  -3   4    0.03    0.04
  -1  -3   4    0.01    0.03
  -1  -3  -4    0.02    0.03
   1  -3  -4    0.02    0.04
   1   4   4    0.37    0.08
  -1  -4  -4    0.39    0.06
   1  -4   4    0.32    0.07
  -1   4  -4    0.33    0.05
  -1   4   4    0.21    0.05
   1   4  -4    0.45    0.06
   1   4  -4    0.27    0.06
   1   4  -4    0.29    0.05
   1  -4  -4    0.39    0.07
  -1   4   4    0.33    0.05
   1   4   4    0.35    0.05
  -1   4   4    0.46    0.06
  -1   4   4    0.22    0.05
   1   4   4    0.26    0.05
   1  -4  -4    0.46    0.08
   1  -4  -4    0.46    0.08
   1  -4   4    0.34    0.07
  -1  -4  -4    0.43    0.08
  -1  -4   4    0.40    0.07
   1  -4   4    0.31    0.07
   1   5   4    0.40    0.08
  -1   5   4    0.53    0.10
  -1  -5   4    0.43    0.08
  -1  -5  -4    0.50    0.07
   1  -5   4    0.39    0.08
   1  -5  -4    0.36    0.07
  -1   5  -4    0.40    0.07
   1   5  -4    0.42    0.06
  -1   5   4    0.40    0.07
   1   5  -4    0.41    0.08
   1   5  -4    0.42    0.06
  -1   5   4    0.36    0.04
   1   5   4    0.34    0.05
   1   5   4    0.35    0.05
  -1  -5  -4    0.42    0.09
   1  -5  -4    0.36    0.08
  -1  -5   4    0.57    0.09
   1  -5   4    0.36    0.08
   1  -5  -4    0.50    0.10
   1  -5   4    0.55    0.09
  -1  -5  -4    0.46    0.05
   1   5   4    0.37    0.06
   1  -5  -4    0.41    0.08
  -1   5   4    0.35    0.06
   1   5   4    0.40    0.06
  -1   5   4    0.45    0.07
   1  -6  -4    0.02    0.04
  -1   6   4    0.04    0.03
  -1   6   4    0.06    0.04
   1   6   4    0.04    0.03
   1   6   4    0.08    0.04
   1   6  -4    0.02    0.02
   1   6  -4    0.02    0.04
  -1   6  -4    0.01    0.02
   1   6   4    0.07    0.04
  -1   6   4    0.05    0.05
   1   6   4    0.04    0.05
  -1  -6  -4    0.03    0.03
  -1  -6   4    0.04    0.05
   1  -6  -4    0.05    0.05
  -1   6   4    0.11    0.03
   1   6   4    0.01    0.03
  -1  -6   4    0.06    0.03
   1  -6  -4   -0.02    0.05
   1  -6   4    0.06    0.05
   1  -6   4    0.09    0.06
  -1  -6   4   -0.03    0.06
   1  -6  -4    0.05    0.05
  -1  -6  -4    0.03    0.03
   1  -6  -4   -0.01    0.02
  -1  -6  -4    0.02    0.04
  -1  -7  -4    0.16    0.06
  -1   7   4    0.06    0.04
  -1   7   4    0.08    0.04
   1   7   4    0.06    0.04
   1   7   4    0.03    0.04
   1  -7  -4    0.06    0.04
   1   7  -4    0.13    0.05
   1   7  -4    0.10    0.05
   1   7  -4    0.07    0.03
  -1   7  -4    0.09    0.04
  -1   7   4    0.03    0.05
  -1   7  -4    0.09    0.04
   1   7  -4    0.10    0.04
   1   7   4    0.07    0.05
  -1   7   4    0.09    0.06
  -1  -7  -4    0.10    0.03
   1  -7  -4    0.11    0.04
  -1  -7  -4    0.08    0.03
   1   7   4    0.12    0.05
   1  -7  -4    0.12    0.06
  -1  -7   4    0.01    0.05
  -1  -7  -4    0.07    0.04
  -1   7   4    0.08    0.03
   1   7   4    0.12    0.04
  -1  -7  -4    0.08    0.03
   1  -7  -4    0.12    0.06
   1  -7   4    0.24    0.08
   1  -7  -4    0.12    0.04
  -1  -7   4    0.07    0.05
  -1  -7   4    0.11    0.04
   1  -7  -4    0.13    0.07
  -1  -7  -4    0.11    0.04
  -1  -7  -4    0.04    0.03
   1  -7   4    0.11    0.06
  -1  -7   4    0.05    0.06
  -1  -7  -4    0.11    0.07
  -1   8   4    0.99    0.12
   1   8   4    0.54    0.10
   1   8   4    0.48    0.09
   1   8   4    0.64    0.10
  -1   8   4    0.62    0.09
  -1  -8  -4    0.66    0.11
   1  -8  -4    0.67    0.11
  -1   8   4    0.49    0.11
  -1   8  -4    0.58    0.13
  -1   8  -4    0.67    0.11
  -1   8  -4    0.36    0.09
   1   8  -4    0.69    0.12
  -1   8   4    0.79    0.14
   1   8   4    0.81    0.13
  -1  -8  -4    0.67    0.07
   1  -8  -4    0.70    0.09
   1   8   4    0.84    0.10
   1  -8   4    0.58    0.09
   1  -8  -4    0.58    0.10
   1  -8   4    0.75    0.10
  -1  -8   4    0.73    0.09
  -1  -8   4    0.72    0.10
  -1  -8   4    0.79    0.09
   1  -8  -4    0.65    0.10
  -1  -8   4    0.71    0.10
   1  -8   4    0.62    0.08
   1  -8   4    0.66    0.10
   1  -8   4    0.68    0.09
  -1  -8   4    0.77    0.10
   1  -8  -4    0.82    0.13
  -1  -8   4    0.65    0.10
  -1  -8  -4    0.69    0.10
   1  -8   4    0.98    0.15
  -1  -8   4    0.61    0.08
  -1  -8  -4    0.71    0.11
   1  -8   4    0.68    0.09
   1  -8   4    0.85    0.10
   1  -8   4    0.63    0.09
  -1  -8   4    0.66    0.09
  -1   8   4    0.74    0.08
   1   8   4    0.83    0.10
  -1  -8  -4    0.58    0.07
   1  -8  -4    0.51    0.07
  -1  -8   4    0.74    0.08
   1  -8   4    0.64    0.10
   1  -8  -4    0.61    0.07
   1  -8  -4    0.81    0.09
   1  -8  -4    0.55    0.10
  -1  -8  -4    0.65    0.08
   1  -8  -4    0.62    0.08
  -1  -8  -4    0.76    0.08
  -1  -8   4    0.68    0.10
   1  -8  -4    0.72    0.14
  -1  -8   4    0.62    0.08
   1  -8   4    0.65    0.14
  -1  -8  -4    0.75    0.15
  -1  -8   4    0.66    0.14
  -1  -8   4    0.62    0.10
   1  -8   4    0.68    0.08
  -1  -8  -4    0.80    0.11
   1   9   4    0.01    0.04
  -1   9   4   -0.01    0.05
   1   9   4    0.01    0.03
  -1   9   4    0.01    0.04
   1   9   4    0.03    0.05
  -1   9   4   -0.03    0.07
   1  -9  -4    0.01    0.05
  -1  -9  -4   -0.01    0.03
  -1   9   4    0.02    0.06
   1   9   4    0.08    0.07
  -1  -9  -4   -0.01    0.03
   1  -9  -4    0.03    0.04
   1  -9  -4   -0.04    0.05
  -1  -9  -4    0.01    0.04
  -1  -9  -4   -0.04    0.06
   1  -9   4    0.02    0.04
   1  -9   4    0.02    0.05
  -1  -9   4    0.02    0.05
  -1  -9   4    0.01    0.05
   1  -9   4   -0.01    0.05
  -1  -9  -4    0.06    0.05
  -1  -9   4   -0.01    0.04
  -1  -9   4   -0.01    0.05
  -1  -9   4    0.02    0.04
   1  -9  -4    0.01    0.04
  -1  -9   4   -0.01    0.04
  -1  -9   4    0.01    0.04
   1  -9   4    0.05    0.04
   1  -9   4    0.01    0.04
   1  -9   4   -0.02    0.04
   1  -9   4    0.06    0.05
   1  -9  -4    0.03    0.05
   1   9  -4    0.03    0.05
  -1   9  -4    0.03    0.05
  -1   9   4   -0.02    0.05
   1   9  -4    0.01    0.05
   1   9   4   -0.01    0.04
  -1   9   4    0.07    0.04
  -1  -9  -4    0.01    0.03
   1  -9  -4   -0.01    0.03
   1  -9  -4    0.01    0.03
  -1  -9   4    0.01    0.05
  -1  -9  -4    0.03    0.06
   1  -9   4   -0.01    0.04
   1  -9   4    0.02    0.05
   1  -9   4   -0.03    0.06
  -1  -9  -4    0.03    0.03
  -1  -9   4    0.04    0.03
   1  -9  -4    0.01    0.02
   1  -9  -4    0.11    0.08
   1  -9  -4    0.01    0.05
  -1  -9  -4   -0.01    0.05
   1  -9  -4   -0.02    0.03
  -1  -9   4    0.05    0.04
  -1  -9   4   -0.04    0.05
   1  -9   4    0.07    0.05
  -1  -9   4   -0.05    0.07
  -1  10   4    0.62    0.13
  -1  10  -4    0.45    0.10
   1  10  -4    0.48    0.11
  -1  10  -4    0.47    0.11
  -1 -10  -4    0.77    0.08
  -1  10   4    0.66    0.14
   1 -10  -4    0.74    0.12
   1 -10  -4    0.86    0.14
  -1 -10   4    0.89    0.11
   1 -10   4    1.01    0.12
   1 -10  -4    0.62    0.11
  -1 -10   4    0.86    0.12
   1 -10   4    0.96    0.12
   1 -10   4    0.80    0.10
  -1 -10   4    0.82    0.10
  -1 -10   4    0.91    0.11
  -1 -10   4    0.96    0.13
  -1 -10  -4    0.68    0.11
  -1 -10  -4    0.93    0.13
  -1 -10   4    0.77    0.11
  -1 -10   4    0.76    0.12
  -1 -10  -4    0.89    0.13
   1 -10   4    0.88    0.16
   1 -10   4    0.79    0.11
   1 -10   4    0.92    0.12
   1 -10   4    0.81    0.12
  -1  10   4    0.93    0.15
  -1  10   4    0.72    0.11
  -1  10   4    0.50    0.11
   1  10   4    0.74    0.12
   1  10   4    0.68    0.12
   1 -10   4    0.79    0.12
   1 -10  -4    0.69    0.09
  -1 -10  -4    0.72    0.16
  -1 -10   4    0.79    0.09
   1 -10   4    0.61    0.09
  -1 -10   4    0.77    0.10
   1 -10   4    0.72    0.16
   1 -10  -4    0.97    0.14
   1 -10   4    1.00    0.13
  -1 -10  -4    0.81    0.10
  -1 -10   4    0.83    0.17
   1 -10  -4    1.08    0.19
   1 -10  -4    0.82    0.10
  -1 -10   4    0.76    0.11
   1 -10  -4    0.63    0.08
   1 -10  -4    0.73    0.09
   1 -11  -4    0.57    0.15
   1 -11  -4    0.41    0.07
  -1 -11   4    0.55    0.10
  -1 -11  -4    0.61    0.09
   1 -11  -4    0.35    0.10
   1 -11   4    0.51    0.10
   1 -11   4    0.63    0.10
  -1 -11   4    0.41    0.08
   1 -11  -4    0.34    0.06
  -1 -11  -4    0.67    0.16
   1 -11  -4    0.46    0.08
  -1 -11  -4    0.59    0.08
  -1 -11   4    0.48    0.14
   1 -11   4    0.33    0.12
  -1  11   4    0.65    0.10
   1  11   4    0.55    0.10
  -1  11   4    0.68    0.10
  -1 -11   4    0.49    0.09
  -1 -11   4    0.57    0.09
   1 -11  -4    0.47    0.10
   1 -11   4    0.61    0.11
   1 -11   4    0.57    0.10
   1 -11   4    0.57    0.10
  -1 -11  -4    0.33    0.09
  -1 -11  -4    0.48    0.11
   1 -11   4    0.50    0.09
  -1 -11   4    0.45    0.09
   1 -11  -4    0.51    0.11
  -1 -11   4    0.32    0.09
   1 -11   4    0.43    0.09
  -1 -11   4    0.49    0.10
   1 -11   4    0.66    0.11
  -1 -11   4    0.51    0.09
   1 -11  -4    0.34    0.10
  -1  11   4    0.51    0.12
   1  11   4    0.33    0.09
  -1  11   4    0.44    0.10
   1  11  -4    0.34    0.09
   1  11   4    0.40    0.10
   1  11  -4    0.30    0.10
  -1  11  -4    0.33    0.09
   1  11  -4    0.22    0.08
   1  11   4    0.33    0.10
  -1  11   4    0.36    0.11
   1 -12   4    0.10    0.06
   1 -12  -4    0.01    0.06
   1 -12   4    0.10    0.06
  -1 -12   4    0.16    0.06
   1 -12  -4    0.06    0.06
   1 -12  -4    0.24    0.08
  -1 -12   4    0.12    0.06
  -1 -12   4    0.13    0.06
   1 -12   4    0.19    0.07
  -1 -12   4    0.27    0.08
  -1 -12  -4    0.22    0.07
  -1 -12   4    0.16    0.06
   1 -12   4    0.21    0.07
  -1 -12  -4    0.22    0.08
   1 -12   4    0.06    0.05
   1 -12   4    0.14    0.06
   1  12   4    0.14    0.06
   1  12   4    0.10    0.07
   1  12   4    0.21    0.08
  -1  12   4    0.14    0.07
   1  12   4    0.09    0.06
  -1  12   4    0.27    0.08
   1  12  -4    0.13    0.07
   1 -12  -4    0.11    0.05
   1 -12   4    0.22    0.08
   1 -12  -4    0.15    0.05
  -1 -12  -4    0.11    0.05
  -1 -12  -4    0.07    0.05
   1 -12  -4    0.14    0.08
   1 -12   4    0.18    0.06
  -1 -12   4    0.24    0.07
  -1 -12   4    0.21    0.06
   1  13   4    0.13    0.05
  -1 -13   4    0.03    0.04
   1 -13  -4    0.10    0.06
   1 -13   4    0.10    0.05
  -1 -13  -4    0.01    0.06
   1 -13   4    0.10    0.05
  -1 -13   4    0.05    0.04
   1 -13   4    0.12    0.05
   1 -13   4    0.13    0.05
  -1 -13  -4    0.18    0.07
  -1 -13   4    0.13    0.06
   1 -13   4    0.10    0.06
  -1 -13  -4    0.10    0.06
   1 -13  -4    0.08    0.06
  -1 -13   4    0.06    0.05
   1 -13  -4    0.05    0.06
   1  13   4    0.05    0.06
  -1  13   4    0.08    0.05
   1  13   4    0.05    0.05
   1  13   4    0.11    0.06
  -1  13   4    0.11    0.07
  -1  13   4    0.11    0.07
   1  13  -4    0.07    0.05
  -1 -13  -4    0.13    0.05
   1 -13  -4    0.19    0.05
   1 -13  -4    0.07    0.04
   1 -13   4    0.07    0.05
   1  14   4    0.02    0.04
   1 -14  -4   -0.01    0.05
  -1 -14   4   -0.02    0.04
   1 -14  -4    0.06    0.04
  -1 -14   4    0.04    0.04
   1 -14  -4   -0.01    0.05
  -1 -14  -4    0.07    0.06
   1 -14   4    0.06    0.04
   1 -14   4   -0.02    0.04
  -1 -14   4    0.06    0.04
  -1 -14  -4    0.06    0.04
  -1 -14  -4    0.10    0.05
   1 -14   4    0.01    0.03
  -1 -14  -4   -0.01    0.03
   1 -14  -4    0.02    0.03
  -1  14   4    0.05    0.04
  -1 -15  -4    0.04    0.03
  -1 -15  -4    0.09    0.03
   1 -15  -4    0.11    0.05
   1 -15   4    0.10    0.04
  -1 -15  -4    0.09    0.04
   1   0  -5    0.01    0.03
   1   0  -5    0.06    0.04
  -1   0   5    0.01    0.03
   1   0  -5    0.10    0.03
   1   0  -5    0.01    0.03
  -1   0  -5    0.02    0.03
   1   0   5    0.03    0.02
  -1   0  -5   -0.03    0.03
   1   0   5    0.13    0.04
  -1   0   5    0.08    0.03
   1   0   5    0.08    0.04
   1   0   5    0.04    0.03
  -1   1  -5   29.53    1.14
  -1   1  -5   20.26    1.12
  -1  -1   5   29.29    1.12
  -1  -1  -5   29.99    1.12
  -1   1   5   29.67    1.07
  -1   1  -5   28.85    1.11
   1   1   5   23.94    1.11
  -1   1   5   29.41    1.11
  -1   1  -5   29.39    1.12
   1  -1  -5   23.59    1.10
  -1   1   5   28.57    1.11
   1   1  -5   24.16    1.11
   1   1  -5   22.77    1.12
   1  -1   5   24.27    1.10
   1   1   5   25.64    1.13
  -1   1   5   29.38    1.12
   1   1   5   24.94    1.09
  -1  -1  -5   30.51    1.14
   1   1  -5   23.51    1.12
   1   1  -5   23.84    1.12
   1  -1  -5   23.91    1.11
  -1   1   5   31.24    1.12
   1  -1   5   25.88    1.09
  -1  -1   5   30.62    1.13
   1  -1   5   25.52    1.08
  -1  -1  -5   29.54    1.09
  -1  -1   5   30.79    1.09
   1  -1  -5   23.89    1.08
  -1   2  -5   20.30    0.92
  -1   2  -5   22.37    0.93
   1   2  -5   20.31    0.91
   1   2  -5   20.63    0.91
   1   2   5   22.24    0.88
  -1   2  -5   21.90    0.90
   1   2   5   22.44    0.91
  -1   2   5   20.78    0.90
  -1   2  -5   21.13    0.90
  -1  -2   5   21.24    0.91
  -1  -2   5   21.59    0.89
  -1  -2  -5   21.61    0.86
   1   2  -5   21.16    0.93
  -1  -2  -5   21.68    0.90
   1   2  -5   19.29    0.92
  -1  -2   5   21.37    0.87
  -1   2   5   22.02    0.89
  -1   2   5   22.57    0.92
  -1  -2  -5   21.98    0.93
  -1  -2   5   22.17    0.92
   1   2  -5   20.91    0.92
   1   2   5   21.33    0.90
   1   2  -5   20.90    0.89
  -1   2   5   24.57    0.93
   1   2   5   22.88    0.90
  -1  -2   5   22.08    0.90
   1  -2   5   22.63    0.90
   1  -2  -5   22.23    0.91
  -1  -2  -5   22.46    0.90
   1   3  -5   58.17    2.49
   1   3  -5   54.89    2.47
   1   3  -5   60.60    2.50
  -1   3  -5   65.02    2.50
  -1   3   5   62.31    2.48
  -1  -3   5   62.71    2.43
  -1   3   5   63.75    2.46
   1   3  -5   54.10    2.47
   1   3  -5   56.05    2.48
  -1   3  -5   66.36    2.50
  -1   3  -5   61.85    2.50
   1   3   5   59.71    2.47
   1  -3   5   58.18    2.51
   1   3   5   62.95    2.53
  -1   3   5   64.52    2.46
  -1   3   5   64.59    2.48
  -1   3   5   69.33    2.49
   1   3   5   60.27    2.48
  -1  -3  -5   68.58    2.50
   1  -3  -5   60.73    2.49
   1  -3   5   63.32    2.49
   1  -3  -5   62.68    2.49
  -1  -3   5   65.49    2.49
   1  -3   5   56.45    2.48
  -1   4   5    6.09    0.28
   1   4  -5    5.40    0.30
  -1   4   5    5.37    0.30
   1   4  -5    5.28    0.28
   1   4  -5    5.72    0.31
   1   4  -5    6.70    0.34
  -1   4  -5    5.74    0.31
  -1   4  -5    5.34    0.31
   1   4   5    5.66    0.34
  -1   4   5    5.74    0.35
   1  -4   5    5.47    0.32
  -1   4   5    5.53    0.27
   1   4   5    5.13    0.28
  -1   4   5    5.45    0.26
   1   4   5    5.79    0.29
  -1   4   5    5.10    0.29
  -1   4   5    6.47    0.31
   1  -4  -5    5.23    0.31
   1  -4  -5    5.52    0.32
  -1  -4  -5    5.76    0.32
   1  -4   5    5.73    0.32
   1  -4   5    5.73    0.31
  -1  -4   5    5.87    0.32
   1   5  -5   70.04    2.62
   1   5  -5   72.56    2.65
  -1   5   5   59.41    2.55
  -1   5   5   63.55    2.60
  -1   5  -5   58.04    2.62
  -1   5  -5   52.98    2.59
   1   5  -5   70.02    2.58
   1   5  -5   67.62    2.59
   1   5  -5   70.06    2.60
   1   5   5   70.19    2.68
  -1   5   5   56.74    2.65
   1   5   5   66.03    2.57
   1  -5   5   69.88    2.64
   1  -5  -5   69.60    2.63
  -1  -5  -5   56.48    2.57
   1   5   5   67.15    2.57
   1   5   5   65.52    2.55
  -1   5   5   58.41    2.53
  -1   5   5   59.55    2.55
   1  -5   5   67.15    2.64
   1  -5  -5   73.57    2.66
   1  -5   5   73.21    2.64
   1  -5  -5   74.98    2.56
  -1  -5  -5   60.86    2.55
   1  -5  -5   66.85    2.64
  -1  -5  -5   57.69    2.62
  -1  -5   5   59.24    2.62
   1   5   5   70.38    2.59
   1  -5  -5   72.61    2.66
  -1   5   5   61.86    2.60
  -1   5   5   53.05    2.56
  -1   5   5   59.52    2.58
  -1   6   5   11.38    0.54
  -1   6   5   11.21    0.52
   1  -6  -5   10.71    0.57
   1   6   5    9.79    0.52
  -1   6   5   11.56    0.55
   1   6   5   10.97    0.53
  -1   6   5   11.83    0.51
  -1   6  -5   10.64    0.55
   1   6  -5   10.76    0.53
   1   6  -5   11.82    0.58
  -1   6   5   11.42    0.56
  -1   6  -5   12.50    0.61
   1   6  -5   10.43    0.52
   1   6  -5   10.06    0.54
  -1   6   5   10.94    0.61
   1   6   5   11.10    0.60
   1   6   5   10.20    0.50
  -1  -6  -5   10.25    0.52
   1  -6   5   11.15    0.58
   1  -6  -5   11.35    0.56
  -1   6   5   10.97    0.50
   1   6   5   10.55    0.51
  -1  -6  -5   10.58    0.47
  -1  -6  -5   10.65    0.58
   1  -6   5   11.56    0.58
   1  -6   5   10.47    0.58
  -1  -6  -5   11.20    0.50
   1  -6  -5   11.99    0.50
   1  -6  -5   10.44    0.58
  -1  -6   5   11.27    0.58
   1  -6  -5   10.00    0.58
  -1   7   5   47.34    2.04
   1   7   5   50.00    2.04
  -1   7   5   44.19    2.01
   1  -7  -5   51.79    2.09
  -1   7   5   50.26    2.06
   1   7   5   52.19    2.04
  -1   7   5   50.78    2.00
  -1   7  -5   43.71    2.04
  -1   7  -5   47.34    2.12
  -1   7   5   50.80    2.08
   1   7  -5   49.25    2.05
   1   7  -5   45.72    2.02
   1   7  -5   48.41    2.03
  -1   7  -5   45.80    2.05
   1   7  -5   52.98    2.10
   1   7   5   51.43    2.13
  -1  -7  -5   47.99    1.99
  -1   7   5   50.02    2.15
  -1  -7  -5   47.43    1.96
   1   7   5   47.53    2.00
  -1  -7  -5   45.88    2.03
   1  -7  -5   50.63    2.08
  -1   7   5   47.40    1.99
  -1   7   5   47.56    1.98
   1   7   5   49.19    2.01
  -1  -7   5   46.13    1.98
  -1  -7  -5   46.59    1.97
   1  -7  -5   51.67    1.97
   1  -7   5   49.88    2.12
   1  -7  -5   53.25    1.99
   1  -7   5   52.60    2.02
   1  -7  -5   48.86    2.12
  -1  -7  -5   48.31    1.98
  -1  -7   5   46.42    1.97
  -1  -7   5   49.91    2.00
  -1  -7  -5   50.31    1.99
   1  -7  -5   50.52    1.98
  -1  -7  -5   47.47    2.11
   1  -7   5   49.34    2.01
  -1  -7   5   50.15    2.02
  -1  -7   5   46.96    2.11
   1  -7  -5   52.70    2.03
  -1   8   5    0.62    0.10
  -1   8   5    0.73    0.12
  -1  -8   5    0.58    0.07
  -1   8   5    0.42    0.08
   1  -8  -5    0.33    0.08
  -1  -8  -5    0.32    0.08
   1   8   5    0.45    0.09
   1   8   5    0.51    0.09
  -1   8  -5    0.62    0.10
   1   8  -5    0.46    0.09
  -1   8  -5    0.39    0.11
  -1   8  -5    0.41    0.09
   1   8  -5    0.46    0.10
  -1   8   5    0.55    0.11
  -1   8   5    0.45    0.07
  -1  -8  -5    0.52    0.08
  -1   8   5    0.52    0.12
  -1  -8  -5    0.43    0.06
   1   8   5    0.64    0.13
   1   8   5    0.55    0.08
   1  -8   5    0.57    0.08
   1  -8  -5    0.50    0.08
   1  -8   5    0.41    0.07
  -1  -8  -5    0.51    0.08
   1  -8   5    0.54    0.08
   1  -8   5    0.58    0.08
   1  -8   5    0.46    0.08
  -1  -8   5    0.44    0.07
  -1  -8  -5    0.53    0.09
  -1  -8   5    0.59    0.09
  -1  -8   5    0.52    0.08
  -1  -8   5    0.42    0.07
  -1  -8   5    0.56    0.08
   1  -8   5    0.34    0.07
  -1  -8   5    0.57    0.09
   1  -8  -5    0.58    0.09
   1  -8   5    0.53    0.08
   1  -8  -5    0.44    0.10
  -1  -8   5    0.52    0.08
  -1  -8   5    0.49    0.07
  -1   8   5    0.45    0.07
   1   8   5    0.63    0.09
  -1   8   5    0.63    0.08
   1  -8  -5    0.42    0.06
  -1  -8  -5    0.55    0.07
   1  -8  -5    0.41    0.07
  -1  -8  -5    0.46    0.06
   1  -8  -5    0.51    0.11
   1  -8   5    0.45    0.08
  -1  -8   5    0.50    0.08
   1  -8   5    0.35    0.10
  -1  -8  -5    0.63    0.08
  -1  -8  -5    0.34    0.06
  -1  -8  -5    0.29    0.09
   1  -8  -5    0.57    0.09
  -1  -8   5    0.52    0.12
  -1  -8   5    0.91    0.11
  -1  -8  -5    0.56    0.09
  -1  -8   5    0.52    0.07
   1  -8  -5    0.50    0.07
   1  -8  -5    0.41    0.06
  -1  -8   5    0.51    0.08
   1  -8  -5    0.51    0.09
  -1   9   5   27.63    1.26
  -1   9   5   29.99    1.32
   1   9   5   32.95    1.30
  -1   9   5   25.89    1.27
  -1  -9  -5   24.67    1.27
   1   9   5   32.62    1.31
   1  -9  -5   31.04    1.32
   1   9  -5   32.64    1.33
  -1   9  -5   24.89    1.37
   1   9  -5   31.03    1.34
  -1   9   5   28.90    1.34
  -1   9  -5   26.74    1.32
   1   9  -5   31.58    1.30
   1   9   5   29.81    1.37
  -1   9   5   22.61    1.33
  -1  -9  -5   25.85    1.18
   1   9   5   31.72    1.24
  -1  -9   5   25.99    1.22
   1  -9   5   29.32    1.23
   1  -9   5   31.42    1.25
   1  -9   5   31.40    1.38
   1  -9  -5   31.12    1.26
  -1  -9   5   26.53    1.21
  -1  -9  -5   26.10    1.24
   1  -9   5   30.21    1.25
   1  -9  -5   31.46    1.28
  -1  -9  -5   25.62    1.25
   1  -9  -5   30.53    1.33
   1  -9   5   29.06    1.24
  -1  -9   5   26.80    1.25
  -1  -9   5   25.00    1.23
   1  -9   5   31.89    1.23
  -1  -9   5   26.33    1.23
   1  -9   5   30.49    1.24
  -1  -9   5   26.28    1.21
   1  -9   5   30.45    1.23
  -1  -9  -5   26.12    1.27
  -1  -9   5   26.94    1.21
  -1   9   5   25.96    1.20
   1   9   5   29.80    1.25
  -1  -9  -5   26.18    1.20
   1  -9  -5   32.06    1.21
   1  -9  -5   35.76    1.24
  -1  -9   5   26.15    1.19
  -1  -9  -5   24.39    1.35
   1  -9   5   31.13    1.23
   1  -9  -5   30.72    1.21
  -1  -9  -5   29.19    1.23
  -1  -9   5   26.38    1.22
   1  -9  -5   30.11    1.41
  -1  -9  -5   26.04    1.20
  -1  -9   5   25.90    1.36
   1  -9  -5   31.01    1.20
  -1  -9  -5   25.09    1.20
   1  -9  -5   31.23    1.28
   1  -9   5   28.04    1.38
   1  -9   5   32.31    1.26
  -1  -9   5   25.85    1.24
   1  10   5    5.87    0.39
  -1  10   5    5.91    0.40
  -1  10   5    6.69    0.43
   1  10   5    6.52    0.41
   1  10  -5    5.50    0.39
   1  10   5    5.93    0.42
  -1  10   5    5.86    0.43
  -1  10  -5    5.84    0.43
   1  10  -5    5.76    0.42
  -1 -10  -5    6.39    0.32
   1  10   5    5.35    0.42
  -1  10   5    4.89    0.43
   1 -10  -5    6.41    0.35
   1 -10   5    5.67    0.36
   1 -10  -5    5.83    0.42
   1 -10  -5    5.95    0.37
   1 -10  -5    6.43    0.39
   1 -10   5    5.77    0.37
  -1 -10   5    6.43    0.36
   1 -10   5    6.05    0.37
  -1 -10   5    6.44    0.36
  -1 -10   5    6.32    0.35
   1 -10   5    6.59    0.36
   1 -10   5    6.21    0.37
  -1 -10   5    6.90    0.39
   1 -10   5    6.18    0.35
  -1 -10   5    6.47    0.38
  -1 -10   5    6.77    0.38
  -1 -10  -5    6.25    0.38
  -1 -10   5    6.35    0.35
   1 -10   5    6.28    0.36
  -1 -10  -5    6.41    0.39
  -1  10   5    6.62    0.38
   1  10   5    5.89    0.36
  -1 -10  -5    6.58    0.34
   1 -10  -5    6.58    0.33
   1 -10  -5    6.50    0.39
   1 -10  -5    5.76    0.47
   1 -10  -5    6.24    0.34
   1 -10  -5    6.36    0.34
  -1 -10   5    5.86    0.35
  -1 -10   5    6.11    0.47
   1 -10   5    6.57    0.38
   1 -10   5    6.11    0.37
  -1 -10   5    5.72    0.32
  -1 -10  -5    6.65    0.34
  -1 -10  -5    5.90    0.47
  -1 -10   5    6.53    0.38
   1 -10   5    6.79    0.36
   1 -10  -5    7.26    0.36
   1 -10  -5    6.43    0.33
   1 -10   5    5.95    0.47
  -1 -11   5   21.61    1.27
  -1 -11   5   24.25    1.16
   1 -11  -5   30.35    1.15
  -1 -11  -5   21.27    1.29
   1 -11   5   30.43    1.20
  -1 -11   5   22.16    1.13
   1 -11  -5   28.00    1.14
   1 -11  -5   32.10    1.13
   1 -11  -5   32.29    1.23
  -1 -11  -5   23.99    1.12
   1 -11   5   26.92    1.33
   1 -11  -5   27.70    1.36
   1 -11   5   30.46    1.17
  -1  11   5   23.18    1.15
  -1 -11   5   23.39    1.13
  -1 -11   5   24.22    1.13
   1 -11   5   29.10    1.18
  -1 -11  -5   22.86    1.16
   1 -11   5   30.67    1.20
   1 -11   5   29.19    1.16
  -1 -11  -5   23.97    1.19
   1 -11  -5   28.01    1.21
   1 -11   5   28.87    1.19
  -1 -11   5   23.76    1.14
  -1 -11   5   23.88    1.16
   1 -11  -5   27.29    1.27
   1 -11   5   30.60    1.19
   1 -11   5   32.05    1.17
  -1 -11   5   22.30    1.14
   1 -11  -5   28.11    1.19
   1 -11   5   29.13    1.18
  -1 -11   5   24.17    1.17
   1  11   5   29.73    1.20
  -1  11   5   22.72    1.16
   1  11   5   30.37    1.26
   1  11   5   29.14    1.23
  -1  11   5   25.18    1.22
  -1  11   5   23.85    1.23
  -1  11   5   23.41    1.26
   1  11  -5   24.65    1.25
  -1  11  -5   20.68    1.19
  -1  11  -5   19.39    1.16
   1  11  -5   26.17    1.24
   1  11   5   32.36    1.31
   1  12   5    3.27    0.26
  -1 -12   5    3.13    0.22
   1 -12   5    3.62    0.23
  -1 -12  -5    3.26    0.24
   1 -12  -5    3.48    0.25
  -1 -12   5    2.89    0.22
   1 -12  -5    3.07    0.25
   1 -12   5    3.07    0.23
   1 -12   5    3.60    0.25
  -1 -12   5    3.18    0.24
   1 -12   5    3.39    0.23
  -1 -12   5    2.78    0.21
   1 -12   5    3.31    0.23
   1 -12   5    3.57    0.25
   1 -12   5    3.50    0.25
  -1 -12  -5    3.19    0.26
  -1 -12   5    3.27    0.24
  -1  12   5    2.93    0.23
   1  12   5    3.27    0.24
  -1  12   5    3.00    0.26
   1  12   5    2.96    0.26
   1  12  -5    2.40    0.24
  -1  12   5    2.89    0.28
   1  12   5    3.19    0.28
   1 -12  -5    3.21    0.21
   1 -12  -5    3.44    0.22
  -1 -12   5    3.41    0.24
  -1 -12   5    3.03    0.22
   1 -12   5    3.28    0.22
  -1 -12  -5    3.26    0.22
  -1 -12  -5    3.12    0.21
   1  13   5   27.07    1.24
  -1  13   5   28.60    1.21
   1 -13   5   27.71    1.19
   1 -13  -5   25.97    1.20
  -1 -13  -5   29.14    1.23
  -1 -13   5   28.07    1.18
   1 -13   5   26.26    1.19
  -1 -13  -5   29.32    1.21
  -1 -13   5   29.15    1.19
   1 -13   5   27.46    1.19
   1 -13  -5   26.83    1.20
  -1 -13   5   28.40    1.19
  -1 -13   5   26.86    1.19
   1 -13   5   25.84    1.17
   1 -13  -5   26.85    1.21
   1 -13   5   26.67    1.17
  -1 -13  -5   29.32    1.17
   1 -13  -5   27.89    1.16
   1 -13  -5   24.90    1.15
   1  13   5   25.75    1.20
   1 -14   5    0.16    0.05
   1 -14  -5    0.33    0.07
  -1 -14   5    0.24    0.05
   1 -14   5    0.20    0.06
   1 -14  -5    0.23    0.06
  -1 -14   5    0.30    0.06
  -1 -14  -5    0.26    0.06
   1 -14  -5    0.18    0.05
  -1 -14   5    0.12    0.05
   1 -14   5    0.32    0.06
  -1 -14  -5    0.31    0.07
  -1 -14  -5    0.39    0.07
  -1 -14  -5    0.30    0.05
  -1  14   5    0.19    0.06
  -1 -15  -5   11.34    0.50
  -1 -15  -5   11.48    0.51
   1 -15  -5   12.22    0.51
   1   0  -6   -0.02    0.04
  -1   0   6    0.01    0.03
   1   0   6    0.01    0.03
  -1   0  -6    0.01    0.03
   1   0  -6   -0.01    0.02
  -1   0  -6    0.01    0.04
   1   0   6   -0.02    0.02
  -1   0   6   -0.01    0.03
   1   0   6    0.01    0.03
  -1   0  -6    0.02    0.03
   1   0  -6   -0.03    0.04
   1   0   6    0.02    0.03
  -1  -1   6    0.01    0.02
   1  -1   6   -0.01    0.03
  -1   1  -6    0.01    0.03
  -1   1  -6    0.02    0.03
  -1   1   6    0.01    0.03
   1   1  -6   -0.01    0.02
  -1   1   6    0.02    0.02
   1  -1  -6    0.01    0.03
   1   1  -6   -0.01    0.04
  -1   1  -6    0.01    0.04
  -1   1  -6    0.01    0.03
   1   1   6   -0.01    0.02
  -1  -1  -6    0.04    0.03
  -1  -1   6    0.03    0.02
   1   1   6    0.01    0.03
   1  -1   6   -0.02    0.02
  -1   1   6    0.04    0.03
  -1   1   6    0.02    0.03
  -1  -1   6    0.02    0.04
  -1   1   6    0.00    0.02
  -1  -1  -6   -0.01    0.04
   1   1  -6    0.01    0.03
   1   1  -6   -0.01    0.04
   1  -1   6    0.00    0.03
   1  -1  -6   -0.01    0.04
  -1  -1  -6    0.03    0.02
   1  -1  -6    0.00    0.01
   1  -1   6    0.00    0.01
  -1  -1   6    0.02    0.01
  -1   2  -6    0.09    0.04
  -1  -2  -6    0.13    0.03
  -1   2  -6    0.12    0.03
  -1  -2  -6    0.08    0.02
   1   2  -6    0.11    0.04
   1  -2  -6    0.08    0.02
  -1   2  -6    0.09    0.04
   1   2   6    0.03    0.03
  -1   2  -6    0.07    0.04
   1  -2  -6    0.14    0.04
  -1   2   6    0.05    0.03
   1   2  -6    0.10    0.04
  -1   2  -6    0.09    0.03
   1   2   6    0.06    0.02
   1   2  -6    0.03    0.03
   1   2  -6    0.05    0.02
  -1  -2   6    0.05    0.03
   1   2  -6    0.05    0.02
   1   2   6    0.09    0.05
  -1  -2   6    0.09    0.02
   1   2   6    0.10    0.03
  -1   2   6    0.06    0.03
  -1   2   6    0.08    0.03
  -1  -2  -6    0.09    0.04
  -1   2   6    0.08    0.04
   1  -2  -6    0.10    0.03
  -1  -2  -6    0.07    0.04
   1   2   6    0.09    0.03
  -1  -2   6    0.07    0.04
   1   2  -6    0.07    0.03
   1   2  -6    0.07    0.03
  -1   2   6    0.06    0.03
  -1  -2  -6    0.11    0.03
   1  -2  -6    0.07    0.03
   1  -2   6    0.06    0.03
  -1  -2   6    0.06    0.02
   1  -3   6    0.12    0.03
   1   3  -6    0.14    0.03
   1  -3  -6    0.18    0.04
   1  -3   6    0.16    0.04
   1  -3  -6    0.14    0.04
  -1  -3   6    0.09    0.03
   1  -3   6    0.11    0.04
  -1  -3  -6    0.16    0.04
   1   3   6    0.16    0.04
  -1   3   6    0.17    0.04
   1   3  -6    0.14    0.02
  -1  -3  -6    0.14    0.04
  -1   3   6    0.10    0.04
   1   3  -6    0.17    0.05
   1   3   6    0.19    0.04
  -1   3  -6    0.10    0.04
  -1   3  -6    0.09    0.04
  -1   3   6    0.07    0.03
   1   3  -6    0.20    0.05
  -1   3  -6    0.09    0.03
  -1   3  -6    0.12    0.03
  -1  -3   6    0.08    0.02
   1   3   6    0.11    0.03
  -1   3  -6    0.14    0.04
   1   3  -6    0.17    0.04
   1   3   6    0.11    0.04
  -1   3   6    0.09    0.04
   1   3  -6    0.22    0.05
   1   3  -6    0.18    0.05
  -1   4   6    0.53    0.06
   1   4  -6    0.51    0.07
  -1   4  -6    0.45    0.07
  -1   4  -6    0.60    0.09
   1   4  -6    0.43    0.07
   1   4  -6    0.54    0.09
  -1   4  -6    0.50    0.08
   1   4   6    0.40    0.06
   1   4  -6    0.52    0.08
   1   4  -6    0.37    0.08
  -1   4   6    0.55    0.07
  -1   4   6    0.82    0.11
   1   4   6    0.56    0.10
   1   4   6    0.62    0.07
  -1   4   6    0.68    0.07
   1   4   6    0.50    0.07
   1   4   6    0.37    0.07
  -1   4   6    0.51    0.08
   1   4   6    0.53    0.08
   1  -4   6    0.45    0.07
  -1  -4   6    0.71    0.09
   1  -4  -6    0.58    0.09
   1  -4  -6    0.65    0.09
  -1  -4  -6    0.54    0.08
  -1  -4  -6    0.60    0.06
   1  -4   6    0.50    0.08
  -1   5  -6    1.28    0.13
   1   5  -6    1.19    0.11
  -1   5   6    1.32    0.13
  -1   5   6    0.99    0.10
   1   5  -6    1.22    0.13
   1   5  -6    1.30    0.12
  -1   5  -6    0.96    0.13
   1   5  -6    1.13    0.11
  -1   5  -6    1.08    0.12
   1   5   6    1.03    0.11
   1   5  -6    1.41    0.14
   1   5   6    1.22    0.15
  -1   5   6    1.31    0.16
   1   5   6    1.41    0.11
  -1  -5   6    1.11    0.10
  -1   5   6    1.18    0.09
  -1  -5  -6    1.54    0.13
   1  -5   6    1.27    0.15
  -1   5   6    1.26    0.10
  -1   5   6    1.30    0.10
   1   5   6    1.45    0.12
   1  -5   6    1.05    0.13
  -1  -5  -6    1.26    0.10
  -1  -5   6    1.32    0.13
   1  -5  -6    1.18    0.13
  -1  -5  -6    1.18    0.13
   1  -5  -6    1.31    0.10
   1  -5  -6    1.23    0.14
   1  -5   6    1.18    0.13
  -1   5   6    1.29    0.12
  -1   5   6    1.52    0.14
   1   5   6    1.00    0.11
   1  -5  -6    1.09    0.14
  -1   6   6    0.72    0.11
   1  -6  -6    0.72    0.12
  -1   6   6    0.90    0.11
   1   6   6    0.79    0.10
   1   6   6    0.74    0.10
  -1   6   6    0.75    0.09
  -1   6  -6    0.74    0.12
   1   6  -6    0.77    0.12
   1   6   6    0.76    0.09
  -1   6  -6    0.91    0.11
   1   6  -6    0.84    0.11
  -1   6   6    0.76    0.11
  -1   6  -6    0.73    0.11
   1   6  -6    0.85    0.11
   1  -6  -6    0.81    0.09
  -1   6   6    0.88    0.15
   1   6   6    0.99    0.14
   1   6   6    0.81    0.09
   1  -6   6    0.87    0.13
   1  -6  -6    1.03    0.13
  -1  -6  -6    0.84    0.10
  -1   6   6    0.83    0.09
  -1   6   6    0.84    0.08
   1   6   6    0.86    0.10
  -1  -6   6    0.71    0.09
  -1  -6  -6    0.79    0.07
  -1  -6  -6    0.80    0.12
  -1  -6   6    0.78    0.12
   1  -6  -6    0.70    0.12
  -1  -6  -6    0.89    0.09
   1  -6   6    0.78    0.09
  -1  -6   6    0.89    0.09
   1  -6   6    0.72    0.12
  -1  -6   6    0.97    0.11
   1  -6  -6    0.95    0.09
  -1  -6  -6    0.75    0.08
  -1   7   6    0.09    0.05
   1  -7  -6    0.07    0.06
  -1   7   6    0.16    0.06
   1   7   6    0.14    0.06
   1   7   6    0.08    0.05
   1   7  -6    0.12    0.07
   1   7   6    0.10    0.04
   1   7  -6    0.10    0.05
  -1   7   6    0.08    0.04
   1   7  -6    0.14    0.05
  -1   7  -6    0.04    0.03
  -1   7   6    0.01    0.04
  -1   7  -6    0.11    0.06
  -1   7  -6    0.16    0.06
  -1  -7  -6    0.07    0.04
   1   7   6    0.08    0.06
   1  -7  -6    0.14    0.05
  -1   7   6    0.06    0.07
   1   7   6    0.08    0.04
   1  -7   6    0.09    0.05
   1  -7   6    0.09    0.05
   1  -7   6    0.08    0.04
   1  -7  -6    0.09    0.06
   1  -7   6    0.14    0.06
   1  -7   6    0.18    0.05
  -1  -7  -6    0.19    0.06
   1   7   6    0.10    0.05
  -1   7   6    0.07    0.04
  -1   7   6    0.12    0.04
   1  -7  -6    0.07    0.03
  -1  -7  -6    0.09    0.03
  -1  -7   6    0.13    0.05
   1  -7   6    0.12    0.04
   1  -7  -6    0.11    0.05
  -1  -7  -6    0.11    0.05
   1  -7  -6    0.15    0.07
   1  -7   6    0.07    0.04
  -1  -7   6    0.05    0.04
  -1  -7  -6    0.09    0.03
   1  -7  -6    0.19    0.05
   1  -7   6    0.12    0.06
   1  -7  -6    0.08    0.03
  -1  -7   6    0.11    0.04
   1  -7   6    0.13    0.04
  -1  -7   6    0.07    0.05
   1  -7   6    0.08    0.05
  -1  -7   6    0.16    0.05
  -1  -7  -6    0.06    0.03
   1  -7  -6    0.10    0.05
   1  -7  -6    0.11    0.03
  -1  -7   6    0.05    0.04
   1   8   6    0.04    0.05
  -1   8   6    0.03    0.06
   1  -8  -6    0.02    0.05
  -1  -8  -6    0.06    0.06
  -1  -8   6    0.05    0.04
   1   8   6    0.04    0.05
  -1   8   6    0.04    0.06
  -1   8  -6    0.03    0.04
   1   8  -6    0.08    0.06
   1   8  -6    0.04    0.04
  -1   8   6    0.09    0.06
  -1   8  -6    0.03    0.04
   1   8   6    0.03    0.03
  -1   8  -6    0.05    0.05
  -1   8   6   -0.02    0.07
   1  -8  -6    0.04    0.05
  -1  -8  -6    0.03    0.03
  -1  -8  -6    0.01    0.04
   1   8   6    0.05    0.06
   1   8   6   -0.02    0.04
   1  -8  -6    0.10    0.07
  -1  -8   6    0.05    0.05
  -1  -8   6    0.05    0.05
   1  -8  -6    0.03    0.04
  -1  -8   6    0.03    0.03
   1  -8   6    0.06    0.05
  -1  -8   6   -0.02    0.05
   1  -8   6    0.03    0.05
   1  -8  -6    0.01    0.04
   1  -8   6    0.01    0.05
   1  -8   6    0.04    0.05
  -1  -8   6    0.11    0.06
  -1  -8   6   -0.01    0.03
   1  -8   6    0.04    0.05
  -1  -8  -6    0.05    0.04
  -1  -8  -6    0.07    0.05
   1  -8   6    0.03    0.04
  -1  -8   6    0.02    0.03
   1  -8   6    0.03    0.03
   1  -8   6    0.01    0.04
  -1  -8   6    0.02    0.04
   1  -8   6    0.03    0.04
  -1   8   6    0.04    0.04
  -1   8   6    0.10    0.04
   1   8   6    0.04    0.04
  -1  -8  -6    0.07    0.04
  -1  -8   6    0.05    0.04
   1  -8  -6    0.02    0.03
   1  -8   6    0.04    0.04
   1  -8  -6    0.01    0.04
   1  -8   6    0.06    0.05
  -1  -8  -6   -0.01    0.03
   1  -8  -6    0.05    0.06
  -1  -8   6    0.04    0.04
  -1  -8  -6    0.01    0.03
  -1  -8  -6    0.06    0.05
  -1  -8   6   -0.02    0.05
   1  -8  -6    0.05    0.04
   1  -8  -6    0.02    0.03
   1  -8   6    0.04    0.04
   1  -8  -6    0.03    0.03
  -1  -8   6    0.05    0.04
   1  -8  -6   -0.02    0.05
   1   9   6    1.32    0.16
  -1   9   6    1.34    0.17
  -1  -9  -6    1.66    0.19
  -1   9   6    1.19    0.16
   1   9   6    1.58    0.17
  -1  -9   6    1.37    0.12
   1  -9  -6    1.42    0.18
   1   9  -6    1.31    0.17
   1   9   6    1.06    0.14
   1   9  -6    1.12    0.17
   1   9   6    1.17    0.16
  -1   9   6    1.11    0.17
  -1   9  -6    1.36    0.17
  -1   9  -6    0.97    0.16
   1   9  -6    1.34    0.18
  -1   9  -6    0.89    0.17
   1   9   6    1.63    0.22
  -1  -9  -6    1.35    0.11
  -1   9   6    1.18    0.19
   1   9   6    1.34    0.14
   1  -9   6    1.36    0.14
   1  -9  -6    1.34    0.18
  -1  -9  -6    1.23    0.15
   1  -9   6    1.35    0.14
   1  -9   6    1.59    0.14
  -1  -9   6    1.41    0.14
  -1  -9   6    1.18    0.13
  -1  -9   6    1.10    0.14
  -1  -9   6    1.01    0.14
   1  -9   6    1.23    0.13
   1  -9   6    1.69    0.15
  -1  -9  -6    1.37    0.15
   1  -9  -6    1.11    0.13
  -1  -9   6    1.22    0.12
   1  -9   6    1.20    0.13
  -1  -9   6    1.26    0.13
  -1  -9   6    1.04    0.12
  -1  -9  -6    1.29    0.14
   1  -9  -6    1.21    0.14
  -1   9   6    1.34    0.13
  -1   9   6    1.60    0.15
   1   9   6    1.37    0.14
  -1   9   6    1.32    0.13
   1  -9  -6    1.45    0.12
  -1  -9  -6    1.20    0.12
   1  -9  -6    1.46    0.15
   1  -9   6    1.43    0.14
   1  -9  -6    1.64    0.14
  -1  -9  -6    1.26    0.13
   1  -9   6    1.37    0.20
   1  -9  -6    1.46    0.13
  -1  -9   6    1.14    0.13
  -1  -9  -6    1.45    0.13
  -1  -9   6    0.99    0.17
  -1  -9  -6    1.57    0.21
  -1  -9  -6    1.19    0.12
   1  -9   6    1.37    0.15
  -1  -9   6    1.18    0.11
   1  -9  -6    1.35    0.12
   1  -9  -6    1.23    0.20
  -1  10   6    1.79    0.21
  -1  10   6    1.77    0.20
   1 -10  -6    1.37    0.18
   1  10   6    1.67    0.19
   1  10   6    1.83    0.20
   1  10   6    1.34    0.16
   1  10  -6    1.44    0.19
   1  10   6    1.04    0.17
  -1  10   6    1.25    0.18
   1  10  -6    1.38    0.19
  -1  10  -6    1.51    0.20
  -1  10   6    1.40    0.21
   1  10   6    1.53    0.21
  -1 -10  -6    1.80    0.13
   1  10   6    1.67    0.16
  -1  10   6    1.88    0.17
  -1 -10   6    1.90    0.16
  -1 -10   6    1.99    0.17
  -1 -10   6    1.70    0.15
   1 -10   6    2.02    0.17
   1 -10   6    1.70    0.16
  -1 -10   6    1.47    0.17
  -1 -10  -6    1.86    0.18
   1 -10   6    1.80    0.17
   1 -10   6    1.86    0.16
   1 -10  -6    1.73    0.17
  -1 -10   6    1.49    0.16
  -1 -10   6    1.82    0.16
  -1 -10  -6    1.81    0.17
   1 -10   6    1.51    0.15
   1 -10  -6    1.58    0.20
   1 -10   6    1.72    0.16
   1 -10  -6    1.62    0.16
   1  10   6    1.91    0.18
   1  10   6    1.58    0.16
  -1  10   6    1.73    0.17
   1 -10  -6    1.79    0.14
  -1 -10  -6    1.61    0.14
  -1 -10   6    1.65    0.14
  -1 -10  -6    1.78    0.15
  -1 -10   6    1.74    0.17
  -1 -10   6    1.41    0.21
   1 -10   6    1.68    0.16
   1 -10  -6    1.61    0.14
   1 -10  -6    1.68    0.14
  -1 -10   6    1.57    0.15
  -1 -10  -6    1.68    0.14
   1 -10  -6    1.57    0.15
   1 -10  -6    2.16    0.17
   1 -10  -6    2.06    0.18
   1 -10   6    1.90    0.17
  -1 -10  -6    1.70    0.24
  -1 -10  -6    1.91    0.16
   1 -10   6    1.27    0.21
   1 -10  -6    1.42    0.22
   1 -11  -6    1.64    0.16
   1 -11   6    1.59    0.15
  -1 -11  -6    1.18    0.20
   1 -11  -6    1.10    0.12
   1 -11  -6    1.40    0.14
  -1 -11   6    1.67    0.16
   1 -11  -6    1.05    0.12
  -1 -11  -6    1.53    0.13
  -1 -11   6    1.38    0.14
  -1 -11   6    1.17    0.19
   1 -11  -6    1.28    0.12
   1 -11   6    1.23    0.14
  -1  11   6    1.55    0.15
   1 -11   6    1.44    0.15
   1 -11  -6    1.42    0.15
  -1 -11   6    1.36    0.14
  -1 -11   6    1.25    0.14
   1 -11   6    1.23    0.14
   1 -11  -6    1.51    0.17
   1 -11   6    1.27    0.14
  -1 -11   6    1.54    0.15
  -1 -11  -6    1.59    0.17
   1 -11   6    1.31    0.15
  -1 -11   6    1.68    0.15
   1 -11   6    1.47    0.16
  -1 -11  -6    1.26    0.14
   1 -11  -6    0.97    0.16
   1 -11   6    1.33    0.15
  -1 -11   6    1.69    0.15
  -1 -11   6    1.76    0.18
   1 -11   6    1.34    0.14
  -1  11   6    1.61    0.17
   1  11   6    1.29    0.15
  -1  11   6    1.18    0.17
  -1  11   6    1.30    0.19
   1  11   6    1.28    0.17
  -1  11  -6    0.84    0.14
   1  11  -6    0.77    0.15
   1  12   6    0.22    0.07
   1 -12   6    0.21    0.07
  -1 -12  -6    0.45    0.08
   1 -12   6    0.24    0.07
   1 -12   6    0.29    0.07
  -1 -12   6    0.31    0.07
  -1 -12   6    0.34    0.07
  -1 -12   6    0.27    0.07
  -1 -12  -6    0.39    0.09
   1 -12   6    0.28    0.07
  -1 -12   6    0.31    0.08
   1 -12   6    0.35    0.07
  -1 -12   6    0.35    0.07
   1 -12  -6    0.26    0.07
   1 -12   6    0.31    0.08
   1 -12   6    0.36    0.08
   1 -12  -6    0.26    0.08
  -1  12   6    0.28    0.07
   1  12   6    0.17    0.07
   1  12  -6    0.14    0.08
  -1  12   6    0.24    0.10
   1  12   6    0.39    0.10
   1 -12  -6    0.25    0.06
  -1 -12   6    0.31    0.08
  -1 -12  -6    0.36    0.07
   1 -12  -6    0.25    0.06
   1 -12   6    0.21    0.07
   1  13   6    0.11    0.06
  -1 -13   6    0.14    0.05
   1 -13   6    0.05    0.04
   1 -13  -6    0.06    0.06
  -1 -13  -6    0.14    0.06
   1 -13  -6    0.18    0.06
   1 -13   6    0.04    0.05
  -1 -13   6    0.12    0.05
  -1 -13   6    0.07    0.05
   1 -13   6    0.13    0.06
  -1 -13  -6    0.14    0.05
   1 -13   6    0.14    0.06
   1 -13  -6    0.10    0.05
  -1  13   6    0.12    0.05
   1  13   6    0.10    0.06
  -1  13   6    0.06    0.07
   1 -13  -6    0.08    0.04
   1 -13  -6    0.10    0.04
   1 -13   6    0.17    0.06
  -1 -13  -6    0.07    0.04
   1  14   6    0.20    0.06
   1 -14   6    0.10    0.04
  -1 -14   6    0.13    0.05
   1 -14   6    0.12    0.05
   1 -14  -6    0.22    0.06
  -1 -14  -6    0.27    0.06
  -1 -14  -6    0.10    0.04
  -1 -14  -6    0.09    0.05
   1 -14  -6    0.10    0.03
  -1 -14  -6    0.14    0.04
  -1  14   6    0.17    0.05
   1  14   6    0.08    0.04
   1 -15  -6   -0.02    0.03
   1   0   7    0.12    0.04
  -1   0  -7    0.03    0.04
  -1   0  -7    0.02    0.03
   1   0   7    0.04    0.02
   1   0  -7    0.04    0.04
  -1   0   7   -0.01    0.03
   1   0   7    0.10    0.04
   1   0  -7    0.04    0.04
   1   0  -7    0.04    0.03
  -1   0   7    0.04    0.03
   1   0   7    0.03    0.04
  -1  -1  -7   32.69    1.40
  -1   1  -7   33.38    1.47
   1  -1   7   42.60    1.48
   1   1  -7   44.92    1.49
  -1   1   7   34.15    1.43
   1   1   7   43.02    1.47
  -1  -1  -7   35.70    1.45
   1   1  -7   47.12    1.47
  -1   1   7   27.16    1.36
  -1   1  -7   34.00    1.47
   1  -1  -7   42.59    1.46
   1  -1   7   47.05    1.48
  -1   1  -7   32.91    1.47
  -1   1   7   33.62    1.43
  -1   1  -7   30.80    1.44
  -1   1   7   32.67    1.41
  -1  -1  -7   35.80    1.47
  -1   1   7   34.86    1.43
   1   1   7   43.71    1.41
   1   1  -7   42.71    1.49
   1   1  -7   44.81    1.50
  -1   1   7   31.19    1.40
  -1  -1   7   37.32    1.45
  -1   1   7   33.79    1.43
   1  -1  -7   42.53    1.49
  -1   1  -7   32.21    1.44
   1  -1   7   47.04    1.44
  -1   1   7   35.40    1.46
   1  -1   7   44.75    1.45
   1   1   7   46.43    1.50
  -1  -1   7   35.63    1.42
  -1  -2   7    3.51    0.17
  -1   2   7    3.86    0.24
   1   2   7    3.80    0.24
  -1  -2   7    3.95    0.19
  -1  -2   7    3.34    0.18
   1  -2  -7    3.15    0.17
   1  -2   7    3.20    0.19
   1   2  -7    3.26    0.17
  -1   2   7    3.23    0.20
   1  -2  -7    2.90    0.19
  -1  -2  -7    3.49    0.16
   1  -2  -7    3.11    0.17
  -1   2  -7    3.30    0.20
  -1   2   7    3.19    0.20
  -1   2  -7    3.06    0.22
   1   2   7    3.60    0.21
  -1   2   7    3.32    0.16
   1  -2  -7    3.44    0.20
  -1   2  -7    3.23    0.22
  -1   2  -7    2.98    0.22
   1   2  -7    3.93    0.22
   1   2  -7    3.22    0.22
   1   2  -7    3.77    0.23
  -1  -2  -7    3.45    0.20
  -1   2   7    3.33    0.19
  -1   2   7    3.05    0.18
  -1  -2  -7    3.63    0.24
  -1  -2   7    3.67    0.22
   1   2   7    3.68    0.19
   1  -2  -7    3.15    0.18
   1  -2   7    3.36    0.19
  -1   2   7    2.79    0.20
  -1   2  -7    3.01    0.20
   1   2  -7    3.14    0.19
   1   2   7    3.98    0.21
   1   2   7    3.64    0.18
  -1   2   7    3.48    0.21
   1   2  -7    3.49    0.22
  -1  -2  -7    4.24    0.22
  -1  -2   7    3.16    0.16
  -1  -2  -7    3.28    0.17
  -1   3   7  115.61    4.83
   1  -3  -7  113.17    4.74
  -1  -3   7  125.41    4.75
   1  -3  -7  121.03    4.72
   1  -3   7  112.56    4.74
   1   3   7  118.91    4.75
   1   3  -7  111.71    4.72
  -1  -3   7  123.37    4.72
   1   3   7  118.23    4.73
  -1   3  -7  123.81    4.75
  -1   3  -7  118.89    4.76
   1   3   7  125.86    4.77
   1   3  -7  117.38    4.80
   1   3  -7  116.96    4.73
  -1   3  -7  122.94    4.81
  -1   3   7  121.73    4.76
  -1   3  -7  115.58    4.74
  -1   3  -7  123.20    4.80
   1   3  -7  115.91    4.78
  -1   3   7  121.70    4.74
   1   3   7  118.15    4.75
  -1   3   7  123.17    4.75
   1   3  -7  116.81    4.79
  -1  -3  -7  126.79    4.77
  -1   3   7  127.71    4.79
  -1   3   7  129.98    4.79
  -1  -3  -7  124.99    4.73
   1   3  -7  108.25    4.72
   1   3   7  128.16    4.77
  -1  -3  -7  127.22    4.75
   1  -3   7  120.66    4.75
   1  -3  -7  118.62    4.75
  -1  -3   7  124.66    4.75
   1   4   7    0.54    0.11
  -1  -4   7    0.42    0.06
   1   4   7    0.42    0.06
   1   4  -7    0.44    0.05
  -1   4  -7    0.49    0.07
   1   4  -7    0.47    0.07
  -1   4  -7    0.58    0.07
  -1   4  -7    0.45    0.08
  -1   4  -7    0.49    0.09
   1   4  -7    0.43    0.08
   1   4  -7    0.42    0.07
   1   4   7    0.72    0.08
   1   4   7    0.42    0.06
   1   4  -7    0.46    0.09
   1   4  -7    0.43    0.08
  -1   4  -7    0.51    0.08
  -1   4   7    0.57    0.07
  -1   4   7    0.36    0.06
  -1   4   7    0.43    0.06
   1   4   7    0.32    0.06
   1   4   7    0.33    0.06
  -1   4   7    0.47    0.06
  -1   4   7    1.07    0.09
  -1   4   7    0.37    0.06
   1  -4   7    0.41    0.06
   1  -4  -7    0.45    0.07
   1  -4   7    0.32    0.06
   1  -4   7    0.30    0.06
  -1  -4  -7    0.52    0.08
  -1  -4  -7    0.56    0.06
  -1  -4   7    0.38    0.07
  -1  -4  -7    0.53    0.05
   1   4   7    0.50    0.07
   1   4  -7    0.65    0.09
  -1   4   7    0.77    0.10
   1  -5  -7   95.17    3.54
  -1   5   7   85.94    3.47
   1   5   7   98.20    3.46
   1   5  -7   95.32    3.46
   1   5  -7   93.79    3.45
  -1   5  -7   78.46    3.43
   1   5   7  107.08    3.44
  -1   5   7   75.50    3.43
  -1   5   7   78.52    3.41
  -1   5  -7   76.42    3.45
   1   5  -7  112.44    3.53
  -1   5  -7   73.22    3.46
   1   5  -7   91.79    3.44
   1   5  -7   91.36    3.47
   1   5  -7   99.48    3.50
   1   5   7   93.69    3.45
  -1   5  -7   77.89    3.45
  -1   5   7   78.08    3.51
   1   5   7  105.31    3.57
   1   5   7   98.31    3.43
  -1  -5   7   73.29    3.39
  -1   5   7   78.02    3.40
   1   5   7   94.24    3.43
  -1   5   7   76.12    3.40
  -1   5   7   76.11    3.39
   1   5   7   94.53    3.41
   1  -5   7   91.09    3.41
  -1  -5   7   75.25    3.40
  -1  -5  -7   77.25    3.37
   1  -5  -7   94.90    3.42
  -1  -5  -7   80.59    3.40
  -1  -5  -7   81.94    3.45
  -1  -5   7   74.74    3.43
   1  -5  -7   92.24    3.48
   1  -5   7   87.52    3.46
  -1   6   7    2.09    0.18
   1  -6  -7    2.48    0.23
   1   6   7    2.47    0.19
  -1   6   7    2.23    0.20
   1   6   7    2.52    0.19
  -1   6  -7    2.32    0.20
   1   6   7    2.22    0.17
  -1   6   7    2.12    0.16
   1   6  -7    2.17    0.19
  -1   6  -7    2.58    0.22
  -1   6  -7    2.26    0.20
   1   6   7    2.33    0.18
  -1   6   7    2.65    0.20
   1   6  -7    2.36    0.20
   1   6  -7    2.42    0.22
   1   6   7    2.80    0.25
   1  -6  -7    1.97    0.16
  -1   6   7    2.61    0.25
  -1  -6  -7    2.33    0.16
   1   6   7    2.06    0.16
  -1  -6  -7    2.40    0.19
   1  -6  -7    2.02    0.20
   1   6   7    2.20    0.16
  -1   6   7    2.68    0.17
  -1   6   7    2.44    0.17
   1   6   7    2.01    0.17
  -1   6   7    2.19    0.16
   1  -6  -7    2.15    0.15
  -1  -6   7    2.19    0.16
  -1  -6  -7    2.52    0.14
  -1  -6   7    2.22    0.17
   1  -6   7    2.24    0.16
  -1  -6  -7    2.56    0.16
  -1  -6  -7    2.54    0.21
  -1  -6   7    2.32    0.15
  -1  -6   7    2.41    0.20
   1  -6  -7    2.58    0.18
   1  -6   7    2.13    0.19
  -1  -6   7    2.50    0.18
   1  -6  -7    2.47    0.21
   1  -6   7    2.43    0.17
   1   7   7   26.80    1.16
  -1   7   7   29.86    1.20
   1   7   7   22.45    1.13
   1  -7  -7   25.69    1.22
  -1  -7   7   26.34    1.08
  -1  -7   7   26.83    1.08
  -1   7   7   26.28    1.16
   1   7   7   23.99    1.14
   1   7   7   25.54    1.13
  -1   7  -7   26.58    1.17
  -1   7  -7   23.63    1.17
  -1   7  -7   27.91    1.22
  -1   7   7   27.59    1.18
   1   7   7   25.66    1.14
  -1   7   7   26.21    1.11
   1   7  -7   22.90    1.14
  -1   7  -7   25.33    1.18
   1   7  -7   26.13    1.20
   1   7  -7   23.14    1.15
  -1   7   7   28.22    1.27
   1   7   7   25.20    1.24
  -1  -7  -7   25.92    1.10
   1  -7  -7   24.41    1.10
   1   7   7   23.69    1.10
   1  -7   7   23.47    1.08
  -1  -7   7   25.85    1.09
  -1  -7  -7   28.10    1.16
   1  -7  -7   23.98    1.17
  -1  -7   7   26.17    1.09
   1  -7   7   23.45    1.09
   1  -7   7   25.34    1.11
   1  -7   7   24.62    1.10
   1  -7   7   23.11    1.09
   1  -7   7   26.69    1.12
  -1  -7   7   26.39    1.09
  -1   7   7   27.18    1.11
  -1   7   7   26.20    1.09
   1   7   7   23.13    1.11
   1   7   7   22.70    1.08
  -1   7   7   26.63    1.10
  -1   7   7   27.27    1.13
  -1  -7   7   25.43    1.10
   1  -7  -7   24.17    1.07
  -1  -7  -7   28.52    1.07
   1  -7  -7   26.99    1.10
  -1  -7  -7   28.82    1.11
  -1  -7   7   27.15    1.13
  -1  -7   7   26.79    1.11
  -1  -7  -7   26.36    1.19
   1  -7  -7   24.24    1.19
  -1  -7  -7   27.71    1.09
   1  -7   7   22.67    1.16
   1  -7   7   23.43    1.10
   1  -7   7   24.77    1.09
   1  -7   7   24.95    1.09
   1  -7  -7   23.86    1.07
   1  -7  -7   25.75    1.12
  -1  -7   7   27.70    1.08
  -1  -7   7   26.85    1.18
   1  -7  -7   23.85    1.08
  -1  -8   7    2.14    0.16
   1  -8  -7    2.22    0.24
   1  -8   7    2.17    0.15
   1  -8   7    2.17    0.15
   1   8   7    2.64    0.22
  -1   8   7    1.90    0.20
   1   8   7    2.26    0.20
  -1   8   7    2.16    0.22
  -1  -8  -7    2.11    0.23
   1   8   7    2.31    0.21
   1   8   7    2.11    0.20
   1   8   7    2.13    0.19
  -1   8  -7    2.15    0.22
  -1   8  -7    1.89    0.20
   1   8  -7    2.29    0.21
  -1   8   7    2.28    0.22
  -1   8  -7    2.09    0.24
   1   8  -7    2.34    0.23
  -1   8   7    1.93    0.24
  -1  -8  -7    2.13    0.15
   1   8   7    2.60    0.27
  -1  -8  -7    2.48    0.18
   1  -8  -7    2.17    0.17
   1   8   7    2.34    0.18
  -1  -8   7    2.30    0.17
   1  -8   7    1.73    0.15
   1  -8   7    2.08    0.17
  -1  -8  -7    2.03    0.19
   1  -8  -7    2.10    0.18
  -1  -8   7    2.10    0.17
  -1  -8  -7    2.24    0.18
   1  -8   7    1.88    0.17
  -1  -8   7    2.37    0.17
   1  -8   7    2.20    0.19
  -1  -8   7    2.02    0.16
   1  -8  -7    2.17    0.22
  -1  -8   7    2.22    0.17
   1  -8   7    2.31    0.18
   1  -8   7    1.85    0.16
   1  -8  -7    1.95    0.17
   1  -8   7    2.18    0.17
   1  -8   7    2.18    0.18
  -1   8   7    2.10    0.16
  -1   8   7    2.54    0.18
  -1   8   7    2.23    0.17
  -1   8   7    2.32    0.19
   1   8   7    2.35    0.19
  -1  -8  -7    2.32    0.16
   1  -8  -7    2.37    0.16
  -1  -8   7    2.10    0.17
   1  -8  -7    2.16    0.16
   1  -8  -7    2.34    0.17
   1  -8   7    1.68    0.21
   1  -8   7    2.26    0.17
   1  -8   7    2.43    0.17
   1  -8  -7    2.19    0.18
  -1  -8  -7    2.73    0.18
  -1  -8   7    2.27    0.18
  -1  -8   7    2.14    0.16
   1  -8   7    2.37    0.19
   1  -8  -7    2.19    0.19
   1  -8  -7    2.32    0.24
   1  -8  -7    2.16    0.15
  -1  -8  -7    2.26    0.16
  -1  -8  -7    2.52    0.24
  -1  -8   7    1.90    0.21
  -1  -8   7    2.35    0.19
  -1  -9  -7   34.31    1.55
  -1   9   7   35.92    1.54
   1   9   7   37.01    1.52
   1   9   7   31.80    1.49
  -1  -9   7   33.90    1.39
  -1   9   7   35.23    1.51
   1  -9  -7   33.52    1.55
   1   9  -7   33.44    1.54
   1   9   7   32.88    1.49
  -1   9   7   32.40    1.52
   1   9  -7   35.09    1.52
  -1   9  -7   32.94    1.52
  -1   9  -7   33.19    1.54
   1   9   7   32.99    1.46
   1  -9  -7   34.07    1.43
   1   9   7   30.30    1.56
  -1  -9  -7   35.11    1.39
  -1   9   7   34.03    1.60
   1   9   7   33.06    1.43
   1  -9   7   32.36    1.41
   1  -9  -7   31.97    1.43
  -1  -9   7   32.97    1.41
  -1  -9   7   34.43    1.47
  -1  -9   7   32.14    1.41
   1  -9   7   33.68    1.42
  -1  -9  -7   31.66    1.42
  -1  -9  -7   34.54    1.45
   1  -9   7   35.58    1.46
  -1  -9   7   32.00    1.40
  -1  -9   7   33.08    1.41
   1  -9   7   31.97    1.43
   1  -9   7   32.94    1.41
   1  -9   7   31.73    1.41
   1  -9  -7   32.43    1.42
   1  -9   7   32.73    1.42
   1  -9  -7   30.89    1.51
   1  -9   7   33.70    1.44
  -1  -9   7   32.49    1.41
  -1   9   7   33.20    1.42
  -1   9   7   33.55    1.45
   1   9   7   32.83    1.45
  -1   9   7   32.17    1.41
   1   9   7   32.01    1.44
   1  -9  -7   33.71    1.39
  -1  -9  -7   33.23    1.40
  -1  -9   7   31.80    1.42
   1  -9  -7   34.07    1.39
  -1  -9  -7   36.37    1.43
   1  -9   7   33.80    1.45
   1  -9  -7   31.16    1.40
  -1  -9  -7   33.86    1.40
  -1  -9  -7   33.88    1.42
   1  -9  -7   37.66    1.43
  -1  -9  -7   30.80    1.54
   1  -9  -7   34.34    1.44
   1  -9  -7   31.13    1.54
   1  -9   7   33.80    1.42
   1  -9   7   30.22    1.52
  -1  -9   7   32.35    1.53
  -1  -9   7   33.36    1.39
   1  10   7    5.95    0.41
   1 -10  -7    5.95    0.43
  -1  10   7    6.51    0.45
   1  10   7    6.14    0.41
  -1  10   7    7.04    0.45
  -1  10   7    5.70    0.42
   1  10   7    5.71    0.38
   1  10   7    5.33    0.39
   1  10  -7    5.69    0.43
   1  10  -7    5.77    0.42
  -1  10  -7    6.31    0.44
  -1 -10  -7    6.22    0.31
   1  10   7    5.03    0.44
  -1  10   7    4.69    0.43
  -1  10   7    6.04    0.36
   1  10   7    6.22    0.35
  -1 -10   7    5.94    0.34
   1 -10   7    5.85    0.34
   1 -10   7    6.02    0.35
  -1 -10  -7    6.14    0.35
  -1 -10   7    5.80    0.37
   1 -10  -7    5.98    0.36
  -1 -10   7    5.38    0.33
   1 -10  -7    6.23    0.36
   1 -10   7    6.17    0.34
   1 -10   7    5.87    0.37
  -1 -10   7    5.57    0.33
  -1 -10   7    5.71    0.34
   1 -10   7    5.86    0.34
   1 -10   7    6.07    0.35
   1 -10  -7    6.97    0.45
  -1 -10   7    5.81    0.34
  -1 -10  -7    6.08    0.37
   1 -10   7    6.36    0.36
   1  10   7    6.42    0.38
  -1  10   7    6.23    0.37
  -1  10   7    5.56    0.33
   1  10   7    5.86    0.36
  -1 -10  -7    5.91    0.33
   1 -10  -7    6.43    0.33
  -1 -10  -7    5.20    0.43
   1 -10   7    6.63    0.36
   1 -10  -7    6.57    0.33
   1 -10  -7    5.69    0.33
   1 -10   7    6.23    0.37
  -1 -10  -7    6.41    0.35
   1 -10  -7    7.03    0.36
  -1 -10   7    5.42    0.31
  -1 -10  -7    5.68    0.33
   1 -10  -7    6.14    0.36
  -1 -10  -7    6.58    0.36
   1 -10  -7    6.30    0.35
  -1 -10   7    5.71    0.35
  -1 -10   7    4.47    0.40
   1 -11   7   19.71    0.92
  -1 -11  -7   22.91    0.92
  -1 -11  -7   21.54    0.93
  -1 -11   7   21.01    0.95
   1 -11  -7   20.64    0.92
   1 -11  -7   21.98    0.93
   1 -11  -7   17.54    0.89
   1 -11  -7   20.61    0.89
  -1  11   7   22.57    0.95
   1 -11   7   18.48    0.91
  -1 -11   7   21.77    0.93
   1 -11   7   20.10    0.94
  -1 -11   7   21.22    0.92
  -1 -11   7   23.25    0.97
   1 -11   7   18.71    0.90
  -1 -11  -7   22.67    0.96
   1 -11  -7   19.61    0.94
  -1 -11   7   21.59    0.91
  -1 -11   7   21.70    0.92
  -1 -11  -7   21.56    0.94
  -1 -11   7   21.52    0.93
   1 -11  -7   19.12    0.92
   1 -11   7   17.55    0.91
   1 -11   7   19.18    0.91
  -1  11   7   21.50    0.96
   1  11   7   19.47    0.95
   1  11   7   19.91    1.01
  -1  11   7   26.38    1.12
  -1  11   7   22.29    1.05
   1  11   7   18.77    1.00
   1  11  -7   17.05    0.99
   1  12   7    1.39    0.16
  -1  12   7    1.41    0.14
  -1 -12  -7    1.38    0.14
  -1 -12   7    1.39    0.13
   1 -12  -7    1.35    0.13
   1 -12   7    1.32    0.14
  -1 -12  -7    1.59    0.15
  -1 -12   7    1.36    0.15
  -1 -12   7    1.31    0.13
  -1 -12   7    1.24    0.13
   1 -12   7    1.53    0.15
   1 -12  -7    1.49    0.15
   1 -12   7    1.35    0.13
   1 -12   7    1.01    0.12
  -1  12   7    1.18    0.14
   1  12   7    1.51    0.15
  -1  12   7    1.50    0.16
   1  12   7    1.50    0.17
   1  12  -7    1.24    0.16
  -1  12   7    1.47    0.20
  -1  12   7    1.30    0.19
  -1  12   7    1.24    0.17
   1  12   7    1.83    0.21
  -1 -12   7    1.40    0.15
   1 -12  -7    1.42    0.12
   1 -12   7    1.43    0.14
  -1 -12  -7    1.49    0.13
   1 -12  -7    1.45    0.13
   1  13   7   23.11    1.01
   1  13   7   24.28    1.05
  -1  13   7   22.47    1.02
   1 -13  -7   24.24    0.99
   1  13   7   24.77    1.04
  -1 -13   7   20.09    1.00
   1 -13  -7   24.06    1.01
   1 -13  -7   21.71    0.99
  -1 -13  -7   23.11    1.01
   1 -13   7   22.35    1.01
  -1 -13  -7   21.02    0.98
   1 -13   7   23.40    1.00
   1 -13   7   24.78    1.02
   1 -13  -7   25.67    1.04
  -1  14   7    0.25    0.06
  -1 -14  -7    0.27    0.06
  -1 -14  -7    0.20    0.04
  -1 -14   7    0.18    0.05
   1 -14   7    0.28    0.06
   1 -14  -7    0.29    0.06
  -1 -14  -7    0.28    0.05
  -1 -14  -7    0.25    0.05
   1 -14  -7    0.28    0.05
   1  14   7    0.27    0.04
  -1 -15  -7    9.29    0.41
  -1   0   8   -0.01    0.03
   1   0   8    0.01    0.03
   1   0   8   -0.03    0.04
   1   0  -8    0.02    0.05
   1   0   8   -0.04    0.04
  -1   0  -8    0.02    0.04
  -1   0  -8    0.01    0.04
   1   0  -8    0.01    0.04
   1   0  -8   -0.02    0.03
  -1   0   8   -0.01    0.04
   1   0   8    0.02    0.03
   1   0  -8    0.01    0.05
   1   0  -8    0.01    0.03
   1   0   8    0.01    0.03
  -1   0   8   -0.01    0.03
  -1  -1   8    0.29    0.05
   1   1   8    0.38    0.07
   1  -1   8    0.36    0.06
  -1   1   8    0.34    0.07
   1   1   8    0.30    0.05
   1   1   8    0.41    0.06
   1  -1   8    0.39    0.06
  -1  -1  -8    0.45    0.06
  -1   1   8    0.37    0.06
   1   1   8    0.29    0.05
   1  -1   8    0.35    0.07
  -1   1  -8    0.39    0.08
  -1  -1  -8    0.44    0.07
  -1   1   8    0.36    0.07
   1   1  -8    0.28    0.06
  -1  -1  -8    0.31    0.05
   1   1  -8    0.26    0.06
   1  -1  -8    0.35    0.07
   1   1   8    0.29    0.06
   1   1   8    0.22    0.04
   1  -1  -8    0.40    0.07
   1   1   8    0.40    0.07
  -1   1   8    0.35    0.06
  -1   1  -8    0.44    0.08
   1   1   8    0.35    0.06
  -1   1   8    0.41    0.06
  -1  -1   8    0.38    0.07
   1   1  -8    0.42    0.08
  -1   1   8    0.39    0.06
  -1   1  -8    0.42    0.08
   1   1  -8    0.36    0.05
  -1  -1  -8    0.33    0.07
   1  -1  -8    0.37    0.08
   1  -1   8    0.39    0.06
   1   1  -8    0.37    0.08
   1  -1  -8    0.33    0.05
  -1   2   8    0.16    0.06
  -1  -2  -8    0.15    0.04
   1   2   8    0.12    0.05
  -1  -2   8    0.15    0.03
   1   2   8    0.19    0.04
   1   2   8    0.20    0.04
  -1  -2   8    0.24    0.05
  -1   2   8    0.22    0.05
  -1  -2   8    0.15    0.04
   1  -2   8    0.24    0.05
   1  -2  -8    0.20    0.04
   1  -2  -8    0.14    0.05
   1   2  -8    0.16    0.05
   1   2  -8    0.15    0.05
  -1   2   8    0.20    0.05
   1  -2  -8    0.12    0.05
   1   2   8    0.15    0.05
  -1   2   8    0.24    0.04
  -1   2  -8    0.21    0.06
  -1  -2  -8    0.17    0.05
  -1   2  -8    0.19    0.06
  -1   2   8    0.20    0.05
  -1   2  -8    0.20    0.05
  -1  -2  -8    0.22    0.04
  -1  -2  -8    0.21    0.03
  -1   2  -8    0.21    0.06
   1  -2   8    0.17    0.05
  -1   2   8    0.13    0.04
   1   2   8    0.20    0.04
  -1   2   8    0.20    0.04
   1   2   8    0.20    0.05
   1  -2  -8    0.15    0.04
  -1  -2  -8    0.16    0.04
   1   2  -8    0.19    0.06
  -1  -2  -8    0.15    0.06
   1   2   8    0.23    0.04
   1  -2  -8    0.16    0.04
  -1  -2   8    0.13    0.05
   1  -2   8    0.15    0.05
  -1   2   8    0.16    0.05
   1   2  -8    0.19    0.05
  -1   2  -8    0.12    0.04
   1   2   8    0.18    0.04
   1   2  -8    0.22    0.06
  -1   2   8    0.16    0.05
  -1  -2  -8    0.28    0.06
  -1  -3  -8    0.12    0.04
  -1  -3  -8    0.11    0.05
  -1   3  -8    0.09    0.04
  -1   3   8    0.11    0.05
   1   3   8    0.15    0.04
   1   3  -8    0.14    0.06
  -1   3   8    0.08    0.04
   1   3   8    0.09    0.04
  -1   3   8    0.03    0.05
  -1  -3  -8    0.10    0.03
   1   3   8    0.19    0.07
   1  -3  -8    0.12    0.03
   1   3   8    0.12    0.03
  -1  -3   8    0.11    0.04
   1   3   8    0.15    0.04
   1   3  -8    0.12    0.03
   1   3  -8    0.10    0.05
  -1   3   8    0.19    0.05
  -1   3   8    0.08    0.03
   1  -3  -8    0.14    0.04
  -1   3  -8    0.07    0.04
  -1   3  -8    0.10    0.05
  -1   3  -8    0.09    0.04
   1   3  -8    0.04    0.04
  -1  -3   8    0.09    0.03
   1   3   8    0.01    0.03
  -1   3  -8    0.10    0.05
   1   3  -8    0.07    0.04
  -1   3   8    0.08    0.03
  -1   3   8    0.14    0.04
  -1  -3   8    0.10    0.04
  -1   3   8    0.16    0.04
  -1   3   8    0.05    0.03
   1   3   8    0.13    0.04
   1  -3   8    0.15    0.05
   1   3   8    0.23    0.05
  -1   3   8    0.10    0.04
  -1  -3  -8    0.07    0.03
  -1  -3   8    0.12    0.03
  -1  -3  -8    0.09    0.03
  -1  -4  -8    0.09    0.03
   1   4   8    0.06    0.04
   1  -4  -8    0.11    0.06
  -1   4   8    0.07    0.04
  -1   4   8    0.12    0.05
   1   4  -8    0.18    0.06
  -1  -4  -8    0.09    0.03
   1  -4  -8    0.08    0.03
   1   4   8    0.08    0.04
   1   4   8    0.07    0.03
   1   4  -8    0.08    0.03
  -1  -4   8    0.12    0.04
   1   4  -8    0.10    0.04
   1   4   8    0.08    0.04
   1   4  -8    0.15    0.06
   1   4   8    0.06    0.03
  -1   4   8    0.09    0.04
  -1   4  -8    0.10    0.05
  -1   4  -8    0.09    0.05
  -1   4   8    0.11    0.04
   1   4   8    0.13    0.04
   1   4   8    0.06    0.03
  -1   4   8    0.04    0.04
   1  -4   8    0.12    0.04
  -1   4   8    0.05    0.03
   1  -4   8    0.07    0.04
  -1  -4   8    0.06    0.04
   1  -4  -8    0.12    0.04
   1  -4   8    0.11    0.04
  -1  -4  -8    0.07    0.03
  -1  -4  -8    0.10    0.04
   1  -4  -8    0.16    0.05
  -1  -4   8    0.07    0.03
  -1   5   8    0.40    0.08
   1   5   8    0.33    0.07
   1   5  -8    0.31    0.07
   1   5  -8    0.35    0.07
   1   5  -8    0.34    0.07
  -1   5  -8    0.45    0.09
  -1   5  -8    0.59    0.10
  -1   5  -8    0.35    0.07
   1   5   8    0.22    0.05
   1   5  -8    0.27    0.07
   1   5  -8    0.30    0.08
   1   5   8    0.31    0.06
   1   5  -8    0.44    0.09
  -1   5   8    0.33    0.07
  -1   5   8    0.46    0.11
   1   5   8    0.42    0.10
   1  -5  -8    0.29    0.06
   1   5  -8    0.42    0.05
   1   5   8    0.29    0.06
  -1  -5   8    0.52    0.07
   1  -5   8    0.35    0.06
  -1   5   8    0.36    0.06
  -1  -5   8    0.39    0.06
  -1   5   8    0.41    0.07
  -1   5   8    0.42    0.07
   1   5   8    0.30    0.07
   1   5   8    0.32    0.06
   1   5   8    0.35    0.06
  -1   5   8    0.53    0.08
   1  -5   8    0.34    0.07
   1  -5  -8    0.43    0.06
  -1  -5   8    0.44    0.07
  -1  -5  -8    0.50    0.07
   1  -5  -8    0.22    0.06
  -1  -5  -8    0.36    0.05
  -1  -5   8    0.39    0.07
   1  -5   8    0.32    0.06
  -1  -5   8    0.38    0.06
  -1  -5   8    0.41    0.07
  -1  -5  -8    0.46    0.07
  -1  -5  -8    0.51    0.08
   1   6   8    0.23    0.07
  -1  -6   8    0.37    0.06
   1  -6  -8    0.31    0.09
  -1   6   8    0.30    0.08
  -1  -6   8    0.31    0.06
   1   6  -8    0.32    0.07
   1   6  -8    0.29    0.08
  -1   6  -8    0.33    0.08
  -1   6   8    0.23    0.06
   1   6  -8    0.22    0.06
   1   6  -8    0.25    0.08
  -1   6  -8    0.31    0.09
  -1   6   8    0.23    0.06
   1   6   8    0.30    0.06
  -1   6  -8    0.36    0.08
   1   6   8    0.35    0.07
  -1  -6  -8    0.33    0.06
   1  -6  -8    0.37    0.07
  -1   6   8    0.33    0.10
   1   6   8    0.26    0.09
   1   6   8    0.34    0.07
   1   6  -8    0.26    0.05
  -1  -6  -8    0.40    0.08
   1  -6   8    0.32    0.06
   1  -6  -8    0.35    0.10
   1  -6   8    0.27    0.06
   1  -6   8    0.34    0.06
  -1   6   8    0.34    0.06
  -1   6   8    0.32    0.06
   1   6   8    0.36    0.07
  -1   6   8    0.39    0.07
   1   6   8    0.32    0.06
  -1   6   8    0.38    0.07
   1   6   8    0.25    0.06
   1  -6  -8    0.32    0.06
  -1  -6  -8    0.37    0.05
  -1  -6   8    0.26    0.06
  -1  -6  -8    0.28    0.06
   1  -6   8    0.25    0.06
   1  -6  -8    0.40    0.07
  -1  -6   8    0.41    0.07
  -1  -6   8    0.29    0.06
   1  -6   8    0.35    0.07
  -1  -6  -8    0.35    0.08
  -1  -6   8    0.32    0.07
   1  -6  -8    0.22    0.07
  -1   7   8    0.37    0.09
   1  -7   8    0.32    0.06
  -1  -7   8    0.30    0.07
  -1  -7   8    0.26    0.06
   1  -7   8    0.28    0.06
   1   7   8    0.42    0.09
   1  -7  -8    0.16    0.08
   1   7   8    0.31    0.08
   1   7  -8    0.28    0.08
  -1   7   8    0.24    0.07
   1   7   8    0.18    0.06
  -1   7  -8    0.29    0.08
   1   7  -8    0.39    0.09
   1   7  -8    0.20    0.07
   1   7   8    0.17    0.06
  -1   7  -8    0.33    0.09
  -1  -7  -8    0.30    0.07
   1   7   8    0.50    0.12
   1  -7  -8    0.28    0.07
  -1   7   8    0.16    0.08
   1   7  -8    0.22    0.05
   1   7   8    0.30    0.07
  -1  -7   8    0.29    0.07
   1  -7   8    0.24    0.06
   1  -7   8    0.21    0.06
  -1  -7   8    0.34    0.06
  -1  -7   8    0.25    0.06
   1  -7   8    0.34    0.08
   1  -7  -8    0.29    0.10
  -1  -7  -8    0.36    0.08
  -1  -7   8    0.20    0.06
   1  -7   8    0.37    0.07
  -1  -7   8    0.14    0.06
  -1   7   8    0.21    0.06
   1   7   8    0.35    0.06
   1   7   8    0.32    0.08
  -1   7   8    0.26    0.06
   1   7   8    0.27    0.07
  -1   7   8    0.29    0.07
  -1   7   8    0.41    0.08
  -1  -7  -8    0.34    0.05
   1  -7  -8    0.30    0.06
  -1  -7   8    0.27    0.06
  -1  -7   8    0.24    0.06
   1  -7   8    0.29    0.07
   1  -7   8    0.27    0.08
   1  -7  -8    0.35    0.07
  -1  -7  -8    0.23    0.08
  -1  -7   8    0.27    0.07
   1  -7   8    0.30    0.07
  -1  -7  -8    0.32    0.07
   1  -7  -8    0.24    0.05
  -1  -7   8    0.21    0.07
   1  -7  -8    0.23    0.06
   1  -7  -8    0.37    0.09
  -1  -7  -8    0.31    0.06
  -1   8   8    0.15    0.07
  -1  -8   8    0.17    0.06
   1   8  -8    0.26    0.08
   1  -8  -8    0.17    0.09
   1   8   8    0.15    0.07
   1  -8   8    0.27    0.06
  -1   8   8    0.18    0.08
  -1  -8  -8    0.21    0.09
   1  -8   8    0.29    0.06
   1   8   8    0.21    0.08
  -1   8  -8    0.15    0.06
  -1   8   8    0.15    0.06
  -1   8  -8    0.12    0.07
   1   8   8    0.21    0.07
   1   8  -8    0.17    0.08
  -1   8  -8    0.12    0.07
   1   8  -8    0.21    0.08
   1   8   8    0.19    0.06
   1   8  -8    0.17    0.07
  -1  -8  -8    0.19    0.05
   1   8   8    0.05    0.08
  -1  -8  -8    0.21    0.06
  -1   8   8    0.18    0.09
   1  -8  -8    0.27    0.07
   1   8  -8    0.27    0.05
   1   8   8    0.18    0.06
  -1   8   8    0.24    0.07
   1  -8  -8    0.22    0.09
  -1  -8   8    0.16    0.05
  -1  -8  -8    0.17    0.05
  -1  -8  -8    0.23    0.07
  -1  -8   8    0.18    0.06
   1  -8   8    0.29    0.08
  -1  -8   8    0.17    0.06
   1  -8   8    0.22    0.06
   1  -8   8    0.17    0.07
   1  -8   8    0.12    0.05
   1  -8   8    0.17    0.07
  -1  -8   8    0.08    0.06
  -1  -8   8    0.15    0.06
   1  -8   8    0.24    0.07
   1   8   8    0.25    0.07
  -1   8   8    0.20    0.06
  -1   8   8    0.19    0.07
  -1   8   8    0.20    0.06
  -1   8   8    0.18    0.06
   1   8   8    0.15    0.07
   1  -8  -8    0.24    0.06
  -1  -8   8    0.14    0.05
   1  -8   8    0.14    0.06
  -1  -8  -8    0.22    0.06
   1  -8   8    0.20    0.05
   1  -8   8    0.30    0.08
  -1  -8  -8    0.16    0.05
  -1  -8   8    0.23    0.08
   1  -8  -8    0.20    0.06
  -1  -8   8    0.25    0.06
   1  -8  -8    0.19    0.05
   1  -8  -8    0.23    0.06
  -1  -8   8    0.19    0.07
  -1   9   8    0.65    0.13
  -1   9   8    0.86    0.16
   1   9   8    0.72    0.12
   1  -9   8    0.50    0.08
   1  -9   8    0.63    0.08
  -1  -9   8    0.78    0.09
  -1  -9  -8    0.74    0.15
   1   9   8    0.67    0.13
   1  -9  -8    0.71    0.15
   1   9  -8    0.58    0.12
   1   9   8    0.40    0.09
  -1   9  -8    0.57    0.13
  -1   9   8    0.47    0.11
   1   9   8    0.42    0.09
   1   9  -8    0.42    0.11
  -1   9  -8    0.51    0.12
  -1   9  -8    0.60    0.12
  -1   9   8    0.79    0.16
   1   9   8    0.67    0.15
  -1  -9  -8    0.76    0.09
   1  -9  -8    0.54    0.10
  -1   9   8    0.56    0.10
   1   9   8    0.40    0.08
   1  -9   8    0.62    0.10
   1  -9   8    0.62    0.10
   1  -9   8    0.56    0.08
   1  -9  -8    0.55    0.12
   1  -9   8    0.69    0.10
  -1  -9   8    0.91    0.11
   1  -9   8    0.75    0.11
  -1  -9   8    0.79    0.10
  -1  -9   8    0.64    0.09
   1  -9  -8    0.66    0.10
  -1  -9   8    0.62    0.10
   1  -9   8    0.68    0.10
  -1  -9  -8    0.60    0.10
   1  -9   8    0.43    0.09
  -1   9   8    0.52    0.09
   1   9   8    0.76    0.11
   1   9   8    0.66    0.11
  -1   9   8    0.77    0.12
   1  -9  -8    0.64    0.09
  -1  -9  -8    0.58    0.09
  -1  -9  -8    0.60    0.09
  -1  -9   8    0.55    0.11
  -1  -9  -8    0.69    0.10
  -1  -9   8    0.62    0.11
   1  -9  -8    0.49    0.08
  -1  -9   8    0.62    0.08
  -1  -9  -8    0.69    0.09
   1  -9   8    0.46    0.08
   1  -9   8    0.57    0.09
   1  -9   8    0.62    0.11
   1  -9  -8    0.70    0.10
   1  -9  -8    0.53    0.08
   1 -10  -8    0.51    0.12
  -1  10   8    0.68    0.14
  -1  10   8    0.63    0.14
   1  10   8    0.75    0.13
   1  10   8    0.28    0.10
   1  10  -8    0.29    0.10
   1  10  -8    0.59    0.12
   1  10  -8    0.46    0.13
  -1  10  -8    0.53    0.12
  -1  10   8    0.48    0.11
   1  10   8    0.43    0.12
  -1  10   8    0.63    0.15
  -1 -10  -8    0.68    0.08
   1 -10  -8    0.73    0.12
   1  10   8    0.64    0.10
  -1  10   8    0.51    0.10
  -1 -10   8    0.49    0.09
   1 -10   8    0.54    0.10
   1 -10   8    0.59    0.10
   1 -10  -8    0.56    0.12
   1 -10  -8    0.59    0.09
  -1 -10  -8    0.39    0.08
   1 -10   8    0.34    0.09
  -1 -10   8    0.55    0.09
  -1 -10  -8    0.58    0.10
   1 -10   8    0.52    0.08
   1 -10   8    0.43    0.10
  -1 -10   8    0.58    0.08
   1 -10   8    0.62    0.11
   1 -10   8    0.63    0.10
   1 -10  -8    0.61    0.09
  -1 -10   8    0.73    0.10
  -1  10   8    0.59    0.09
  -1  10   8    0.60    0.10
   1  10   8    0.62    0.11
   1 -10  -8    0.61    0.08
  -1 -10  -8    0.60    0.09
   1 -10   8    0.51    0.10
  -1 -10   8    0.52    0.10
   1 -10  -8    0.50    0.08
   1 -10  -8    0.64    0.10
  -1 -10  -8    0.51    0.09
  -1 -10  -8    0.64    0.09
   1 -10  -8    0.44    0.07
  -1 -10  -8    0.58    0.10
   1  11  -8    0.02    0.05
   1 -11  -8    0.08    0.05
   1 -11  -8    0.18    0.05
  -1 -11  -8    0.13    0.05
   1 -11  -8    0.08    0.04
   1 -11  -8    0.10    0.05
  -1 -11  -8    0.13    0.06
  -1 -11  -8    0.15    0.05
   1  11   8    0.07    0.07
  -1  11   8    0.18    0.06
   1 -11   8    0.05    0.06
   1 -11   8    0.15    0.06
   1 -11   8    0.12    0.06
   1 -11   8    0.11    0.06
  -1 -11   8    0.19    0.06
  -1 -11   8    0.11    0.06
   1 -11  -8    0.06    0.04
  -1 -11   8    0.18    0.07
  -1 -11  -8    0.14    0.05
   1 -11  -8    0.09    0.05
  -1 -11   8    0.15    0.07
  -1 -11  -8    0.13    0.05
  -1  11   8    0.18    0.07
  -1  11   8    0.14    0.07
   1  11   8    0.09    0.07
   1 -11  -8    0.08    0.04
  -1 -11  -8    0.18    0.06
   1  11   8    0.08    0.06
  -1  11   8    0.14    0.10
   1  11   8    0.29    0.10
  -1  11   8    0.19    0.08
  -1  11   8    0.18    0.09
  -1  12   8    0.50    0.08
   1  12   8    0.54    0.10
   1 -12   8    0.56    0.09
   1 -12  -8    0.45    0.08
   1 -12   8    0.63    0.10
   1 -12  -8    0.51    0.08
  -1 -12  -8    0.46    0.08
   1 -12   8    0.48    0.09
  -1 -12  -8    0.51    0.08
  -1 -12   8    0.43    0.09
  -1 -12   8    0.49    0.08
   1  12   8    0.77    0.11
  -1  12   8    0.55    0.09
  -1  12   8    0.67    0.10
  -1  12   8    0.56    0.13
  -1  12   8    0.84    0.14
   1  12  -8    0.46    0.10
   1  12   8    0.77    0.13
  -1  12   8    0.61    0.12
  -1 -12  -8    0.53    0.08
   1 -12  -8    0.42    0.07
  -1 -12  -8    0.37    0.08
   1  13   8    0.06    0.04
   1  13   8    0.02    0.04
  -1  13   8    0.14    0.06
   1 -13  -8    0.02    0.03
   1  13   8    0.01    0.04
  -1  13   8    0.05    0.04
  -1 -13   8    0.13    0.06
  -1 -13   8    0.05    0.04
   1 -13   8    0.03    0.05
  -1 -13  -8    0.15    0.05
   1 -13  -8    0.05    0.04
  -1 -14  -8   -0.01    0.04
  -1 -14   8   -0.01    0.03
   1 -14  -8    0.04    0.03
   1  14   8    0.00    0.02
   1 -14  -8    0.03    0.02
   1   0   9    0.20    0.05
  -1   0   9    0.05    0.04
   1   0   9    0.09    0.04
  -1   0   9    0.09    0.04
   1   0   9    0.11    0.04
   1   0  -9    0.06    0.03
  -1   0  -9    0.10    0.04
   1   0  -9    0.06    0.05
  -1   0  -9    0.02    0.03
  -1   0  -9    0.19    0.07
   1   0   9    0.02    0.03
   1   0   9    0.02    0.04
   1   0  -9    0.13    0.06
   1   0   9    0.26    0.05
   1   0   9    0.03    0.03
  -1   0   9    0.23    0.05
   1   0   9    0.02    0.03
   1   0  -9    0.12    0.04
  -1   0  -9    0.09    0.03
  -1   0  -9    0.06    0.05
   1   0  -9    0.08    0.04
  -1  -1   9   75.63    2.69
  -1   1   9   71.67    2.66
   1   1  -9   61.86    2.69
   1   1  -9   65.43    2.68
  -1   1  -9   68.78    2.71
  -1  -1  -9   71.95    2.70
   1   1  -9   62.04    2.62
   1   1  -9   59.96    2.69
   1  -1  -9   61.16    2.69
   1  -1   9   67.45    2.65
  -1  -1   9   68.17    2.64
   1  -1   9   67.39    2.65
  -1   1   9   69.74    2.69
   1   1   9   66.55    2.69
   1  -1   9   65.07    2.63
   1  -1  -9   63.30    2.62
   1   1  -9   59.17    2.62
  -1  -1  -9   66.79    2.62
  -1   1   9   67.51    2.63
  -1   1   9   67.93    2.63
   1  -1   9   64.85    2.64
   1   1   9   64.41    2.64
   1   1   9   64.23    2.63
   1  -1  -9   64.81    2.67
   1   1  -9   68.69    2.69
   1   1   9   61.51    2.67
  -1   1  -9   65.67    2.69
  -1  -1  -9   72.62    2.69
   1   1   9   59.85    2.67
   1  -1   9   65.16    2.67
   1   1  -9   67.57    2.67
  -1   1   9   64.13    2.66
   1  -1  -9   66.52    2.67
  -1   1  -9   71.79    2.73
  -1  -1  -9   70.02    2.63
   1   1   9   66.18    2.64
  -1   1   9   65.48    2.63
   1   1   9   59.80    2.60
   1   1   9   64.59    2.63
  -1   1   9   68.39    2.63
   1   1   9   63.52    2.64
  -1  -1   9   70.73    2.64
  -1   1  -9   66.16    2.62
  -1  -1  -9   66.38    2.62
   1  -1  -9   59.40    2.62
  -1   2   9    1.34    0.15
  -1  -2  -9    1.44    0.11
   1   2   9    1.43    0.15
  -1  -2   9    1.24    0.10
  -1   2   9    1.52    0.12
   1   2   9    1.59    0.11
   1   2   9    1.49    0.11
   1  -2  -9    1.37    0.11
   1  -2  -9    1.58    0.11
  -1  -2   9    1.57    0.12
  -1   2   9    1.59    0.12
   1   2  -9    1.62    0.11
   1   2   9    1.29    0.11
   1  -2   9    1.57    0.12
   1  -2   9    1.55    0.12
   1  -2  -9    1.60    0.14
   1   2   9    1.41    0.14
  -1  -2  -9    1.40    0.12
  -1   2  -9    1.39    0.15
   1   2   9    1.31    0.13
   1   2  -9    1.59    0.15
   1   2  -9    1.47    0.14
  -1   2  -9    1.52    0.16
   1  -2  -9    1.61    0.14
   1  -2  -9    1.45    0.11
  -1   2   9    1.53    0.13
  -1   2   9    1.42    0.13
  -1  -2  -9    1.42    0.13
  -1   2   9    1.76    0.12
   1  -2   9    1.53    0.13
  -1  -2   9    1.40    0.12
   1   2   9    1.69    0.12
   1   2   9    1.49    0.12
  -1   2   9    1.55    0.12
   1  -2   9    1.71    0.13
   1   2   9    1.96    0.12
   1   2   9    2.05    0.13
  -1   2   9    1.48    0.12
   1  -2  -9    1.67    0.12
   1  -2   9    1.43    0.13
  -1  -2  -9    1.71    0.11
   1   2  -9    1.39    0.15
   1  -2  -9    1.57    0.12
  -1  -2  -9    1.53    0.16
  -1  -2  -9    1.70    0.15
  -1  -2   9    1.50    0.14
  -1   2  -9    1.70    0.16
  -1   2   9    1.68    0.14
  -1   2   9    1.65    0.14
   1   2  -9    1.40    0.11
   1   2  -9    1.47    0.13
   1   2  -9    1.58    0.16
   1   2   9    1.29    0.11
  -1   3   9   65.61    2.84
  -1  -3  -9   70.76    2.85
   1   3   9   69.55    2.81
   1   3  -9   72.43    2.87
  -1  -3  -9   71.14    2.79
   1   3  -9   74.33    2.89
  -1   3   9   63.93    2.83
   1   3   9   71.46    2.81
   1  -3  -9   77.34    2.93
   1   3   9   74.96    2.91
  -1  -3  -9   68.00    2.79
  -1   3   9   72.46    2.90
   1  -3  -9   72.34    2.78
   1   3   9   70.34    2.79
  -1   3   9   68.58    2.81
   1   3   9   71.94    2.82
   1   3   9   72.42    2.79
   1  -3   9   69.71    2.80
   1   3   9   71.39    2.81
   1  -3  -9   72.47    2.79
  -1  -3   9   70.35    2.81
  -1   3   9   68.21    2.79
  -1   3   9   66.49    2.82
   1   3  -9   77.23    2.88
  -1  -3   9   64.90    2.78
  -1   3  -9   65.70    2.88
   1   3  -9   72.54    2.89
  -1   3   9   64.17    2.83
  -1   3  -9   65.48    2.89
   1   3   9   73.69    2.86
   1  -3  -9   70.82    2.82
  -1   3  -9   68.59    2.89
  -1   3   9   66.91    2.81
   1   3   9   71.29    2.81
   1   3   9   69.68    2.80
   1  -3   9   71.58    2.82
  -1  -3   9   71.78    2.80
   1   3   9   70.55    2.81
  -1   3   9   69.19    2.81
  -1   3   9   68.26    2.81
   1  -3   9   67.70    2.81
  -1  -3   9   68.13    2.80
  -1  -3  -9   67.78    2.78
   1  -3   9   70.60    2.81
  -1  -3  -9   68.10    2.81
   1  -4  -9    0.95    0.14
  -1   4   9    1.05    0.12
   1   4   9    1.08    0.11
   1   4  -9    1.13    0.14
   1   4  -9    1.21    0.13
  -1   4   9    1.30    0.13
   1   4   9    1.10    0.11
   1   4   9    1.18    0.13
  -1  -4  -9    1.08    0.09
  -1   4   9    1.01    0.11
  -1   4   9    0.98    0.09
   1   4  -9    1.00    0.13
  -1   4  -9    0.81    0.13
  -1   4  -9    1.28    0.15
   1   4  -9    1.29    0.14
   1   4   9    1.16    0.12
  -1   4   9    0.95    0.11
  -1   4  -9    0.95    0.13
   1   4  -9    1.40    0.15
  -1  -4  -9    1.19    0.10
   1   4   9    0.94    0.14
   1  -4  -9    0.93    0.08
   1  -4  -9    0.82    0.10
  -1   4   9    1.07    0.15
   1   4   9    1.16    0.09
  -1   4   9    1.01    0.09
  -1  -4   9    0.99    0.10
   1  -4   9    0.88    0.09
   1   4   9    0.95    0.10
  -1  -4   9    1.09    0.10
   1  -4   9    0.84    0.10
  -1  -4   9    1.07    0.10
   1  -4   9    1.02    0.10
  -1   4   9    1.18    0.11
  -1   4   9    1.05    0.10
   1   4   9    0.98    0.10
   1   4   9    1.27    0.12
   1  -4   9    0.66    0.09
  -1  -4  -9    1.39    0.11
   1  -4  -9    0.85    0.09
  -1  -4  -9    1.09    0.09
  -1  -4   9    1.13    0.10
   1  -4  -9    0.90    0.10
  -1  -4   9    1.06    0.10
  -1  -4  -9    1.25    0.11
   1  -4  -9    0.78    0.10
   1   5  -9   44.56    1.98
   1   5   9   46.63    1.94
   1   5  -9   43.69    1.95
   1   5   9   46.28    1.95
  -1  -5   9   47.30    1.89
  -1  -5   9   47.48    1.90
  -1   5   9   46.80    1.97
  -1   5   9   49.22    1.98
  -1   5  -9   49.90    2.00
  -1   5  -9   47.98    2.00
   1   5  -9   44.78    1.99
   1   5   9   47.38    1.95
  -1   5  -9   47.22    2.01
  -1   5   9   48.39    1.94
   1   5  -9   42.22    1.94
   1  -5  -9   42.34    1.91
  -1  -5  -9   48.76    1.90
  -1   5   9   48.19    1.89
  -1   5   9   48.80    1.92
  -1  -5   9   49.48    1.91
  -1   5   9   47.96    1.89
   1   5   9   44.58    1.91
   1  -5   9   44.72    1.90
  -1  -5   9   47.30    1.89
  -1   5   9   48.52    1.91
   1  -5   9   41.67    1.90
  -1   5   9   49.60    1.92
  -1   5   9   48.14    1.93
   1  -5   9   41.45    1.90
  -1   5   9   49.17    1.92
   1   5   9   41.98    1.90
   1   5   9   42.88    1.92
  -1  -5   9   47.64    1.89
  -1  -5  -9   50.43    1.88
   1  -5  -9   42.58    1.88
  -1  -5   9   47.61    1.91
   1  -5  -9   45.57    1.90
   1  -5  -9   42.17    1.90
  -1  -5  -9   51.10    1.91
   1  -5  -9   45.71    1.90
  -1  -5   9   51.27    1.92
   1  -5  -9   41.67    1.91
  -1  -5  -9   50.54    1.92
   1  -5   9   43.38    1.89
   1  -5   9   43.88    1.90
  -1  -6   9    2.79    0.19
   1  -6   9    2.45    0.18
  -1   6   9    3.82    0.27
   1   6  -9    2.92    0.24
   1   6  -9    2.90    0.23
   1  -6  -9    2.67    0.27
   1   6   9    2.82    0.23
  -1  -6   9    2.77    0.19
  -1   6   9    3.13    0.25
  -1   6  -9    2.73    0.24
   1   6  -9    3.35    0.27
  -1   6  -9    2.42    0.24
   1   6   9    2.83    0.20
  -1   6  -9    3.13    0.26
  -1   6   9    3.18    0.22
   1   6   9    3.32    0.24
   1   6  -9    2.93    0.25
  -1   6   9    3.10    0.28
   1  -6  -9    2.78    0.20
   1   6   9    2.75    0.27
  -1  -6  -9    2.80    0.20
   1   6   9    3.00    0.21
  -1   6   9    2.98    0.18
  -1   6   9    2.80    0.20
  -1  -6  -9    2.89    0.23
   1  -6   9    2.31    0.17
   1  -6   9    2.82    0.21
   1  -6   9    2.47    0.18
   1  -6   9    2.80    0.20
  -1  -6   9    2.86    0.18
   1  -6   9    2.45    0.20
   1   6   9    2.65    0.20
  -1   6   9    3.04    0.20
  -1   6   9    2.99    0.22
  -1   6   9    3.28    0.21
   1   6   9    3.03    0.21
  -1   6   9    2.80    0.19
   1   6   9    2.60    0.19
  -1  -6   9    2.76    0.20
   1  -6  -9    2.96    0.19
  -1  -6  -9    3.05    0.18
   1  -6  -9    2.97    0.20
   1  -6   9    2.61    0.19
  -1  -6   9    3.27    0.19
  -1  -6  -9    3.33    0.21
  -1  -6   9    2.93    0.21
   1  -6   9    2.89    0.20
  -1  -7   9   44.60    1.94
  -1   7   9   48.95    2.07
   1   7  -9   47.92    2.05
   1  -7   9   45.65    1.94
  -1  -7   9   49.24    1.95
   1   7   9   49.85    2.05
  -1   7   9   50.26    2.07
  -1  -7  -9   51.36    2.15
   1  -7  -9   47.80    2.13
   1  -7   9   46.61    1.94
  -1   7  -9   43.69    2.07
  -1   7  -9   46.21    2.05
  -1   7  -9   43.90    2.05
   1   7  -9   48.86    2.07
   1   7  -9   50.86    2.10
   1   7   9   46.86    2.02
  -1  -7  -9   46.20    1.97
   1  -7  -9   47.93    1.98
   1   7   9   49.10    2.14
  -1   7   9   49.58    2.14
  -1   7   9   48.10    1.99
   1   7   9   47.33    1.98
  -1  -7   9   46.78    1.94
   1  -7   9   53.46    2.00
  -1  -7  -9   50.66    2.04
  -1  -7   9   53.47    2.02
  -1  -7   9   42.78    1.94
  -1  -7   9   44.86    1.95
   1  -7  -9   47.74    2.09
   1  -7   9   46.01    1.97
   1  -7   9   45.60    1.98
   1  -7   9   46.07    1.95
   1   7   9   46.31    1.96
   1   7   9   47.86    1.99
   1   7   9   48.78    2.00
  -1   7   9   47.64    1.98
  -1   7   9   46.65    1.96
  -1   7   9   48.21    2.00
  -1  -7   9   46.94    1.97
   1  -7  -9   50.18    1.96
  -1  -7  -9   51.37    1.93
  -1  -7  -9   48.63    1.96
   1  -7   9   48.69    1.98
   1  -7  -9   42.25    1.95
  -1  -7  -9   49.28    1.98
   1  -7  -9   48.95    1.96
  -1  -7   9   46.15    1.94
   1  -7   9   47.40    1.96
  -1  -7   9   48.21    1.98
   1  -8  -9    0.39    0.11
  -1   8   9    0.49    0.11
   1   8  -9    0.49    0.10
   1  -8   9    0.39    0.07
  -1  -8   9    0.37    0.07
  -1  -8  -9    0.43    0.13
   1  -8   9    0.34    0.07
   1   8   9    0.33    0.09
  -1   8   9    0.33    0.11
  -1  -8   9    0.45    0.08
   1   8  -9    0.34    0.10
   1   8  -9    0.65    0.13
   1   8  -9    0.35    0.09
  -1   8  -9    0.48    0.11
  -1   8  -9    0.28    0.09
  -1   8  -9    0.30    0.09
   1   8   9    0.37    0.09
  -1   8  -9    0.36    0.10
  -1  -8  -9    0.45    0.07
   1  -8  -9    0.48    0.09
  -1   8   9    0.52    0.13
   1   8   9    0.42    0.11
  -1  -8  -9    0.45    0.08
   1   8   9    0.41    0.08
  -1   8   9    0.60    0.10
  -1  -8   9    0.46    0.08
   1  -8  -9    0.51    0.12
   1  -8   9    0.43    0.08
   1  -8   9    0.33    0.07
   1  -8   9    0.45    0.09
  -1  -8   9    0.60    0.10
  -1  -8   9    0.54    0.08
  -1  -8   9    0.35    0.07
   1  -8   9    0.36    0.08
   1  -8   9    0.50    0.10
  -1  -8   9    0.49    0.08
   1   8   9    0.26    0.08
  -1   8   9    0.57    0.10
  -1   8   9    0.39    0.08
   1   8   9    0.33    0.07
   1   8   9    0.36    0.08
   1  -8  -9    0.51    0.08
  -1  -8  -9    0.36    0.07
  -1  -8  -9    0.52    0.09
   1  -8   9    0.28    0.07
   1  -8  -9    0.34    0.06
   1  -8   9    0.35    0.08
  -1  -8   9    0.45    0.07
   1  -8  -9    0.25    0.06
  -1  -8   9    0.35    0.08
  -1  -9  -9   39.50    1.71
   1  -9   9   33.70    1.48
   1  -9  -9   33.45    1.68
  -1  -9   9   36.90    1.51
   1   9   9   38.47    1.64
  -1   9   9   43.68    1.70
  -1   9   9   41.01    1.69
   1   9   9   36.42    1.63
   1  -9   9   34.18    1.49
  -1   9  -9   37.79    1.67
  -1   9  -9   37.39    1.64
   1   9  -9   38.42    1.67
   1   9  -9   34.82    1.63
   1   9   9   32.78    1.58
   1   9  -9   32.83    1.64
   1  -9  -9   35.72    1.55
   1   9   9   35.03    1.71
  -1   9   9   38.09    1.73
  -1  -9  -9   37.95    1.50
   1   9   9   36.20    1.55
  -1   9   9   38.63    1.57
  -1  -9   9   36.35    1.52
   1  -9  -9   34.33    1.65
   1  -9   9   33.70    1.52
   1  -9   9   34.01    1.55
   1  -9   9   32.85    1.54
  -1  -9   9   35.61    1.52
   1  -9   9   32.22    1.52
   1  -9   9   34.16    1.51
  -1  -9   9   41.80    1.60
   1  -9   9   39.24    1.57
  -1  -9   9   34.03    1.52
   1   9   9   37.09    1.57
  -1   9   9   36.34    1.57
  -1   9   9   38.11    1.54
  -1  -9  -9   38.61    1.53
   1  -9  -9   34.52    1.51
   1  -9   9   35.35    1.55
  -1  -9   9   38.29    1.56
   1  -9  -9   38.01    1.55
   1  -9  -9   35.42    1.51
   1  -9   9   33.10    1.53
  -1  -9   9   36.75    1.51
   1  -9  -9   30.89    1.50
  -1  -9  -9   41.49    1.56
  -1  -9  -9   40.57    1.54
  -1  -9  -9   37.97    1.54
  -1  10   9    1.24    0.19
  -1  10   9    1.53    0.20
   1  10   9    1.44    0.19
   1  10   9    1.16    0.17
  -1 -10   9    1.45    0.13
  -1  10   9    1.18    0.18
   1  10  -9    1.51    0.18
   1  10  -9    1.31    0.17
   1  10  -9    1.38    0.19
   1 -10  -9    1.43    0.15
  -1  10   9    1.30    0.14
   1  10   9    1.24    0.15
   1  10   9    1.25    0.14
   1 -10   9    1.19    0.14
  -1 -10  -9    1.28    0.13
  -1 -10   9    1.25    0.13
   1 -10   9    1.32    0.14
   1 -10   9    1.34    0.14
  -1 -10   9    1.10    0.12
  -1 -10   9    1.15    0.13
   1 -10   9    1.16    0.14
   1 -10   9    1.32    0.14
   1 -10   9    1.39    0.14
   1  10   9    1.47    0.16
  -1  10   9    1.35    0.15
  -1  10   9    1.02    0.12
  -1 -10  -9    1.17    0.12
   1 -10  -9    1.31    0.12
  -1 -10   9    1.26    0.14
   1 -10   9    1.19    0.14
   1 -10  -9    1.35    0.14
  -1 -10  -9    1.20    0.13
   1 -10  -9    1.25    0.12
  -1 -10  -9    1.15    0.12
   1 -10  -9    1.31    0.12
  -1 -10  -9    1.31    0.14
   1  11  -9   21.06    1.18
  -1  11  -9   27.27    1.21
  -1 -11   9   28.92    1.15
  -1 -11  -9   28.71    1.14
   1 -11  -9   25.87    1.13
  -1 -11  -9   33.70    1.17
  -1 -11  -9   29.95    1.12
   1  11   9   22.49    1.10
   1  11   9   24.26    1.15
  -1  11   9   29.55    1.15
   1 -11   9   22.16    1.10
  -1 -11   9   27.99    1.11
  -1 -11  -9   28.06    1.13
  -1 -11   9   26.08    1.11
   1 -11   9   24.46    1.13
   1 -11   9   21.83    1.10
   1 -11  -9   21.64    1.10
  -1 -11   9   25.93    1.11
   1 -11   9   20.19    1.11
  -1  11   9   28.25    1.16
  -1  11   9   29.78    1.18
   1  11   9   23.94    1.15
   1  11   9   24.05    1.14
  -1 -11  -9   29.77    1.13
   1 -11  -9   24.24    1.09
  -1  11   9   28.04    1.26
  -1  11   9   29.37    1.27
   1  11   9   22.93    1.20
   1  11   9   22.69    1.20
  -1  11   9   29.84    1.27
   1  11   9   23.80    1.20
  -1  12   9    2.37    0.17
   1  12   9    1.91    0.18
  -1 -12  -9    1.98    0.15
   1 -12   9    1.75    0.15
   1 -12   9    1.80    0.16
  -1 -12   9    2.23    0.17
  -1 -12   9    1.98    0.15
   1 -12   9    1.58    0.15
  -1  12   9    2.20    0.18
   1  12   9    1.66    0.16
   1  12   9    2.08    0.18
   1  12  -9    1.45    0.17
  -1 -12  -9    1.85    0.15
  -1 -12  -9    2.13    0.15
   1  13   9   22.24    0.90
   1  13   9   22.25    0.89
  -1  13   9   18.81    0.88
   1 -13   9   21.43    0.87
   1 -13  -9   22.90    0.89
   1 -13   9   23.53    0.89
  -1 -13  -9   16.96    0.84
  -1 -13   9   17.18    0.85
  -1 -13   9   18.82    0.87
   1 -13  -9   22.24    0.88
  -1 -13  -9   18.92    0.86
  -1  13   9   19.72    0.89
   1  13   9   23.61    0.91
  -1 -14   9    0.29    0.05
  -1 -14  -9    0.32    0.05
   1 -14  -9    0.31    0.04
  -1   0  10   -0.01    0.03
   1   0  10    0.01    0.03
  -1   0 -10    0.02    0.03
  -1   0  10    0.01    0.03
  -1   0  10    0.02    0.03
   1   0  10   -0.01    0.03
   1   0  10   -0.01    0.03
  -1   0 -10   -0.01    0.03
   1   0 -10    0.01    0.05
  -1   0 -10   -0.01    0.04
   1   0 -10    0.01    0.04
   1   0  10   -0.01    0.04
   1   0  10    0.02    0.03
   1   0  10    0.01    0.03
  -1   0  10    0.02    0.03
   1   0  10    0.01    0.03
   1   0  10    0.01    0.03
   1   0 -10    0.02    0.03
  -1   0 -10   -0.01    0.03
  -1   0 -10    0.04    0.04
   1   0  10    0.02    0.03
   1   0 -10    0.01    0.03
  -1   0  10    0.01    0.04
   1   0 -10    0.01    0.04
  -1   0 -10    0.01    0.04
   1   1 -10    0.17    0.07
   1   1 -10    0.08    0.06
  -1   1 -10    0.20    0.07
   1  -1 -10    0.08    0.06
  -1  -1  10    0.05    0.05
   1  -1 -10    0.13    0.07
   1   1 -10    0.20    0.05
  -1  -1 -10    0.15    0.06
   1   1 -10    0.13    0.06
   1  -1  10    0.22    0.05
  -1  -1  10    0.17    0.04
   1   1  10    0.17    0.06
  -1   1  10    0.20    0.06
   1  -1  10    0.19    0.05
   1   1  10    0.14    0.04
  -1   1  10    0.12    0.04
   1   1  10    0.14    0.05
   1   1  10    0.14    0.04
  -1  -1  10    0.18    0.05
   1  -1  10    0.22    0.05
   1  -1 -10    0.08    0.03
  -1  -1  10    0.12    0.03
   1   1 -10    0.08    0.04
  -1   1  10    0.15    0.04
   1  -1  10    0.19    0.05
   1  -1 -10    0.15    0.05
  -1   1 -10    0.12    0.04
   1   1 -10    0.05    0.04
  -1  -1 -10    0.09    0.05
   1  -1 -10    0.14    0.05
  -1  -1 -10    0.12    0.03
  -1   1 -10    0.16    0.06
  -1   1 -10    0.15    0.06
   1   1  10    0.16    0.05
  -1   1  10    0.17    0.06
   1   1  10    0.06    0.04
   1  -1  10    0.16    0.06
   1   1 -10    0.13    0.06
  -1   1  10    0.19    0.05
   1   1  10    0.15    0.04
  -1  -1  10    0.17    0.04
  -1   1  10    0.14    0.04
  -1  -1  10    0.20    0.05
   1   1  10    0.07    0.04
   1  -1  10    0.17    0.04
   1   1  10    0.16    0.05
  -1  -1  10    0.20    0.05
   1  -1 -10    0.13    0.04
  -1  -1 -10    0.05    0.04
  -1   1 -10    0.07    0.03
   1   1 -10    0.10    0.04
   1   2 -10    0.25    0.07
   1   2 -10    0.25    0.08
  -1   2 -10    0.30    0.08
  -1  -2 -10    0.31    0.07
  -1   2  10    0.23    0.06
   1  -2 -10    0.15    0.07
  -1  -2  10    0.30    0.07
   1   2 -10    0.27    0.05
   1   2 -10    0.29    0.06
  -1  -2 -10    0.25    0.05
   1  -2 -10    0.21    0.05
  -1   2  10    0.23    0.05
   1   2  10    0.23    0.07
  -1   2  10    0.27    0.07
   1  -2  10    0.26    0.05
  -1  -2 -10    0.21    0.05
   1  -2  10    0.28    0.05
   1   2  10    0.25    0.05
  -1   2  10    0.29    0.06
  -1  -2  10    0.25    0.05
   1   2 -10    0.18    0.05
   1   2  10    0.24    0.05
   1  -2  10    0.23    0.06
   1   2  10    0.21    0.05
  -1   2  10    0.20    0.05
   1  -2 -10    0.23    0.05
   1  -2 -10    0.19    0.04
   1   2 -10    0.29    0.07
   1  -2 -10    0.32    0.07
  -1   2  10    0.21    0.06
  -1   2 -10    0.20    0.07
   1   2 -10    0.24    0.06
  -1  -2 -10    0.19    0.05
  -1   2 -10    0.23    0.08
   1   2  10    0.18    0.06
   1   2 -10    0.24    0.07
   1  -2 -10    0.25    0.06
   1   2  10    0.24    0.06
  -1  -2 -10    0.30    0.07
   1   2  10    0.31    0.05
  -1   2  10    0.31    0.06
  -1  -2  10    0.20    0.05
   1  -2  10    0.17    0.05
   1  -2  10    0.34    0.07
   1   2  10    0.22    0.05
   1   2  10    0.25    0.04
  -1   2  10    0.29    0.05
  -1  -2  10    0.15    0.04
   1   2  10    0.28    0.06
   1  -2  10    0.30    0.05
  -1  -2 -10    0.24    0.05
  -1  -2  10    0.18    0.05
   1  -2 -10    0.19    0.05
   1  -2  10    0.20    0.05
  -1  -2 -10    0.26    0.06
  -1   2 -10    0.17    0.04
   1  -2 -10    0.21    0.05
   1  -3 -10    0.14    0.08
   1   3 -10    0.11    0.04
  -1  -3 -10    0.18    0.05
   1   3  10    0.11    0.04
  -1   3 -10    0.17    0.07
   1   3 -10    0.12    0.07
   1   3 -10    0.07    0.05
  -1   3  10    0.22    0.06
  -1   3  10    0.21    0.06
  -1   3  10    0.17    0.04
   1   3  10    0.09    0.04
   1  -3 -10    0.08    0.04
   1  -3  10    0.13    0.04
  -1   3  10    0.14    0.06
  -1  -3 -10    0.23    0.05
   1  -3 -10    0.12    0.04
   1   3  10    0.19    0.07
   1   3  10    0.09    0.04
   1   3 -10    0.08    0.03
  -1   3  10    0.18    0.05
  -1  -3  10    0.23    0.06
   1  -3 -10    0.09    0.04
  -1   3  10    0.20    0.05
   1   3  10    0.08    0.04
   1  -3  10    0.11    0.04
  -1   3  10    0.19    0.06
   1   3 -10    0.16    0.06
   1   3  10    0.09    0.04
   1   3 -10    0.15    0.06
  -1   3 -10    0.08    0.06
   1  -3 -10    0.12    0.04
  -1   3 -10    0.13    0.06
  -1   3  10    0.12    0.05
  -1   3  10    0.14    0.05
   1  -3  10    0.10    0.04
   1   3  10    0.09    0.03
   1  -3  10    0.07    0.04
   1   3  10    0.13    0.04
  -1  -3  10    0.14    0.04
   1   3  10    0.17    0.05
   1  -3  10    0.08    0.05
   1   3  10    0.15    0.05
  -1   3  10    0.16    0.05
  -1   3  10    0.15    0.04
   1  -3 -10    0.12    0.04
   1  -3 -10    0.06    0.04
  -1  -3  10    0.12    0.04
  -1  -3 -10    0.18    0.05
  -1  -3 -10    0.14    0.04
   1  -3 -10    0.10    0.04
   1  -3  10    0.03    0.04
  -1  -3 -10    0.13    0.05
  -1  -3  10    0.13    0.04
  -1  -3 -10    0.15    0.05
   1   4 -10    0.08    0.06
   1   4 -10    0.11    0.04
   1   4  10    0.02    0.03
   1   4 -10    0.14    0.06
  -1   4  10    0.01    0.04
  -1  -4  10    0.07    0.05
   1  -4 -10    0.06    0.07
  -1   4  10    0.02    0.04
   1   4  10    0.07    0.04
  -1  -4 -10    0.10    0.04
  -1   4 -10    0.08    0.05
  -1   4 -10    0.02    0.05
  -1   4  10    0.07    0.04
  -1   4  10    0.10    0.05
  -1   4 -10    0.07    0.06
  -1   4 -10    0.12    0.06
   1   4 -10    0.11    0.06
  -1   4 -10    0.07    0.06
   1   4 -10    0.11    0.06
   1   4  10    0.12    0.05
   1  -4 -10    0.03    0.04
   1   4  10    0.02    0.06
  -1  -4  10    0.09    0.03
   1  -4 -10    0.08    0.03
  -1  -4 -10    0.05    0.03
  -1   4  10    0.09    0.04
   1   4  10    0.08    0.04
  -1   4  10    0.14    0.07
  -1  -4 -10    0.07    0.04
   1  -4  10    0.10    0.04
   1   4  10    0.12    0.04
   1   4 -10    0.05    0.04
   1  -4  10    0.09    0.03
  -1  -4  10    0.15    0.05
  -1   4  10    0.10    0.04
   1   4  10    0.06    0.04
  -1  -4  10    0.04    0.04
  -1  -4  10    0.12    0.04
   1  -4  10    0.06    0.04
   1  -4  10    0.07    0.05
   1   4  10    0.08    0.04
   1   4  10    0.08    0.04
  -1   4  10    0.05    0.04
  -1   4  10    0.07    0.04
   1   4  10    0.07    0.05
  -1  -4 -10    0.09    0.04
   1  -4  10    0.05    0.04
   1  -4 -10    0.07    0.04
  -1  -4 -10    0.05    0.03
   1  -4 -10    0.03    0.03
  -1  -4  10    0.05    0.04
   1  -4 -10    0.07    0.04
  -1  -4 -10    0.11    0.05
  -1  -4  10    0.10    0.04
   1  -4  10    0.10    0.04
  -1  -4  10    0.09    0.04
   1  -4 -10    0.13    0.05
   1  -5 -10    1.84    0.21
   1   5 -10    1.37    0.17
  -1   5  10    0.95    0.13
   1   5  10    1.29    0.14
  -1  -5  10    1.31    0.12
   1   5 -10    1.61    0.12
   1  -5  10    1.48    0.12
   1   5  10    1.44    0.14
   1   5  10    1.36    0.15
  -1   5  10    1.08    0.14
   1   5 -10    1.80    0.18
  -1   5  10    1.19    0.13
  -1   5 -10    1.59    0.18
  -1   5 -10    1.03    0.15
   1   5 -10    1.56    0.18
  -1   5 -10    0.95    0.15
   1   5  10    0.96    0.13
  -1   5  10    1.09    0.13
  -1   5 -10    1.38    0.17
  -1   5  10    1.27    0.12
   1  -5 -10    1.55    0.14
   1   5  10    1.44    0.12
  -1  -5 -10    1.03    0.11
  -1   5  10    1.55    0.19
  -1   5  10    1.43    0.13
   1   5  10    1.37    0.13
  -1  -5  10    1.28    0.12
  -1   5  10    1.16    0.11
   1  -5  10    1.33    0.11
   1  -5  10    1.24    0.11
   1  -5  10    1.40    0.13
  -1  -5  10    1.22    0.12
  -1   5  10    1.14    0.12
  -1  -5  10    1.27    0.11
   1   5  10    1.39    0.13
   1  -5  10    1.11    0.12
   1  -5  10    1.25    0.13
   1  -5 -10    1.53    0.13
  -1  -5 -10    1.14    0.10
   1  -5 -10    1.19    0.11
  -1  -5 -10    1.18    0.12
   1  -5 -10    1.34    0.13
  -1  -5  10    1.41    0.13
  -1  -5 -10    1.44    0.13
   1  -5 -10    1.60    0.13
   1  -5 -10    1.37    0.14
   1  -5  10    1.32    0.12
   1   6 -10    0.05    0.05
   1   6 -10    0.05    0.03
   1  -6  10    0.08    0.04
   1   6 -10    0.07    0.05
  -1   6  10    0.03    0.05
  -1  -6  10    0.14    0.05
   1   6  10    0.01    0.04
  -1   6  10    0.05    0.05
   1   6  10    0.01    0.03
   1   6  10    0.10    0.06
  -1  -6  10    0.01    0.05
  -1   6  10    0.08    0.06
   1   6 -10    0.02    0.04
  -1   6  10    0.04    0.05
  -1   6 -10   -0.02    0.06
  -1   6 -10    0.02    0.06
  -1   6 -10    0.02    0.05
  -1   6 -10   -0.02    0.05
   1   6  10    0.03    0.04
  -1  -6 -10    0.01    0.04
  -1   6  10    0.08    0.04
   1  -6 -10   -0.01    0.05
  -1   6  10    0.09    0.04
  -1   6  10    0.04    0.05
   1   6  10    0.09    0.05
   1  -6  10    0.01    0.05
  -1  -6  10    0.05    0.04
   1  -6  10    0.02    0.05
   1  -6  10    0.11    0.05
   1  -6  10    0.04    0.04
  -1  -6 -10    0.06    0.06
  -1   6  10    0.04    0.04
   1   6  10    0.05    0.04
  -1   6  10    0.01    0.04
   1   6  10    0.06    0.04
   1   6  10    0.03    0.04
  -1  -6  10    0.04    0.05
  -1  -6 -10    0.08    0.03
  -1  -6 -10    0.02    0.04
   1  -6 -10    0.04    0.04
   1  -6  10    0.03    0.04
  -1  -6  10    0.03    0.04
  -1  -6 -10    0.05    0.04
   1  -6 -10    0.02    0.05
  -1  -6  10    0.05    0.04
   1  -7 -10    0.13    0.09
  -1  -7  10    0.23    0.07
   1  -7  10    0.14    0.06
   1   7 -10    0.10    0.06
   1  -7  10    0.23    0.06
  -1   7  10    0.18    0.07
   1   7  10    0.26    0.08
  -1   7 -10    0.13    0.07
   1   7 -10    0.16    0.05
  -1  -7  10    0.22    0.07
   1   7  10    0.18    0.06
  -1   7  10    0.18    0.08
  -1  -7 -10    0.35    0.11
   1   7 -10    0.17    0.07
  -1   7 -10    0.26    0.08
  -1   7 -10    0.15    0.07
  -1   7 -10    0.36    0.09
   1   7  10    0.08    0.05
  -1   7 -10    0.29    0.09
   1   7 -10    0.06    0.06
  -1   7 -10    0.12    0.07
   1   7 -10    0.16    0.07
   1   7  10    0.12    0.07
  -1   7  10    0.20    0.09
  -1  -7 -10    0.23    0.07
   1  -7 -10    0.27    0.07
  -1   7  10    0.41    0.08
   1   7  10    0.18    0.06
   1  -7  10    0.25    0.07
  -1  -7  10    0.11    0.05
  -1  -7  10    0.29    0.07
  -1  -7  10    0.27    0.06
  -1  -7 -10    0.27    0.08
   1  -7 -10    0.17    0.09
  -1  -7  10    0.15    0.06
   1  -7  10    0.08    0.06
   1  -7  10    0.12    0.05
  -1   7  10    0.15    0.06
   1   7  10    0.18    0.06
   1   7  10    0.06    0.06
  -1   7  10    0.19    0.07
   1  -7 -10    0.16    0.05
  -1  -7  10    0.14    0.06
  -1  -7 -10    0.21    0.06
  -1  -7 -10    0.15    0.06
   1  -7 -10    0.12    0.05
  -1  -7  10    0.17    0.05
   1  -7 -10    0.12    0.05
   1  -7  10    0.09    0.05
  -1  -7  10    0.27    0.07
  -1  -8  10   -0.03    0.05
  -1  -8  10   -0.03    0.05
   1   8 -10   -0.02    0.05
   1   8  10    0.02    0.04
  -1   8  10    0.04    0.05
   1  -8  10   -0.02    0.04
   1  -8 -10   -0.05    0.06
   1   8  10    0.02    0.05
   1  -8  10   -0.01    0.05
  -1   8  10    0.02    0.05
  -1   8 -10   -0.02    0.05
  -1  -8 -10    0.03    0.07
   1   8  10    0.03    0.04
   1   8 -10   -0.02    0.05
   1   8 -10   -0.02    0.06
  -1   8 -10    0.02    0.04
   1   8 -10    0.02    0.06
  -1   8 -10   -0.02    0.05
  -1   8 -10    0.02    0.05
  -1   8  10   -0.03    0.07
  -1  -8 -10   -0.01    0.06
   1   8  10   -0.03    0.06
   1  -8 -10   -0.01    0.05
  -1   8  10    0.04    0.05
   1   8  10   -0.01    0.04
   1  -8 -10   -0.02    0.06
   1  -8  10   -0.03    0.05
  -1  -8  10    0.01    0.04
   1  -8  10   -0.01    0.06
  -1  -8  10   -0.01    0.04
   1  -8  10    0.02    0.06
  -1  -8  10   -0.01    0.05
  -1  -8  10    0.01    0.05
   1  -8  10    0.01    0.04
   1  -8  10   -0.06    0.05
  -1   8  10    0.01    0.04
  -1   8  10    0.01    0.05
   1   8  10   -0.01    0.04
   1  -8 -10   -0.01    0.04
  -1  -8 -10   -0.02    0.05
   1  -8  10   -0.01    0.05
  -1  -8  10    0.01    0.05
   1  -8 -10    0.02    0.04
   1  -8 -10    0.04    0.04
  -1  -8 -10    0.01    0.04
   1  -9  10    0.15    0.05
  -1   9  10    0.27    0.09
   1  -9 -10    0.36    0.12
   1  -9  10    0.20    0.06
   1   9  10    0.21    0.08
  -1  -9 -10    0.26    0.10
  -1   9  10    0.19    0.08
  -1  -9  10    0.34    0.07
   1   9  10    0.31    0.09
   1   9  10    0.11    0.08
  -1   9 -10    0.11    0.07
   1   9 -10    0.27    0.09
  -1   9 -10    0.23    0.08
   1   9 -10    0.14    0.08
   1   9 -10    0.20    0.09
   1   9  10    0.22    0.09
  -1   9  10    0.11    0.08
  -1  -9 -10    0.25    0.06
   1  -9 -10    0.31    0.08
  -1   9  10    0.15    0.07
   1   9  10    0.28    0.07
   1   9  10    0.29    0.09
   1  -9  10    0.22    0.07
   1  -9  10    0.23    0.07
  -1  -9  10    0.19    0.07
  -1  -9  10    0.24    0.07
   1  -9  10    0.16    0.06
   1  -9  10    0.03    0.06
  -1  -9  10    0.30    0.07
  -1  -9  10    0.35    0.08
   1  -9 -10    0.18    0.08
   1  -9  10    0.12    0.07
  -1   9  10    0.33    0.07
   1   9  10    0.23    0.08
  -1   9  10    0.21    0.07
  -1   9  10    0.31    0.09
  -1  -9 -10    0.34    0.07
   1  -9 -10    0.18    0.05
  -1  -9 -10    0.28    0.08
  -1  -9 -10    0.25    0.07
  -1  -9  10    0.34    0.08
   1  -9 -10    0.15    0.05
  -1  -9 -10    0.24    0.07
   1  -9  10    0.24    0.07
   1  -9 -10    0.19    0.06
   1  10  10    0.04    0.06
  -1  10  10   -0.02    0.07
  -1  10  10    0.02    0.05
  -1 -10  10    0.02    0.05
   1  10  10    0.02    0.05
   1  10  10   -0.02    0.05
   1  10 -10   -0.04    0.05
  -1  10 -10    0.04    0.06
   1  10 -10    0.04    0.07
   1  10 -10    0.04    0.06
   1 -10 -10    0.01    0.05
   1  10  10   -0.03    0.05
  -1  10  10    0.05    0.05
   1  10  10    0.02    0.04
  -1 -10  10    0.04    0.05
   1 -10  10    0.03    0.05
   1 -10  10    0.08    0.05
  -1 -10  10    0.05    0.06
  -1 -10  10    0.04    0.05
   1 -10  10    0.04    0.06
   1 -10  10   -0.03    0.06
   1  10  10    0.01    0.06
  -1  10  10    0.03    0.05
   1  10  10   -0.01    0.05
  -1  10  10    0.01    0.04
  -1  10  10    0.01    0.06
  -1 -10 -10    0.01    0.04
   1 -10 -10    0.02    0.04
  -1 -10 -10    0.02    0.05
  -1 -10  10    0.01    0.05
  -1 -10 -10    0.03    0.04
   1 -10  10   -0.01    0.05
  -1 -10 -10    0.03    0.05
   1 -10 -10    0.04    0.04
   1 -10 -10    0.06    0.05
   1 -11 -10    0.16    0.06
  -1 -11  10    0.11    0.06
  -1 -11 -10    0.06    0.05
  -1 -11 -10    0.08    0.04
  -1 -11 -10    0.10    0.05
  -1  11  10    0.13    0.06
   1  11  10    0.17    0.05
   1  11  10    0.15    0.06
   1 -11  10    0.09    0.06
  -1 -11  10    0.04    0.05
  -1 -11  10    0.23    0.06
   1 -11  10    0.14    0.06
   1 -11  10    0.15    0.06
   1  11  10    0.13    0.06
  -1  11  10    0.13    0.06
   1  11  10    0.23    0.07
   1 -11 -10    0.19    0.05
  -1 -11 -10    0.11    0.05
  -1  11  10    0.12    0.07
  -1  11  10    0.02    0.05
   1  11  10    0.04    0.06
   1  12  10    0.16    0.05
   1  12  10    0.13    0.05
  -1  12  10    0.12    0.05
  -1  12  10    0.06    0.05
   1 -12 -10    0.08    0.04
   1 -12  10    0.18    0.06
  -1 -12  10    0.10    0.05
   1 -12  10    0.09    0.05
   1 -12  10    0.17    0.06
  -1 -12 -10    0.08    0.04
  -1 -12 -10    0.12    0.04
   1  12  10    0.11    0.05
  -1  12  10    0.11    0.04
  -1  12  10    0.09    0.05
  -1  13  10    0.25    0.06
   1  13  10    0.30    0.06
   1 -13 -10    0.32    0.05
   1 -13  10    0.26    0.05
   1 -13  10    0.32    0.05
  -1 -13  10    0.23    0.05
   1  13  10    0.35    0.06
   1 -13 -10    0.25    0.05
  -1 -13 -10    0.26    0.05
   1  13  10    0.33    0.05
  -1  13  10    0.28    0.06
  -1 -14  10   -0.01    0.02
  -1 -14 -10    0.02    0.02
   1   0 -11    0.04    0.05
  -1   0 -11    0.12    0.07
  -1   0  11    0.08    0.05
  -1   0 -11    0.05    0.06
   1   0 -11    0.07    0.05
   1   0  11    0.12    0.05
   1   0  11    0.07    0.04
   1   0  11    0.01    0.03
  -1   0  11    0.05    0.04
   1   0  11    0.09    0.04
  -1   0 -11    0.12    0.04
  -1   0  11    0.09    0.03
  -1   0  11    0.09    0.04
   1   0  11    0.01    0.03
  -1   0  11    0.05    0.04
   1   0 -11    0.05    0.05
   1   0  11    0.05    0.05
  -1   0 -11    0.08    0.05
  -1   0 -11    0.12    0.04
   1   0  11    0.18    0.05
  -1   0  11    0.13    0.05
  -1   0  11    0.05    0.04
   1   0  11    0.05    0.03
   1   0  11    0.09    0.05
  -1   0  11    0.03    0.02
   1   0 -11    0.15    0.05
  -1   0  11    0.08    0.03
   1   0  11    0.05    0.03
   1   0 -11    0.08    0.04
  -1   0 -11    0.07    0.04
  -1  -1  11   59.68    2.07
  -1  -1 -11   56.79    2.09
   1   1 -11   45.33    2.05
   1  -1  11   45.90    2.01
   1   1 -11   41.78    2.06
   1  -1 -11   46.01    2.08
   1   1 -11   44.40    1.99
   1  -1 -11   46.07    2.09
  -1   1 -11   54.52    2.10
  -1   1 -11   54.87    2.12
  -1  -1 -11   55.82    2.00
  -1   1  11   55.41    2.07
  -1  -1  11   51.65    2.01
   1  -1  11   43.20    2.00
  -1   1  11   54.03    2.00
   1  -1  11   40.22    1.98
  -1  -1  11   53.87    2.00
   1   1  11   44.90    2.05
   1   1  11   42.83    1.99
  -1  -1  11   50.07    2.00
  -1   1  11   54.41    2.00
  -1  -1  11   54.26    1.99
   1  -1  11   44.47    2.00
  -1   1 -11   55.95    2.00
   1   1  11   44.06    1.99
  -1   1  11   53.94    2.00
   1  -1  11   46.24    2.00
   1   1  11   44.02    2.00
  -1  -1  11   55.50    2.01
   1  -1 -11   44.45    1.98
   1   1  11   43.60    1.97
   1   1  11   45.30    2.05
  -1  -1 -11   56.63    2.04
  -1   1 -11   56.06    2.05
  -1  -1 -11   52.79    1.99
  -1  -1 -11   58.35    2.08
   1  -1 -11   44.54    2.04
   1   1 -11   46.85    2.05
   1  -1 -11   47.55    2.05
   1   1 -11   46.40    2.03
  -1   1 -11   54.71    2.09
   1   1  11   44.56    2.04
  -1  -1  11   57.79    2.02
  -1   1  11   53.99    1.99
   1  -1  11   44.83    1.98
   1   1  11   44.70    1.99
   1   1  11   43.22    2.00
  -1   1  11   54.15    2.02
  -1  -1  11   53.23    2.01
   1   1  11   44.57    2.00
   1   1 -11   42.24    1.97
  -1  -1 -11   56.77    2.02
  -1  -1  11   54.49    2.00
   1   1 -11   45.26    1.99
  -1   1  11   52.59    1.98
   1  -1  11   40.63    1.98
   1  -1 -11   42.75    1.99
  -1   1 -11   52.18    1.99
  -1  -1 -11   53.32    2.00
  -1  -2  11    4.23    0.28
   1  -2 -11    4.22    0.32
   1  -2 -11    4.86    0.25
   1   2 -11    3.97    0.29
   1   2 -11    3.87    0.23
  -1  -2 -11    4.19    0.23
   1   2 -11    3.90    0.30
  -1   2 -11    4.14    0.30
  -1  -2 -11    3.72    0.28
  -1   2  11    3.80    0.26
   1   2 -11    3.70    0.29
   1   2  11    3.88    0.27
  -1   2 -11    4.83    0.31
   1   2 -11    4.13    0.29
   1  -2 -11    4.46    0.27
   1  -2 -11    4.21    0.27
   1   2 -11    3.89    0.27
   1   2  11    3.90    0.28
  -1   2 -11    4.16    0.27
  -1  -2 -11    4.14    0.24
  -1  -2  11    3.58    0.23
  -1   2 -11    4.00    0.30
  -1  -2 -11    4.25    0.24
   1  -2 -11    4.12    0.24
   1  -2  11    3.93    0.24
   1   2  11    3.74    0.23
  -1   2  11    3.95    0.28
  -1   2  11    3.66    0.23
   1   2  11    4.49    0.30
  -1  -2  11    4.05    0.23
   1   2  11    4.28    0.25
   1   2 -11    3.54    0.22
   1  -2 -11    4.42    0.23
   1  -2  11    4.09    0.25
  -1   2  11    3.98    0.24
  -1  -2  11    3.87    0.22
  -1   2  11    3.85    0.23
   1   2  11    4.24    0.23
  -1   2  11    3.68    0.22
   1  -2  11    3.76    0.23
   1   2  11    4.04    0.23
  -1  -2  11    4.33    0.24
  -1   2  11    4.08    0.23
   1   2  11    4.11    0.24
   1  -2  11    4.02    0.25
   1  -2  11    3.95    0.25
   1  -2  11    3.79    0.22
   1   2 -11    4.14    0.23
  -1  -2  11    3.84    0.23
   1  -2 -11    3.91    0.23
   1   2  11    3.56    0.24
   1   2  11    4.43    0.25
  -1  -2 -11    4.17    0.23
   1  -2 -11    4.12    0.23
   1  -2  11    3.71    0.23
  -1  -2 -11    4.31    0.25
  -1   2 -11    4.00    0.22
  -1  -2 -11    3.74    0.23
  -1  -2  11    3.90    0.23
   1  -2 -11    4.30    0.25
  -1   3 -11   68.28    2.87
   1   3 -11   73.03    2.86
   1  -3 -11   73.82    2.92
  -1  -3  11   63.78    2.74
   1   3 -11   72.96    2.77
  -1   3  11   66.44    2.80
  -1  -3 -11   68.65    2.75
   1   3 -11   74.67    2.87
  -1   3 -11   66.81    2.87
   1   3 -11   73.51    2.85
  -1   3 -11   70.56    2.84
  -1   3  11   64.51    2.80
   1   3 -11   71.65    2.86
   1   3 -11   70.33    2.87
   1   3  11   67.55    2.83
   1   3  11   72.07    2.85
  -1   3  11   63.36    2.80
  -1   3  11   65.92    2.86
  -1  -3 -11   68.63    2.76
   1  -3 -11   72.22    2.75
   1  -3 -11   70.43    2.77
  -1   3  11   65.31    2.76
   1  -3  11   68.31    2.77
   1   3  11   75.59    2.88
  -1  -3  11   63.83    2.75
   1   3  11   69.67    2.77
   1  -3 -11   74.61    2.76
   1   3  11   70.50    2.76
  -1   3  11   67.63    2.77
  -1  -3  11   66.07    2.77
  -1   3  11   64.62    2.75
   1   3 -11   69.65    2.75
   1   3  11   71.43    2.77
   1  -3  11   70.22    2.76
   1  -3  11   69.00    2.74
  -1  -3  11   66.31    2.76
  -1  -3  11   69.06    2.77
   1   3  11   72.29    2.78
   1   3  11   70.17    2.78
   1  -3  11   70.36    2.79
  -1   3  11   66.22    2.78
  -1   3  11   65.46    2.78
   1   3  11   72.83    2.78
   1  -3 -11   66.24    2.77
  -1   3  11   63.79    2.76
   1   3  11   68.61    2.74
   1  -3  11   72.78    2.79
  -1  -3 -11   66.71    2.76
  -1  -3  11   63.92    2.76
   1  -3 -11   72.68    2.78
  -1   3 -11   64.30    2.74
  -1  -3 -11   66.29    2.75
   1  -3 -11   71.86    2.77
   1  -3  11   67.46    2.77
  -1  -3 -11   67.73    2.78
  -1  -3  11   65.31    2.75
  -1  -3 -11   64.97    2.78
  -1  -4 -11    1.62    0.12
   1   4 -11    1.35    0.17
  -1   4  11    1.48    0.15
  -1   4  11    1.31    0.15
   1   4 -11    1.30    0.16
  -1  -4  11    1.55    0.13
  -1   4 -11    1.26    0.17
   1   4 -11    1.60    0.13
   1  -4 -11    1.33    0.18
  -1   4 -11    1.11    0.16
  -1   4 -11    1.43    0.17
   1   4  11    1.26    0.15
  -1   4 -11    1.10    0.16
   1   4 -11    1.35    0.17
   1   4 -11    1.64    0.17
  -1   4 -11    1.09    0.15
  -1   4  11    1.05    0.13
  -1   4  11    1.45    0.15
   1   4  11    1.17    0.15
   1  -4 -11    1.14    0.12
  -1   4  11    1.27    0.12
   1   4  11    1.21    0.16
  -1   4  11    1.41    0.18
  -1  -4  11    1.21    0.11
  -1  -4 -11    1.53    0.13
   1   4  11    1.33    0.12
  -1  -4 -11    1.51    0.13
   1  -4 -11    1.35    0.11
  -1   4  11    1.50    0.14
  -1  -4  11    1.45    0.13
   1  -4  11    1.14    0.11
   1   4  11    1.20    0.11
  -1   4  11    1.31    0.12
   1   4 -11    1.63    0.13
   1   4  11    1.23    0.12
   1   4  11    1.46    0.13
   1  -4  11    1.26    0.11
   1   4  11    1.15    0.12
  -1  -4  11    1.44    0.13
   1  -4  11    1.31    0.14
   1   4  11    1.68    0.13
  -1  -4  11    1.40    0.13
   1   4  11    1.30    0.12
   1   4  11    1.33    0.13
   1  -4  11    1.63    0.14
  -1   4  11    1.37    0.13
  -1   4  11    1.50    0.14
  -1   4  11    1.55    0.14
  -1  -4 -11    1.56    0.14
  -1  -4 -11    1.65    0.12
  -1  -4  11    1.53    0.13
   1  -4 -11    1.31    0.13
   1  -4 -11    1.18    0.12
   1  -4 -11    1.21    0.12
  -1  -4 -11    1.41    0.11
   1  -4 -11    1.18    0.13
  -1  -4  11    1.44    0.13
  -1  -4 -11    1.69    0.14
  -1   5 -11   53.35    2.15
   1   5 -11   50.16    2.13
   1   5 -11   48.23    2.01
   1  -5 -11   48.10    2.18
   1  -5  11   44.13    2.00
  -1  -5  11   51.92    2.03
  -1   5  11   54.32    2.11
   1   5  11   44.40    2.04
  -1   5  11   50.11    2.10
   1   5 -11   45.55    2.09
   1   5  11   47.54    2.10
  -1   5 -11   58.14    2.17
  -1   5  11   53.70    2.08
   1   5 -11   49.65    2.13
  -1   5 -11   56.94    2.18
   1   5 -11   48.41    2.13
   1   5 -11   50.25    2.14
  -1   5  11   50.94    2.08
  -1   5 -11   51.85    2.16
  -1   5 -11   53.66    2.16
  -1  -5  11   50.99    2.01
   1   5  11   44.68    2.01
  -1  -5 -11   52.64    2.03
  -1   5  11   53.81    2.03
  -1   5  11   54.76    2.19
   1   5  11   48.74    2.16
   1  -5 -11   46.78    2.04
  -1  -5  11   55.12    2.05
  -1   5  11   53.06    2.02
   1   5  11   48.41    2.05
   1   5 -11   45.37    2.01
   1   5  11   49.10    2.05
   1  -5  11   50.60    2.03
   1  -5  11   43.83    1.99
   1  -5  11   43.07    2.00
  -1  -5  11   47.29    2.00
   1   5  11   48.80    2.03
   1   5  11   49.09    2.04
  -1  -5  11   49.86    2.02
  -1   5  11   52.77    2.06
   1  -5  11   45.07    2.03
   1   5  11   46.17    2.02
  -1  -5  11   51.52    2.03
   1   5  11   47.04    2.05
   1  -5  11   43.66    2.03
  -1   5  11   58.17    2.07
   1  -5 -11   47.22    2.04
  -1  -5 -11   54.32    2.05
   1  -5 -11   46.45    2.02
  -1  -5  11   49.44    2.03
  -1  -5 -11   54.75    2.01
   1  -5 -11   47.65    2.04
   1  -5  11   45.45    2.01
   1  -5 -11   47.72    2.06
  -1  -5  11   54.76    2.04
  -1  -5 -11   55.57    2.07
  -1   6  11    6.26    0.41
  -1   6  11    6.92    0.42
   1   6 -11    6.21    0.34
   1   6 -11    6.53    0.43
   1   6  11    6.29    0.39
   1   6 -11    5.68    0.40
  -1  -6  11    6.24    0.35
  -1   6 -11    6.70    0.44
  -1  -6  11    6.21    0.35
   1  -6  11    6.84    0.35
  -1   6 -11    6.40    0.44
   1   6 -11    7.24    0.45
   1   6  11    6.36    0.41
  -1   6 -11    7.11    0.45
  -1   6 -11    6.04    0.43
  -1   6 -11    6.98    0.45
   1   6 -11    6.26    0.43
  -1  -6 -11    6.33    0.36
  -1   6  11    6.81    0.35
   1  -6 -11    7.75    0.39
  -1   6  11    6.51    0.38
   1   6  11    7.09    0.39
   1   6  11    7.11    0.38
  -1   6  11    6.81    0.34
   1  -6  11    7.60    0.37
  -1  -6 -11    5.97    0.42
   1  -6  11    5.96    0.33
   1  -6  11    6.71    0.35
   1   6  11    6.90    0.36
   1   6  11    7.22    0.37
  -1   6  11    6.54    0.37
  -1   6  11    6.70    0.38
   1   6  11    7.09    0.37
  -1   6  11    6.50    0.38
  -1  -6  11    5.57    0.35
  -1  -6 -11    6.39    0.33
   1  -6 -11    7.53    0.38
  -1  -6 -11    6.01    0.36
  -1  -6 -11    6.41    0.37
   1  -6  11    7.00    0.36
  -1  -6  11    7.04    0.37
   1  -6 -11    7.26    0.39
   1  -7  11   25.59    1.15
   1   7 -11   27.44    1.27
   1   7 -11   25.28    1.14
  -1   7  11   27.57    1.27
  -1   7  11   26.82    1.26
   1   7  11   26.06    1.21
   1   7  11   23.99    1.21
   1  -7 -11   25.25    1.33
  -1  -7  11   28.62    1.17
   1  -7  11   26.18    1.15
  -1   7 -11   29.22    1.29
  -1  -7  11   27.85    1.16
   1   7  11   23.80    1.23
  -1  -7 -11   30.42    1.37
  -1   7 -11   28.17    1.29
   1   7 -11   28.11    1.30
   1   7  11   26.49    1.24
  -1   7 -11   28.61    1.31
   1   7 -11   25.82    1.28
   1   7 -11   25.42    1.27
   1  -7 -11   26.52    1.19
   1   7  11   26.55    1.32
  -1  -7 -11   27.78    1.18
  -1   7  11   27.72    1.33
  -1   7  11   30.01    1.21
   1   7  11   29.70    1.22
   1   7  11   27.55    1.20
   1  -7  11   29.93    1.19
   1  -7  11   24.64    1.14
  -1  -7  11   24.94    1.15
  -1  -7  11   31.67    1.22
   1  -7 -11   26.68    1.31
   1   7  11   27.75    1.19
   1   7  11   27.04    1.16
  -1   7  11   28.87    1.20
   1   7  11   27.27    1.21
  -1   7  11   29.72    1.23
   1   7  11   26.32    1.17
  -1   7  11   28.59    1.21
   1  -7 -11   27.24    1.18
  -1  -7  11   28.12    1.19
   1  -7 -11   23.48    1.15
  -1  -7  11   29.21    1.19
  -1  -7 -11   30.68    1.20
   1  -7 -11   26.52    1.17
  -1  -7 -11   29.34    1.20
   1  -7 -11   25.14    1.19
   1  -7  11   24.94    1.17
   1   8 -11    0.64    0.12
   1   8  11    0.53    0.11
   1  -8 -11    0.59    0.15
   1   8  11    0.53    0.10
   1   8  11    0.54    0.10
  -1  -8 -11    0.80    0.16
  -1   8  11    0.56    0.12
   1  -8  11    0.53    0.08
  -1   8 -11    0.35    0.10
  -1   8  11    0.45    0.11
   1  -8  11    0.45    0.08
  -1  -8  11    0.55    0.09
  -1  -8  11    0.59    0.09
   1   8 -11    0.60    0.13
  -1   8 -11    0.67    0.13
   1   8 -11    0.61    0.12
  -1   8 -11    0.43    0.11
   1   8 -11    0.55    0.13
   1   8  11    0.56    0.11
  -1   8  11    0.95    0.17
   1  -8 -11    0.51    0.09
   1   8  11    0.34    0.12
  -1  -8 -11    0.72    0.10
   1   8  11    0.52    0.09
   1   8  11    0.53    0.10
  -1   8  11    0.63    0.11
   1  -8 -11    0.41    0.11
  -1  -8  11    0.60    0.09
   1  -8  11    0.61    0.09
   1  -8  11    0.59    0.10
  -1  -8  11    0.54    0.09
  -1  -8  11    0.74    0.11
   1  -8  11    0.38    0.09
  -1   8  11    0.66    0.10
  -1   8  11    0.65    0.11
   1   8  11    0.54    0.09
   1   8  11    0.57    0.10
   1   8  11    0.40    0.08
   1  -8 -11    0.65    0.09
  -1  -8 -11    0.66    0.10
  -1  -8  11    0.58    0.09
   1  -8  11    0.25    0.07
  -1  -8 -11    0.54    0.09
   1  -8 -11    0.61    0.09
   1   9  11   26.76    1.47
   1  -9  11   29.86    1.38
  -1   9  11   33.73    1.53
  -1  -9  11   36.15    1.40
  -1   9 -11   38.07    1.54
   1   9  11   28.88    1.46
  -1   9  11   37.15    1.54
   1  -9  11   28.84    1.37
   1   9 -11   31.43    1.51
   1   9 -11   31.83    1.53
  -1   9 -11   34.84    1.54
  -1  -9 -11   36.02    1.40
   1  -9 -11   30.32    1.42
  -1   9  11   39.31    1.47
   1   9  11   31.63    1.43
  -1  -9  11   32.09    1.41
   1  -9  11   29.64    1.40
   1  -9  11   33.88    1.43
   1  -9  11   28.97    1.38
  -1  -9  11   36.28    1.40
  -1  -9  11   41.37    1.47
   1  -9  11   27.88    1.40
   1   9  11   31.12    1.44
  -1   9  11   38.20    1.48
  -1   9  11   36.44    1.47
  -1   9  11   37.95    1.44
   1   9  11   32.09    1.45
   1  -9 -11   31.06    1.40
  -1  -9 -11   39.63    1.46
  -1  -9 -11   38.01    1.44
  -1  -9  11   37.68    1.44
   1  -9  11   30.05    1.41
  -1  -9 -11   36.54    1.43
   1  -9 -11   32.57    1.40
  -1  10  11   -0.02    0.08
  -1  10  11    0.09    0.07
  -1 -10  11    0.17    0.05
   1  10 -11    0.19    0.08
   1  10 -11    0.26    0.09
   1  10 -11    0.13    0.07
  -1  10 -11    0.13    0.07
   1 -10 -11    0.16    0.07
  -1  10  11    0.20    0.06
   1  10  11    0.15    0.06
   1 -10  11    0.23    0.06
   1 -10  11    0.21    0.06
  -1 -10  11    0.11    0.06
   1 -10  11    0.15    0.07
  -1 -10  11    0.16    0.05
  -1 -10  11    0.20    0.07
   1  10  11    0.14    0.06
   1  10  11    0.09    0.06
  -1  10  11    0.16    0.07
  -1  10  11    0.15    0.05
  -1 -10 -11    0.22    0.06
   1 -10 -11    0.17    0.05
  -1 -10 -11    0.27    0.06
  -1 -10 -11    0.24    0.06
  -1 -10  11    0.23    0.07
   1 -10 -11    0.18    0.05
   1 -10 -11    0.13    0.06
  -1 -10 -11    0.16    0.06
   1  11  11   19.84    0.84
   1  11  11   20.51    0.88
  -1  11  11   18.36    0.85
   1 -11  11   19.19    0.83
   1 -11  11   20.97    0.85
   1 -11  11   18.22    0.84
  -1 -11  11   16.68    0.81
  -1 -11  11   19.08    0.85
  -1 -11  11   15.59    0.82
   1  11  11   21.07    0.88
   1  11  11   19.64    0.87
  -1  11  11   19.17    0.87
  -1 -11 -11   18.49    0.83
   1 -11 -11   20.47    0.83
  -1 -11 -11   18.04    0.84
  -1 -11 -11   21.20    0.87
  -1 -11  11   17.31    0.84
  -1 -11 -11   18.26    0.83
   1 -11 -11   19.54    0.85
   1 -11 -11   21.37    0.87
   1  12  11    0.29    0.06
  -1  12  11    0.22    0.06
   1  12  11    0.23    0.05
  -1 -12 -11    0.42    0.06
  -1  12  11    0.24    0.05
   1  12  11    0.24    0.06
   1 -12 -11    0.24    0.05
   1 -12  11    0.40    0.06
  -1 -12  11    0.17    0.05
   1 -12  11    0.22    0.05
  -1 -12  11    0.24    0.05
   1 -12  11    0.40    0.06
   1 -13  11   15.40    0.65
  -1 -13 -11   15.38    0.66
  -1 -13  11   13.84    0.65
   1 -13  11   15.11    0.65
   1  13  11   16.65    0.67
  -1 -13 -11   15.96    0.66
  -1   0 -12    0.01    0.04
  -1   0 -12   -0.02    0.05
  -1   0  12    0.01    0.04
   1   0 -12    0.02    0.04
   1   0 -12   -0.02    0.06
  -1   0 -12    0.02    0.05
   1   0  12    0.02    0.04
  -1   0  12    0.01    0.04
   1   0 -12    0.02    0.06
   1   0  12   -0.02    0.03
   1   0  12   -0.01    0.04
  -1   0  12    0.01    0.02
  -1   0 -12   -0.01    0.03
   1   0  12   -0.01    0.03
  -1   0  12    0.04    0.03
  -1   0  12   -0.01    0.04
   1   0  12   -0.02    0.04
  -1   0  12    0.05    0.04
   1   0 -12    0.01    0.04
   1   0 -12    0.03    0.05
   1   0 -12    0.01    0.04
   1   0  12    0.03    0.05
  -1   0 -12    0.01    0.04
  -1   0 -12   -0.01    0.04
  -1   0 -12    0.01    0.03
  -1   0  12   -0.02    0.03
  -1   0  12    0.03    0.03
   1   0  12    0.03    0.04
   1   0  12    0.09    0.04
  -1   0  12    0.01    0.03
   1   0 -12   -0.01    0.04
  -1   0 -12    0.04    0.04
  -1   1 -12    0.30    0.08
  -1  -1 -12    0.43    0.07
  -1  -1  12    0.32    0.06
  -1   1 -12    0.45    0.10
   1  -1  12    0.34    0.07
   1   1 -12    0.28    0.08
   1  -1 -12    0.46    0.10
  -1  -1 -12    0.32    0.09
  -1  -1  12    0.28    0.07
   1   1  12    0.36    0.07
   1   1 -12    0.43    0.07
  -1   1  12    0.35    0.07
  -1   1  12    0.42    0.08
   1  -1 -12    0.30    0.06
   1   1  12    0.34    0.08
  -1  -1  12    0.37    0.06
   1   1  12    0.35    0.07
   1  -1 -12    0.40    0.06
  -1   1  12    0.41    0.07
  -1  -1  12    0.49    0.06
   1  -1  12    0.36    0.07
  -1   1  12    0.35    0.06
   1   1  12    0.29    0.06
   1   1  12    0.43    0.07
  -1   1  12    0.45    0.07
  -1   1 -12    0.41    0.07
  -1  -1  12    0.40    0.07
   1  -1  12    0.51    0.07
   1   1  12    0.50    0.10
  -1  -1 -12    0.20    0.06
  -1  -1 -12    0.40    0.09
   1   1 -12    0.35    0.08
   1  -1 -12    0.48    0.09
  -1   1 -12    0.40    0.09
   1  -1 -12    0.28    0.07
   1   1 -12    0.33    0.09
  -1   1 -12    0.15    0.05
   1  -1  12    0.42    0.06
   1   1  12    0.43    0.07
  -1   1  12    0.35    0.07
  -1  -1  12    0.28    0.06
  -1  -1  12    0.22    0.06
  -1   1  12    0.33    0.06
   1   1  12    0.46    0.08
   1   1 -12    0.35    0.06
   1   1  12    0.44    0.08
  -1  -1 -12    0.34    0.07
  -1  -1 -12    0.44    0.07
  -1  -1  12    0.38    0.06
  -1   1 -12    0.34    0.06
   1  -1 -12    0.32    0.07
   1   1 -12    0.35    0.07
  -1   2 -12    0.02    0.07
  -1  -2  12    0.11    0.05
  -1  -2 -12    0.15    0.05
   1   2 -12    0.17    0.05
   1  -2 -12    0.08    0.06
  -1  -2  12    0.04    0.05
   1  -2 -12    0.18    0.05
  -1  -2 -12    0.12    0.06
   1   2 -12    0.17    0.08
  -1   2  12    0.11    0.06
   1   2  12    0.06    0.05
   1   2 -12    0.20    0.07
  -1   2 -12    0.12    0.05
  -1   2 -12    0.10    0.06
   1   2 -12    0.16    0.07
   1   2  12    0.10    0.07
  -1  -2  12    0.14    0.04
   1  -2 -12    0.10    0.05
  -1   2  12    0.15    0.05
   1   2  12    0.10    0.04
  -1  -2  12    0.09    0.04
   1  -2 -12    0.05    0.04
   1   2  12    0.14    0.06
   1  -2 -12    0.14    0.04
  -1  -2 -12    0.13    0.05
   1  -2  12    0.17    0.05
  -1   2  12    0.14    0.06
   1   2  12    0.14    0.04
   1   2 -12    0.07    0.04
  -1   2  12    0.18    0.05
   1  -2  12    0.15    0.05
   1   2  12    0.20    0.06
  -1   2  12    0.21    0.05
   1   2  12    0.24    0.05
  -1   2  12    0.09    0.04
   1  -2 -12    0.24    0.05
   1  -2  12    0.08    0.05
   1  -2  12    0.11    0.04
   1   2  12    0.17    0.05
  -1  -2  12    0.20    0.05
  -1   2  12    0.16    0.04
   1  -2  12    0.13    0.05
   1   2  12    0.14    0.05
   1   2  12    0.15    0.05
   1  -2  12    0.19    0.06
  -1  -2 -12    0.16    0.05
  -1  -2 -12    0.12    0.04
   1  -2 -12    0.07    0.04
   1  -2 -12    0.12    0.05
  -1  -2  12    0.13    0.05
  -1  -2 -12    0.16    0.05
   1  -2 -12    0.14    0.05
   1   2 -12    0.09    0.05
  -1   2 -12    0.09    0.04
   1  -3 -12    0.08    0.07
  -1  -3  12    0.12    0.05
  -1   3  12    0.15    0.05
   1   3 -12    0.11    0.06
   1   3 -12    0.17    0.07
  -1  -3 -12    0.07    0.04
   1   3 -12    0.11    0.05
  -1   3 -12    0.09    0.07
  -1   3 -12    0.10    0.06
   1   3  12    0.22    0.08
   1   3 -12    0.14    0.07
  -1   3 -12    0.11    0.06
   1   3 -12    0.13    0.07
   1   3 -12    0.12    0.06
   1   3  12    0.06    0.05
  -1   3  12    0.15    0.06
  -1   3  12    0.12    0.05
   1   3  12    0.14    0.05
   1   3  12    0.10    0.06
  -1   3  12    0.16    0.07
   1  -3  12    0.15    0.05
  -1  -3  12    0.08    0.04
  -1  -3 -12    0.11    0.05
   1  -3 -12    0.13    0.05
   1  -3 -12    0.13    0.05
  -1   3  12    0.11    0.05
  -1   3  12    0.12    0.05
   1  -3  12    0.11    0.04
  -1  -3  12    0.14    0.05
   1   3  12    0.11    0.04
  -1   3  12    0.13    0.04
  -1   3  12    0.13    0.05
   1   3 -12    0.09    0.04
   1   3  12    0.16    0.05
   1  -3  12    0.09    0.05
   1  -3  12    0.10    0.04
   1  -3  12    0.18    0.06
   1   3  12    0.15    0.05
   1  -3  12    0.15    0.05
  -1   3  12    0.22    0.05
   1   3  12    0.13    0.05
  -1  -3  12    0.16    0.05
   1   3  12    0.07    0.05
  -1   3  12    0.18    0.06
  -1  -3  12    0.13    0.05
   1  -3 -12    0.15    0.05
   1  -3 -12    0.02    0.04
  -1  -3 -12    0.10    0.04
  -1  -3 -12    0.03    0.05
   1  -3 -12    0.06    0.05
  -1  -3 -12    0.08    0.05
  -1  -3  12    0.08    0.05
  -1  -3 -12    0.10    0.04
  -1   3 -12    0.16    0.05
   1  -4 -12    0.14    0.08
  -1  -4  12    0.33    0.07
   1   4 -12    0.22    0.06
  -1   4 -12    0.13    0.07
   1   4 -12    0.24    0.08
   1   4 -12    0.11    0.08
  -1   4  12    0.20    0.06
   1   4  12    0.14    0.07
  -1   4  12    0.29    0.08
  -1   4 -12    0.17    0.07
  -1   4 -12    0.22    0.09
   1   4 -12    0.21    0.08
   1   4  12    0.18    0.07
  -1   4 -12    0.10    0.06
   1   4 -12    0.17    0.07
   1   4  12    0.16    0.05
   1  -4 -12    0.14    0.06
   1   4  12    0.19    0.08
  -1  -4 -12    0.22    0.06
  -1   4  12    0.32    0.06
  -1   4  12    0.39    0.10
  -1  -4  12    0.24    0.06
   1  -4 -12    0.26    0.05
  -1  -4  12    0.17    0.06
  -1   4  12    0.26    0.06
  -1   4  12    0.26    0.07
   1   4 -12    0.21    0.05
  -1   4  12    0.31    0.06
   1   4  12    0.25    0.07
   1   4  12    0.23    0.05
   1   4  12    0.25    0.06
   1  -4  12    0.19    0.05
   1  -4  12    0.18    0.06
   1  -4  12    0.27    0.07
  -1  -4  12    0.22    0.06
   1   4  12    0.20    0.06
   1   4  12    0.28    0.06
  -1   4  12    0.20    0.06
  -1  -4  12    0.24    0.06
  -1   4  12    0.29    0.06
   1   4  12    0.24    0.06
   1   4  12    0.23    0.05
   1  -4  12    0.23    0.06
  -1  -4 -12    0.21    0.05
  -1  -4  12    0.21    0.06
   1  -4 -12    0.20    0.06
  -1  -4 -12    0.23    0.06
   1  -4 -12    0.27    0.06
   1  -4 -12    0.12    0.06
  -1  -4 -12    0.18    0.07
  -1  -4  12    0.17    0.05
  -1   4 -12    0.25    0.06
   1  -4 -12    0.11    0.06
  -1  -5  12    0.08    0.05
   1  -5  12    0.06    0.05
   1   5 -12    0.05    0.05
  -1   5  12    0.03    0.04
   1   5 -12    0.05    0.04
   1   5 -12    0.04    0.06
   1  -5 -12    0.05    0.07
  -1   5  12    0.09    0.05
  -1   5 -12    0.14    0.07
  -1   5  12    0.09    0.06
  -1   5 -12    0.10    0.07
  -1   5 -12    0.04    0.06
   1   5  12    0.06    0.05
   1   5 -12    0.08    0.06
   1   5 -12    0.04    0.05
   1   5  12    0.05    0.04
  -1   5 -12    0.04    0.07
   1   5 -12    0.02    0.06
   1  -5 -12    0.04    0.05
   1   5  12    0.02    0.04
  -1  -5  12    0.11    0.04
  -1   5  12    0.19    0.05
  -1  -5 -12    0.11    0.05
   1   5  12    0.03    0.04
  -1   5  12    0.13    0.07
  -1   5  12    0.08    0.04
  -1   5  12    0.16    0.05
  -1  -5  12    0.04    0.04
   1   5  12    0.05    0.04
   1   5  12    0.04    0.04
   1  -5  12    0.04    0.05
   1  -5  12    0.07    0.04
   1   5  12    0.06    0.05
  -1  -5  12    0.13    0.05
  -1   5  12    0.07    0.05
   1   5  12    0.08    0.04
  -1   5  12    0.14    0.05
   1  -5  12   -0.01    0.05
   1  -5  12    0.04    0.04
   1   5  12    0.03    0.04
  -1  -5  12    0.11    0.05
   1   5  12    0.01    0.04
  -1  -5 -12    0.15    0.06
  -1  -5 -12    0.09    0.04
  -1  -5  12    0.11    0.05
   1  -5 -12    0.08    0.05
   1  -5 -12    0.05    0.05
   1  -5 -12    0.05    0.04
   1  -5 -12    0.05    0.04
  -1  -5 -12    0.06    0.06
  -1  -5  12    0.11    0.04
   1  -5  12    0.04    0.04
   1   6 -12    0.55    0.08
   1  -6  12    0.55    0.09
   1  -6  12    0.60    0.09
  -1   6  12    0.48    0.10
  -1  -6  12    0.42    0.08
  -1   6  12    0.47    0.10
   1   6 -12    0.69    0.12
  -1   6 -12    0.46    0.11
   1   6 -12    0.64    0.13
   1  -6 -12    0.55    0.14
  -1   6 -12    0.69    0.13
   1   6 -12    0.44    0.12
   1   6  12    0.55    0.11
  -1   6 -12    0.50    0.12
   1   6 -12    0.55    0.13
   1   6 -12    0.54    0.12
   1   6  12    0.55    0.11
  -1   6 -12    0.44    0.11
   1   6  12    0.70    0.14
   1  -6 -12    0.57    0.09
  -1   6  12    0.50    0.08
  -1   6  12    0.52    0.13
  -1  -6 -12    0.59    0.09
   1   6  12    0.37    0.08
   1   6  12    0.48    0.09
  -1   6  12    0.54    0.10
  -1   6  12    0.50    0.07
   1  -6  12    0.51    0.08
   1  -6  12    0.35    0.07
  -1  -6  12    0.39    0.08
   1  -6  12    0.45    0.08
  -1   6  12    0.66    0.10
  -1   6  12    0.64    0.10
   1   6  12    0.54    0.08
   1   6  12    0.62    0.09
   1   6  12    0.50    0.08
  -1  -6 -12    0.51    0.09
   1  -6 -12    0.61    0.10
  -1  -6 -12    0.55    0.07
   1  -6 -12    0.46    0.09
   1  -6  12    0.51    0.08
  -1  -6  12    0.53    0.08
  -1  -6 -12    0.44    0.09
  -1  -7 -12    0.42    0.12
  -1  -7  12    0.17    0.07
  -1   7 -12    0.22    0.08
   1  -7  12    0.18    0.06
   1  -7  12    0.14    0.06
   1   7 -12    0.08    0.07
  -1  -7  12    0.13    0.06
   1  -7 -12    0.08    0.09
  -1   7  12    0.25    0.08
  -1   7  12    0.21    0.07
   1   7 -12    0.06    0.04
   1   7 -12    0.15    0.07
  -1   7 -12    0.16    0.08
  -1   7 -12    0.24    0.09
  -1   7 -12    0.18    0.08
   1   7 -12    0.19    0.08
   1   7  12    0.16    0.07
   1   7  12    0.09    0.06
   1  -7 -12    0.14    0.07
  -1  -7 -12    0.22    0.06
   1   7  12    0.17    0.06
   1   7  12    0.10    0.06
  -1   7  12    0.28    0.07
  -1  -7  12    0.18    0.05
   1  -7  12    0.15    0.05
  -1  -7  12    0.15    0.06
   1  -7  12    0.21    0.06
   1  -7 -12    0.24    0.10
   1   7  12    0.16    0.06
   1   7  12    0.11    0.05
  -1   7  12    0.23    0.07
   1   7  12    0.18    0.05
  -1   7  12    0.12    0.06
  -1   7  12    0.24    0.08
   1  -7 -12    0.24    0.06
  -1  -7 -12    0.24    0.07
   1  -7 -12    0.20    0.06
  -1  -7 -12    0.20    0.06
   1  -7  12    0.12    0.05
  -1  -7  12    0.27    0.07
   1  -7 -12    0.13    0.06
  -1   8  12    0.49    0.11
  -1   8  12    0.59    0.12
   1   8 -12    0.54    0.11
  -1  -8 -12    0.37    0.12
  -1   8 -12    0.92    0.15
  -1  -8  12    0.59    0.09
   1  -8 -12    0.47    0.14
  -1  -8  12    0.51    0.09
   1  -8  12    0.47    0.08
   1  -8  12    0.54    0.08
   1   8 -12    0.46    0.11
   1   8  12    0.62    0.12
   1   8 -12    0.57    0.13
  -1   8 -12    0.50    0.12
  -1   8  12    0.39    0.11
   1   8  12    0.64    0.14
   1  -8 -12    0.54    0.10
  -1  -8 -12    0.37    0.08
  -1   8  12    0.68    0.11
   1   8  12    0.67    0.11
   1   8  12    0.68    0.11
  -1  -8  12    0.45    0.08
   1  -8  12    0.67    0.09
  -1  -8  12    0.48    0.09
   1  -8  12    0.51    0.09
   1  -8 -12    0.70    0.14
   1  -8  12    0.50    0.08
  -1  -8  12    0.42    0.08
   1  -8  12    0.46    0.09
   1   8  12    0.58    0.10
   1   8  12    0.49    0.08
   1   8  12    0.65    0.10
  -1   8  12    0.61    0.10
  -1   8  12    0.58    0.10
   1  -8 -12    0.49    0.09
  -1  -8  12    0.46    0.09
  -1  -8 -12    0.48    0.09
  -1  -8 -12    0.50    0.10
   1  -8  12    0.61    0.09
   1  -8 -12    0.52    0.08
   1  -9  12    0.64    0.08
  -1   9 -12    0.47    0.11
   1  -9  12    0.54    0.08
  -1  -9  12    0.30    0.07
  -1   9  12    0.43    0.10
  -1   9  12    0.52    0.11
   1   9 -12    0.62    0.13
  -1   9 -12    0.46    0.11
  -1   9 -12    0.48    0.11
   1   9 -12    0.57    0.12
   1   9 -12    0.59    0.13
   1  -9 -12    0.77    0.10
   1   9  12    0.67    0.11
   1   9  12    0.61    0.10
  -1   9  12    0.53    0.09
   1  -9  12    0.61    0.09
   1  -9  12    0.61    0.09
   1  -9  12    0.70    0.09
  -1  -9  12    0.39    0.08
  -1  -9  12    0.32    0.07
   1  -9  12    0.41    0.08
  -1  -9  12    0.45    0.08
   1   9  12    0.59    0.10
  -1   9  12    0.44    0.08
   1   9  12    0.55    0.09
   1  -9 -12    0.50    0.08
  -1  -9 -12    0.51    0.09
   1  -9 -12    0.52    0.08
  -1  -9 -12    0.57    0.10
   1  -9  12    0.50    0.09
  -1  -9  12    0.55    0.09
  -1  -9 -12    0.50    0.09
  -1 -10  12    0.56    0.08
  -1  10 -12    0.40    0.10
   1  10 -12    0.67    0.12
   1  10 -12    0.38    0.10
   1 -10 -12    0.56    0.09
  -1  10  12    0.69    0.10
   1  10  12    0.54    0.08
  -1  10  12    0.69    0.11
  -1 -10  12    0.39    0.07
   1 -10  12    0.59    0.09
   1 -10  12    0.56    0.08
   1 -10  12    0.53    0.09
  -1 -10  12    0.67    0.09
  -1 -10  12    0.48    0.08
   1  10  12    0.50    0.09
   1  10  12    0.50    0.08
  -1  10  12    0.68    0.10
  -1  10  12    0.56    0.08
  -1  10  12    0.64    0.09
  -1 -10 -12    0.74    0.09
   1 -10 -12    0.54    0.08
  -1 -10  12    0.77    0.10
  -1 -10 -12    0.51    0.09
  -1 -10 -12    0.60    0.09
   1 -10 -12    0.60    0.09
  -1 -10 -12    0.52    0.08
  -1  11  12    0.34    0.07
   1  11  12    0.57    0.07
  -1  11  12    0.50    0.08
   1 -11  12    0.52    0.07
   1 -11  12    0.49    0.08
  -1 -11  12    0.26    0.05
  -1 -11  12    0.35    0.07
   1 -11  12    0.41    0.07
  -1 -11  12    0.38    0.07
   1  11  12    0.54    0.08
  -1  11  12    0.44    0.08
   1  11  12    0.53    0.08
  -1  11  12    0.33    0.06
   1 -11 -12    0.41    0.06
  -1 -11 -12    0.39    0.07
  -1 -11 -12    0.38    0.07
  -1 -11 -12    0.40    0.07
  -1 -11 -12    0.48    0.07
   1 -11 -12    0.47    0.08
   1 -11 -12    0.48    0.07
  -1 -11  12    0.26    0.06
   1  12  12    0.03    0.03
  -1 -12  12    0.06    0.04
   1 -12  12    0.05    0.04
   1 -12  12    0.01    0.03
  -1 -12  12    0.08    0.04
   1 -12  12    0.08    0.04
   1  12  12    0.06    0.04
  -1 -12 -12    0.10    0.04
   1 -12 -12    0.07    0.03
   1  12  12    0.07    0.04
  -1  12  12    0.08    0.04
   1 -13  12    0.05    0.03
  -1 -13  12    0.01    0.02
   1  13  12    0.00    0.02
  -1 -13 -12    0.00    0.02
  -1   0  13    0.03    0.04
  -1   0 -13    0.11    0.07
   1   0 -13    0.09    0.06
   1   0 -13    0.05    0.06
  -1   0  13    0.04    0.05
  -1   0 -13    0.07    0.05
   1   0  13    0.10    0.05
  -1   0 -13    0.05    0.05
   1   0 -13    0.27    0.07
   1   0  13    0.10    0.05
   1   0  13    0.07    0.04
  -1   0  13    0.04    0.05
   1   0 -13    0.06    0.04
   1   0  13    0.12    0.05
   1   0  13    0.08    0.04
  -1   0  13    0.08    0.04
  -1   0 -13    0.01    0.04
   1   0 -13    0.13    0.06
  -1   0 -13    0.05    0.05
  -1   0 -13    0.22    0.07
   1   0 -13    0.01    0.05
   1   0  13    0.03    0.04
   1   0  13    0.02    0.03
  -1   0  13    0.08    0.05
  -1   0  13    0.10    0.05
  -1   0 -13    0.06    0.04
  -1   0  13    0.04    0.04
   1   0 -13    0.06    0.05
  -1   0 -13    0.03    0.04
  -1   1 -13   31.29    1.45
   1  -1 -13   34.98    1.49
   1   1 -13   34.29    1.36
  -1  -1 -13   32.87    1.35
   1  -1  13   31.95    1.38
  -1   1  13   30.74    1.33
  -1   1 -13   31.75    1.47
  -1  -1  13   29.79    1.40
  -1  -1  13   29.84    1.33
   1   1  13   33.65    1.39
  -1   1  13   33.10    1.42
  -1  -1 -13   33.73    1.45
   1   1  13   31.23    1.43
  -1   1 -13   32.39    1.45
   1   1 -13   33.79    1.44
   1  -1 -13   33.73    1.42
   1   1 -13   34.51    1.45
  -1  -1 -13   31.01    1.38
   1  -1 -13   35.69    1.43
  -1   1 -13   29.54    1.38
  -1   1 -13   32.77    1.42
  -1   1  13   28.20    1.39
   1   1  13   32.93    1.37
   1   1  13   32.52    1.42
  -1   1  13   30.62    1.36
  -1  -1  13   31.45    1.35
  -1   1  13   32.37    1.36
   1  -1  13   33.94    1.38
   1   1  13   35.01    1.37
   1  -1 -13   32.84    1.35
  -1   1 -13   32.23    1.36
  -1  -1  13   31.05    1.34
   1   1  13   33.28    1.37
   1   1 -13   34.88    1.36
   1  -1  13   33.04    1.37
  -1   1  13   31.21    1.36
  -1  -1  13   31.47    1.36
  -1   1  13   31.58    1.36
   1  -1  13   33.10    1.35
  -1  -1  13   31.74    1.36
   1  -1 -13   30.57    1.35
   1   1  13   34.01    1.38
   1  -1  13   32.13    1.38
   1   1  13   32.60    1.38
  -1   1  13   31.92    1.37
  -1  -1  13   28.67    1.35
  -1   1  13   30.91    1.34
   1   1  13   33.90    1.36
  -1  -1 -13   33.33    1.37
  -1  -1  13   31.64    1.35
  -1  -1 -13   31.06    1.36
   1  -1 -13   33.22    1.37
  -1   1 -13   31.28    1.35
   1   1 -13   33.89    1.37
   1   2 -13    0.38    0.07
  -1  -2 -13    0.29    0.06
  -1  -2 -13    0.36    0.09
   1   2 -13    0.37    0.10
  -1   2 -13    0.53    0.12
   1  -2 -13    0.27    0.07
   1  -2 -13    0.27    0.09
  -1  -2  13    0.33    0.06
   1   2 -13    0.40    0.10
   1  -2 -13    0.62    0.10
  -1   2 -13    0.41    0.10
   1   2  13    0.46    0.10
  -1   2 -13    0.31    0.08
  -1  -2  13    0.30    0.06
  -1   2  13    0.38    0.07
   1   2  13    0.26    0.08
   1  -2 -13    0.33    0.06
   1  -2 -13    0.43    0.07
  -1   2  13    0.30    0.08
  -1  -2 -13    0.32    0.07
   1   2  13    0.26    0.07
   1  -2  13    0.33    0.07
   1  -2  13    0.43    0.07
  -1   2  13    0.43    0.07
   1   2  13    0.34    0.07
   1  -2  13    0.30    0.07
   1   2  13    0.38    0.07
  -1   2 -13    0.47    0.08
   1   2  13    0.35    0.06
  -1   2  13    0.33    0.07
   1  -2 -13    0.32    0.07
  -1   2  13    0.42    0.07
   1  -2  13    0.39    0.07
   1   2  13    0.27    0.07
   1   2  13    0.60    0.09
  -1   2  13    0.31    0.07
   1  -2  13    0.28    0.07
   1   2  13    0.34    0.07
   1  -2  13    0.25    0.06
  -1  -2  13    0.47    0.08
  -1   2  13    0.37    0.06
   1  -2  13    0.40    0.06
   1  -2 -13    0.29    0.07
   1  -2 -13    0.31    0.05
  -1  -2 -13    0.34    0.07
   1  -2 -13    0.44    0.08
  -1  -2 -13    0.52    0.08
  -1  -2 -13    0.41    0.08
  -1  -2  13    0.29    0.06
  -1  -2 -13    0.23    0.06
   1   2 -13    0.29    0.07
  -1   2 -13    0.32    0.06
   1  -3 -13   37.59    1.72
   1   3 -13   37.87    1.57
   1   3 -13   37.01    1.68
  -1   3 -13   40.17    1.70
   1  -3  13   37.15    1.56
  -1  -3  13   36.05    1.55
  -1  -3 -13   39.66    1.57
  -1   3 -13   35.26    1.68
   1   3  13   36.76    1.66
  -1   3  13   34.67    1.61
   1   3 -13   37.99    1.69
   1   3  13   38.18    1.65
   1   3 -13   40.08    1.68
  -1   3 -13   36.23    1.64
  -1   3  13   37.14    1.57
   1  -3 -13   36.46    1.57
  -1  -3  13   35.29    1.56
   1  -3  13   35.54    1.57
   1   3  13   39.13    1.68
   1   3  13   36.11    1.57
  -1   3  13   37.79    1.67
  -1  -3 -13   39.53    1.58
   1  -3 -13   38.45    1.56
   1  -3  13   35.01    1.56
   1   3  13   37.08    1.56
  -1   3  13   37.36    1.57
   1   3  13   38.83    1.59
  -1  -3  13   35.64    1.58
  -1   3  13   38.21    1.58
   1   3  13   37.41    1.57
  -1   3  13   39.94    1.57
  -1   3  13   36.21    1.55
   1  -3  13   35.73    1.54
  -1  -3  13   37.97    1.57
  -1  -3  13   36.62    1.57
   1   3  13   38.16    1.58
   1  -3  13   37.87    1.60
  -1   3  13   39.16    1.59
   1  -3  13   38.39    1.60
   1   3  13   38.81    1.59
   1   3  13   38.37    1.59
  -1   3  13   37.80    1.57
   1  -3 -13   39.20    1.58
  -1  -3 -13   36.97    1.58
   1  -3 -13   36.23    1.57
  -1  -3  13   36.93    1.57
  -1  -3 -13   39.15    1.56
  -1  -3 -13   39.51    1.60
   1   3 -13   37.61    1.57
  -1   3 -13   37.70    1.56
  -1  -3 -13   40.22    1.60
  -1  -4  13    0.36    0.07
   1   4 -13    0.46    0.08
  -1   4 -13    0.63    0.13
   1   4 -13    0.68    0.13
   1  -4  13    0.43    0.08
   1  -4 -13    0.64    0.14
  -1   4 -13    0.33    0.09
   1   4 -13    0.39    0.11
   1   4  13    0.33    0.09
   1   4  13    0.32    0.09
  -1   4  13    0.48    0.09
  -1   4 -13    0.37    0.10
   1   4 -13    0.28    0.08
   1   4  13    0.32    0.09
   1   4  13    0.54    0.08
  -1   4  13    0.34    0.10
  -1  -4  13    0.42    0.07
  -1  -4 -13    0.36    0.07
   1  -4 -13    0.40    0.07
  -1   4  13    0.37    0.07
   1  -4 -13    0.55    0.07
  -1   4  13    0.35    0.08
   1   4  13    0.33    0.06
  -1  -4  13    0.44    0.08
  -1   4  13    0.52    0.08
  -1   4  13    0.39    0.07
  -1   4  13    0.33    0.07
   1   4  13    0.42    0.07
   1  -4  13    0.37    0.07
   1   4  13    0.30    0.07
   1   4  13    0.50    0.09
  -1  -4  13    0.44    0.08
   1  -4  13    0.35    0.08
  -1   4  13    0.39    0.08
  -1   4  13    0.34    0.07
  -1  -4  13    0.31    0.06
   1  -4  13    0.44    0.08
   1   4  13    0.61    0.09
  -1  -4 -13    0.42    0.07
   1  -4 -13    0.63    0.10
  -1  -4 -13    0.20    0.07
  -1  -4  13    0.37    0.07
   1  -4 -13    0.51    0.09
   1  -4 -13    0.57    0.09
   1  -4 -13    0.51    0.09
  -1   4 -13    0.46    0.07
  -1  -4 -13    0.39    0.08
   1   4 -13    0.39    0.08
  -1  -4  13    0.44    0.07
  -1   5 -13   29.07    1.31
   1   5 -13   27.45    1.29
   1  -5 -13   28.86    1.35
  -1  -5  13   27.87    1.17
   1   5 -13   26.51    1.17
  -1   5 -13   29.51    1.32
  -1  -5 -13   29.21    1.35
   1   5  13   26.82    1.25
  -1   5 -13   27.94    1.31
  -1   5 -13   28.64    1.29
   1   5 -13   24.86    1.28
   1   5  13   26.35    1.26
   1   5 -13   27.80    1.29
  -1   5  13   27.52    1.17
   1   5  13   27.78    1.31
  -1  -5  13   27.21    1.16
   1   5  13   24.82    1.16
  -1   5  13   28.53    1.32
  -1  -5 -13   27.94    1.17
   1  -5 -13   26.41    1.18
  -1   5  13   29.14    1.19
  -1   5  13   29.14    1.17
   1   5  13   27.94    1.20
   1   5  13   27.30    1.19
  -1   5  13   27.96    1.17
   1  -5  13   24.29    1.15
  -1   5  13   28.67    1.20
   1  -5  13   25.01    1.18
   1   5  13   27.49    1.18
   1  -5  13   23.91    1.18
   1   5  13   26.81    1.20
   1   5  13   25.22    1.15
  -1  -5  13   26.42    1.16
  -1   5  13   29.99    1.21
   1   5  13   26.47    1.19
  -1  -5  13   26.75    1.17
  -1  -5 -13   29.61    1.21
  -1  -5  13   28.82    1.19
  -1   5 -13   29.03    1.17
  -1  -5 -13   27.60    1.15
   1  -5 -13   27.06    1.20
   1  -5 -13   26.86    1.21
  -1  -5  13   27.78    1.17
  -1  -5 -13   28.15    1.21
   1   6 -13    0.67    0.13
   1  -6  13    0.82    0.10
  -1   6 -13    0.52    0.12
   1  -6  13    0.54    0.09
   1   6 -13    0.44    0.07
  -1   6 -13    0.74    0.14
  -1  -6  13    0.42    0.08
   1  -6 -13    0.66    0.14
   1   6 -13    0.35    0.10
   1   6 -13    0.53    0.13
   1   6  13    0.60    0.11
   1   6 -13    0.32    0.10
  -1   6 -13    0.54    0.12
   1   6  13    0.39    0.09
  -1   6 -13    0.67    0.13
  -1   6  13    0.55    0.08
  -1  -6 -13    0.54    0.08
   1   6  13    0.55    0.08
  -1   6  13    0.38    0.11
   1  -6 -13    0.71    0.10
   1   6  13    0.59    0.13
   1   6  13    0.79    0.11
  -1   6  13    0.53    0.07
  -1   6  13    0.61    0.09
   1   6  13    0.52    0.10
   1  -6  13    0.55    0.08
  -1  -6  13    0.65    0.09
   1  -6  13    0.56    0.08
   1  -6  13    0.62    0.08
   1  -6 -13    0.75    0.15
   1   6  13    0.83    0.09
   1   6  13    0.57    0.09
   1   6  13    0.53    0.08
   1   6  13    0.82    0.11
  -1   6  13    0.64    0.10
  -1   6  13    0.55    0.10
   1  -6 -13    0.57    0.10
  -1  -6 -13    0.53    0.09
   1  -6 -13    0.71    0.11
  -1   6 -13    0.65    0.09
  -1  -6 -13    0.45    0.09
   1  -6  13    0.58    0.08
  -1  -6  13    0.62    0.09
   1  -7  13   30.45    1.25
  -1   7 -13   29.10    1.38
  -1   7  13   24.89    1.31
   1   7 -13   29.53    1.25
  -1  -7  13   28.11    1.25
   1  -7  13   31.36    1.26
   1   7 -13   31.99    1.39
  -1   7 -13   29.87    1.26
  -1   7 -13   27.48    1.36
  -1  -7 -13   28.16    1.43
  -1  -7  13   27.30    1.25
   1   7  13   30.38    1.34
   1   7 -13   29.84    1.39
   1   7  13   30.16    1.35
   1   7 -13   30.49    1.40
  -1   7 -13   29.53    1.40
  -1  -7 -13   26.75    1.25
  -1   7  13   28.36    1.41
   1  -7 -13   30.95    1.29
   1   7  13   32.93    1.45
  -1   7  13   30.56    1.30
  -1   7  13   27.58    1.28
   1   7  13   34.11    1.31
   1   7  13   33.27    1.31
   1  -7  13   29.04    1.24
   1  -7  13   32.69    1.27
  -1  -7  13   30.34    1.28
  -1  -7  13   25.15    1.23
   1  -7 -13   30.85    1.43
   1   7  13   30.67    1.26
  -1   7  13   28.95    1.29
  -1   7  13   27.94    1.28
   1   7  13   31.57    1.27
   1   7  13   30.55    1.28
  -1  -7 -13   26.99    1.27
   1  -7 -13   32.40    1.29
   1  -7 -13   30.82    1.28
   1  -7 -13   31.88    1.31
   1  -7  13   29.35    1.26
  -1  -7 -13   28.66    1.28
  -1  -7 -13   29.68    1.29
  -1  -7  13   27.38    1.26
   1   8 -13    0.85    0.14
  -1   8  13    0.70    0.12
   1  -8  13    0.92    0.10
  -1   8 -13    0.86    0.10
  -1   8 -13    1.23    0.17
  -1  -8  13    0.94    0.11
   1  -8  13    0.91    0.10
   1   8 -13    1.11    0.17
   1   8 -13    1.10    0.16
  -1   8 -13    1.02    0.16
  -1   8 -13    1.01    0.16
   1   8 -13    0.96    0.16
   1  -8 -13    0.82    0.11
  -1  -8 -13    0.85    0.10
   1   8  13    1.18    0.13
   1   8  13    1.20    0.13
  -1   8  13    1.14    0.13
  -1   8  13    0.95    0.12
  -1  -8  13    0.93    0.10
  -1  -8  13    0.92    0.11
   1  -8  13    0.85    0.10
   1  -8  13    0.95    0.12
   1  -8  13    0.88    0.11
  -1  -8  13    0.94    0.11
   1  -8  13    0.92    0.10
  -1   8  13    1.05    0.11
  -1   8  13    1.24    0.13
   1   8  13    1.02    0.11
   1   8  13    0.86    0.11
  -1   8  13    0.83    0.12
   1  -8 -13    0.79    0.11
   1  -8 -13    1.04    0.13
   1  -8  13    0.90    0.11
  -1  -8 -13    1.07    0.12
  -1  -8 -13    1.05    0.13
   1  -8 -13    0.97    0.11
  -1  -8 -13    0.85    0.11
  -1  -8  13    1.23    0.12
  -1   9 -13   20.79    1.01
  -1  -9  13   20.58    0.91
   1   9 -13   19.59    1.02
   1   9 -13   21.67    1.04
  -1   9 -13   21.90    1.04
   1   9 -13   20.29    1.02
   1  -9 -13   20.30    0.94
  -1   9  13   23.69    0.97
   1   9  13   22.16    0.96
  -1   9  13   23.10    0.96
   1   9  13   20.94    0.94
   1  -9  13   19.56    0.91
   1  -9  13   19.64    0.91
  -1  -9  13   19.83    0.92
   1  -9  13   19.45    0.93
  -1  -9  13   20.13    0.90
  -1  -9  13   23.21    0.94
  -1   9  13   21.22    0.96
  -1   9  13   21.78    0.94
   1   9  13   22.02    0.96
   1   9  13   19.66    0.93
   1  -9 -13   21.45    0.93
  -1  -9 -13   21.10    0.93
  -1  -9 -13   23.25    0.96
  -1  -9 -13   22.35    0.94
  -1  -9  13   21.23    0.93
   1  -9 -13   21.48    0.92
   1  10 -13    0.06    0.06
  -1 -10 -13    0.12    0.04
  -1 -10 -13    0.08    0.05
  -1 -10  13    0.03    0.04
  -1 -10 -13    0.06    0.04
   1 -10 -13    0.18    0.06
  -1  10  13    0.09    0.05
   1  10  13    0.09    0.05
  -1  10  13    0.04    0.04
   1  10  13    0.08    0.05
   1 -10  13    0.14    0.06
   1 -10  13    0.15    0.04
  -1 -10  13    0.12    0.05
  -1 -10  13    0.09    0.04
  -1 -10  13    0.08    0.05
   1 -10  13    0.13    0.05
   1  10  13    0.13    0.06
  -1  10  13    0.07    0.04
  -1 -10 -13    0.10    0.05
   1 -10 -13    0.21    0.05
  -1 -10  13    0.05    0.04
  -1  11  13    9.96    0.49
  -1  11  13   10.59    0.51
   1  11  13   11.92    0.50
  -1  11  13   10.94    0.51
   1  11  13   12.72    0.52
  -1 -11 -13   10.71    0.49
   1 -11  13   11.06    0.49
  -1 -11  13    9.90    0.48
  -1 -11  13    8.96    0.47
   1 -11  13   10.75    0.48
   1 -11 -13   11.60    0.50
  -1 -11 -13   10.21    0.49
  -1 -11 -13   10.09    0.48
   1 -12  13    1.53    0.10
  -1 -12  13    1.58    0.11
   1 -12  13    1.70    0.11
  -1 -12  13    1.54    0.10
  -1 -12 -13    1.72    0.11
   1 -12 -13    1.69    0.11
  -1   0 -14   -0.02    0.05
  -1   0  14   -0.01    0.04
   1   0  14    0.01    0.04
  -1   0  14    0.03    0.04
   1   0 -14    0.04    0.06
  -1   0 -14   -0.02    0.04
   1   0  14    0.05    0.05
   1   0  14   -0.01    0.04
   1   0  14    0.02    0.04
  -1   0  14    0.01    0.04
  -1   0  14    0.01    0.03
   1   0 -14    0.06    0.04
  -1   0 -14    0.01    0.04
   1   0 -14    0.02    0.05
   1   0 -14    0.03    0.05
  -1   0 -14   -0.01    0.05
  -1   0 -14    0.07    0.06
  -1   0  14    0.01    0.04
   1   0  14   -0.03    0.03
   1   0  14   -0.03    0.05
  -1   0  14   -0.02    0.04
  -1   0 -14    0.02    0.04
  -1   0 -14    0.02    0.04
  -1   0  14   -0.01    0.03
   1   0 -14   -0.01    0.05
  -1  -1 -14    0.04    0.04
   1  -1 -14    0.04    0.06
  -1  -1  14    0.04    0.04
  -1   1  14    0.07    0.05
  -1   1 -14    0.13    0.07
  -1  -1  14    0.01    0.04
  -1   1 -14    0.02    0.06
   1  -1 -14    0.11    0.05
   1   1  14    0.07    0.05
  -1  -1 -14    0.02    0.05
  -1   1  14    0.01    0.04
   1   1 -14    0.06    0.05
  -1   1 -14    0.02    0.05
   1   1 -14    0.10    0.07
   1   1 -14    0.03    0.05
   1  -1 -14    0.04    0.05
   1  -1 -14    0.01    0.05
  -1  -1 -14    0.01    0.04
  -1  -1 -14   -0.01    0.04
  -1   1 -14    0.07    0.05
  -1   1  14    0.05    0.04
   1  -1 -14    0.05    0.04
   1   1  14    0.07    0.05
   1   1  14    0.02    0.04
  -1  -1  14    0.01    0.04
   1  -1 -14    0.04    0.04
   1   1 -14    0.06    0.04
   1   1  14   -0.01    0.04
   1  -1  14    0.04    0.04
  -1   1  14    0.05    0.04
  -1   1  14    0.09    0.05
  -1  -1  14    0.02    0.04
   1  -1  14    0.08    0.04
   1   1  14    0.04    0.04
  -1  -1  14   -0.01    0.03
  -1   1 -14    0.02    0.04
  -1  -1  14    0.07    0.05
  -1   1  14    0.02    0.04
   1  -1  14    0.04    0.03
   1  -1  14    0.06    0.04
   1   1  14    0.05    0.04
  -1   1  14    0.04    0.02
   1   1  14    0.01    0.04
   1  -1 -14    0.05    0.05
  -1   1 -14    0.02    0.04
  -1  -1 -14    0.01    0.04
  -1  -1 -14    0.01    0.04
  -1  -1 -14    0.06    0.04
  -1  -1  14    0.03    0.03
   1  -1 -14    0.02    0.05
   1  -1 -14    0.03    0.04
  -1   1 -14    0.03    0.04
   1  -1 -14    0.02    0.05
   1   1 -14    0.09    0.04
   1   2  14   -0.01    0.04
   1  -2 -14    0.11    0.06
  -1   2 -14    0.06    0.05
   1  -2  14    0.06    0.05
  -1  -2 -14    0.09    0.05
  -1   2 -14    0.06    0.08
   1   2 -14    0.10    0.07
  -1   2  14    0.03    0.05
   1   2 -14    0.05    0.04
  -1   2 -14    0.06    0.05
  -1  -2  14    0.06    0.04
   1   2 -14    0.05    0.06
   1   2  14    0.08    0.07
  -1   2 -14    0.04    0.05
  -1   2 -14    0.08    0.07
   1   2 -14    0.12    0.07
  -1   2 -14    0.15    0.07
   1  -2 -14    0.06    0.05
  -1   2  14    0.02    0.05
  -1  -2 -14    0.06    0.05
   1  -2  14    0.02    0.04
   1  -2 -14    0.10    0.05
  -1  -2  14    0.12    0.05
   1   2  14    0.07    0.05
  -1   2  14    0.05    0.04
   1   2  14    0.05    0.04
   1  -2 -14    0.07    0.04
  -1   2  14    0.08    0.05
  -1   2 -14    0.11    0.05
   1  -2  14    0.05    0.04
   1   2  14    0.01    0.04
   1   2  14    0.06    0.05
  -1  -2  14    0.09    0.05
  -1   2  14    0.14    0.05
  -1   2  14    0.09    0.05
   1  -2 -14    0.26    0.05
   1  -2  14    0.01    0.04
   1  -2  14    0.08    0.04
   1   2  14    0.10    0.05
   1   2  14    0.05    0.05
  -1  -2  14    0.09    0.05
   1   2  14    0.05    0.05
  -1   2  14    0.07    0.04
  -1  -2  14    0.14    0.05
   1  -2  14    0.06    0.05
  -1   2  14    0.09    0.05
   1  -2  14    0.05    0.05
  -1  -2 -14    0.02    0.05
   1  -2 -14    0.10    0.06
  -1  -2 -14    0.15    0.06
  -1  -2 -14    0.03    0.04
   1  -2 -14    0.09    0.04
  -1  -2  14    0.03    0.04
   1  -2 -14    0.04    0.04
  -1   2 -14    0.03    0.04
  -1  -2 -14    0.05    0.05
   1   2 -14    0.10    0.05
   1   3 -14   -0.02    0.07
   1   3 -14    0.03    0.04
  -1  -3 -14    0.04    0.04
   1  -3  14    0.06    0.05
  -1   3 -14    0.10    0.05
   1  -3 -14    0.02    0.06
  -1   3 -14    0.08    0.07
  -1  -3  14    0.12    0.05
   1   3 -14    0.04    0.06
  -1   3 -14    0.04    0.06
  -1   3 -14    0.05    0.06
  -1   3 -14   -0.02    0.06
   1   3  14    0.03    0.05
  -1  -3  14    0.12    0.05
   1   3  14    0.02    0.04
   1  -3 -14   -0.05    0.04
   1  -3 -14    0.03    0.04
  -1   3  14    0.09    0.05
  -1  -3 -14    0.07    0.05
   1   3  14    0.02    0.04
  -1   3  14    0.08    0.04
   1   3  14    0.09    0.05
   1   3  14    0.03    0.03
  -1   3  14    0.04    0.04
  -1   3  14    0.06    0.05
   1  -3  14    0.02    0.03
  -1   3  14    0.07    0.04
   1   3  14    0.03    0.03
  -1   3 -14    0.02    0.05
   1  -3  14    0.01    0.04
  -1  -3  14    0.04    0.04
   1  -3  14    0.02    0.05
   1   3  14    0.04    0.04
  -1   3  14    0.06    0.05
   1   3  14    0.04    0.05
   1   3  14    0.05    0.04
  -1   3  14    0.10    0.04
  -1  -3  14    0.06    0.04
   1  -3  14    0.02    0.04
  -1   3  14    0.07    0.05
  -1  -3 -14    0.02    0.05
   1  -3 -14    0.02    0.04
  -1  -3 -14    0.04    0.04
   1  -3 -14    0.03    0.04
  -1  -3  14    0.04    0.05
  -1  -3 -14    0.08    0.05
  -1  -3 -14    0.09    0.05
   1   3 -14    0.05    0.05
   1  -3 -14    0.08    0.06
  -1   3 -14    0.07    0.04
   1   4 -14    0.04    0.07
  -1  -4 -14    0.07    0.07
   1  -4 -14    0.05    0.06
   1  -4  14    0.03    0.06
  -1  -4  14    0.03    0.05
   1   4 -14    0.01    0.04
  -1   4 -14   -0.04    0.07
  -1   4 -14    0.02    0.04
  -1   4 -14    0.11    0.08
   1   4 -14    0.10    0.08
  -1   4 -14    0.02    0.05
   1   4  14    0.04    0.06
   1   4  14    0.07    0.06
   1   4 -14    0.13    0.08
   1  -4 -14    0.07    0.04
  -1  -4  14    0.04    0.04
   1   4  14    0.11    0.05
   1   4  14   -0.02    0.04
  -1   4  14   -0.02    0.04
  -1   4  14    0.02    0.04
   1  -4 -14    0.04    0.04
  -1   4  14   -0.01    0.04
  -1   4  14    0.09    0.05
  -1  -4  14    0.06    0.05
  -1   4  14    0.03    0.03
  -1   4  14    0.05    0.04
   1   4  14    0.03    0.04
   1  -4  14    0.03    0.04
   1  -4  14    0.02    0.04
   1  -4  14    0.03    0.05
  -1  -4  14    0.09    0.05
  -1   4  14   -0.01    0.05
  -1  -4  14    0.07    0.04
   1   4  14    0.02    0.04
  -1   4  14    0.06    0.05
  -1   4  14    0.03    0.04
   1   4  14    0.04    0.04
   1   4  14   -0.03    0.04
   1  -4 -14    0.01    0.04
  -1  -4  14    0.05    0.05
   1  -4 -14    0.03    0.05
   1  -4 -14    0.06    0.05
  -1  -4 -14    0.02    0.04
  -1  -4 -14   -0.01    0.05
  -1  -4 -14    0.01    0.04
   1   4 -14   -0.01    0.05
   1  -4 -14    0.11    0.06
  -1   4 -14    0.06    0.04
  -1   5 -14    0.47    0.13
   1   5 -14    0.46    0.12
   1   5 -14    0.42    0.08
  -1   5 -14    0.38    0.08
  -1   5 -14    0.44    0.11
  -1  -5 -14    0.45    0.13
  -1  -5  14    0.36    0.08
   1  -5 -14    0.38    0.12
   1   5  14    0.38    0.10
   1   5 -14    0.50    0.12
   1   5  14    0.26    0.09
  -1   5 -14    0.15    0.07
  -1   5 -14    0.40    0.10
   1   5  14    0.54    0.12
   1   5  14    0.39    0.07
   1  -5 -14    0.44    0.08
  -1   5  14    0.37    0.10
  -1   5  14    0.35    0.07
  -1   5  14    0.35    0.07
   1   5  14    0.46    0.08
  -1   5  14    0.27    0.06
  -1   5  14    0.37    0.08
   1   5  14    0.49    0.09
   1  -5  14    0.38    0.07
  -1  -5  14    0.28    0.06
  -1  -5  14    0.38    0.07
  -1   5  14    0.49    0.08
   1   5  14    0.44    0.08
  -1  -5  14    0.37    0.07
  -1   5  14    0.50    0.09
   1   5  14    0.41    0.08
  -1   5  14    0.51    0.09
   1   5  14    0.51    0.09
  -1  -5  14    0.31    0.07
   1  -5 -14    0.46    0.08
  -1  -5 -14    0.32    0.06
  -1  -5 -14    0.20    0.07
  -1  -5  14    0.38    0.07
   1  -5 -14    0.25    0.08
  -1   5 -14    0.44    0.07
   1   5 -14    0.47    0.08
  -1  -5 -14    0.31    0.08
   1  -6 -14    0.16    0.08
   1   6 -14    0.08    0.06
   1  -6  14    0.14    0.06
  -1  -6 -14    0.05    0.06
  -1   6 -14    0.07    0.05
  -1   6 -14    0.10    0.07
  -1   6 -14    0.15    0.08
   1   6 -14    0.04    0.04
   1  -6  14    0.10    0.05
  -1  -6  14   -0.01    0.05
   1   6  14    0.03    0.05
  -1   6 -14    0.18    0.07
   1   6  14    0.02    0.05
   1   6 -14    0.06    0.07
   1   6 -14    0.04    0.06
  -1   6  14    0.02    0.05
   1   6  14    0.11    0.05
   1  -6 -14    0.04    0.05
  -1  -6 -14    0.12    0.05
   1   6  14    0.05    0.07
  -1   6  14    0.07    0.04
  -1   6  14    0.09    0.05
   1   6  14    0.04    0.05
   1   6  14    0.10    0.05
   1  -6  14    0.05    0.05
  -1  -6  14    0.03    0.03
   1  -6 -14    0.05    0.07
  -1   6  14    0.04    0.05
  -1   6  14    0.07    0.06
  -1   6  14    0.05    0.05
   1   6  14    0.04    0.05
   1   6  14    0.01    0.04
   1   6  14    0.08    0.05
   1  -6 -14    0.03    0.05
  -1  -6 -14    0.09    0.06
  -1  -6 -14    0.10    0.06
   1  -6 -14    0.03    0.05
   1   6 -14    0.08    0.05
  -1  -6  14    0.07    0.04
   1  -7  14    0.11    0.06
  -1   7 -14    0.13    0.07
  -1  -7  14    0.15    0.06
  -1   7 -14    0.23    0.06
  -1   7 -14    0.29    0.10
   1  -7  14    0.16    0.06
   1   7 -14    0.14    0.05
   1   7 -14    0.10    0.07
   1   7 -14    0.27    0.10
  -1   7 -14    0.24    0.09
   1   7 -14    0.08    0.07
  -1   7 -14    0.27    0.10
   1  -7 -14    0.12    0.06
  -1  -7 -14    0.16    0.05
  -1   7  14    0.45    0.08
  -1   7  14    0.13    0.06
   1   7  14    0.10    0.06
   1   7  14    0.17    0.06
  -1  -7  14    0.21    0.05
  -1  -7  14    0.20    0.06
   1   7  14    0.15    0.05
   1   7  14    0.06    0.05
  -1   7  14    0.29    0.07
  -1   7  14    0.14    0.06
  -1   7  14    0.28    0.07
   1   7  14    0.15    0.07
   1  -7 -14    0.11    0.06
  -1  -7 -14    0.18    0.06
  -1  -7 -14    0.19    0.06
  -1  -7  14    0.20    0.05
   1  -7  14    0.13    0.04
  -1  -7 -14    0.14    0.06
   1  -7 -14    0.12    0.05
   1  -7 -14    0.14    0.06
   1   7 -14    0.11    0.05
  -1   8 -14    0.20    0.05
   1  -8  14    0.26    0.06
   1   8 -14    0.18    0.08
   1  -8  14    0.29    0.06
  -1   8 -14    0.15    0.08
  -1  -8  14    0.24    0.07
   1   8 -14    0.31    0.10
  -1   8 -14    0.18    0.08
   1   8 -14    0.29    0.10
   1   8 -14    0.21    0.08
   1  -8 -14    0.17    0.06
   1   8  14    0.19    0.06
  -1   8  14    0.22    0.06
   1   8  14    0.33    0.07
  -1   8  14    0.25    0.07
  -1  -8  14    0.15    0.05
  -1  -8  14    0.22    0.05
   1  -8  14    0.19    0.06
  -1  -8  14    0.33    0.06
   1  -8  14    0.33    0.06
  -1   8  14    0.29    0.07
  -1   8  14    0.23    0.07
   1   8  14    0.29    0.06
  -1   8  14    0.21    0.06
   1  -8 -14    0.13    0.05
  -1  -8 -14    0.26    0.07
   1  -8 -14    0.24    0.06
  -1  -8 -14    0.17    0.05
   1  -8 -14    0.10    0.06
  -1  -8 -14    0.24    0.07
  -1  -8  14    0.25    0.06
   1   8 -14    0.22    0.05
  -1  -9  14    0.05    0.05
  -1   9 -14    0.08    0.05
   1   9 -14    0.13    0.07
   1  -9 -14    0.04    0.04
   1   9  14    0.08    0.05
  -1   9  14    0.06    0.04
   1   9  14    0.04    0.04
  -1   9  14    0.05    0.04
  -1  -9  14    0.07    0.05
   1  -9  14    0.05    0.04
   1  -9  14    0.04    0.05
  -1  -9  14    0.01    0.04
  -1  -9  14    0.06    0.04
  -1   9  14    0.03    0.04
  -1   9  14    0.04    0.04
   1   9  14    0.06    0.06
   1  -9 -14    0.04    0.04
  -1  -9 -14    0.08    0.05
  -1  -9  14    0.06    0.04
   1  -9 -14   -0.01    0.04
  -1  -9 -14    0.07    0.05
  -1  -9 -14    0.02    0.03
   1   9 -14    0.09    0.04
  -1  10  14    0.37    0.06
   1  10  14    0.37    0.07
   1  10  14    0.40    0.07
  -1  10  14    0.38    0.07
  -1 -10  14    0.34    0.06
   1 -10  14    0.19    0.06
  -1 -10  14    0.29    0.05
   1 -10  14    0.29    0.05
  -1 -10  14    0.27    0.05
  -1  10  14    0.38    0.07
   1  10  14    0.24    0.06
  -1  10  14    0.28    0.05
   1 -10 -14    0.37    0.06
  -1 -10 -14    0.30    0.06
  -1 -10 -14    0.27    0.06
   1  10 -14    0.22    0.05
  -1 -10 -14    0.22    0.05
  -1 -10  14    0.25    0.05
   1 -10 -14    0.29    0.06
  -1 -10 -14    0.32    0.06
   1  11  14    0.17    0.05
   1 -11  14    0.17    0.04
   1 -11  14    0.18    0.04
  -1 -11  14    0.21    0.04
  -1 -11 -14    0.23    0.04
   1 -11 -14    0.21    0.05
  -1  11  14    0.14    0.04
  -1  11  14    0.28    0.05
   1  11  14    0.18    0.05
   1 -12  14    0.09    0.03
   1 -12 -14    0.10    0.02
  -1   0  15   -0.01    0.04
  -1   0 -15    0.02    0.05
  -1   0 -15   -0.01    0.04
  -1   0 -15    0.04    0.06
  -1   0  15    0.07    0.06
   1   0  15    0.03    0.04
   1   0 -15    0.09    0.07
  -1   0 -15    0.03    0.04
  -1   0 -15    0.10    0.06
   1   0 -15    0.08    0.06
   1   0  15    0.01    0.04
   1   0 -15    0.05    0.04
  -1   0 -15   -0.01    0.04
  -1   0  15    0.05    0.05
  -1   0  15    0.03    0.03
   1   0  15   -0.02    0.05
   1   0  15    0.02    0.04
   1   0  15    0.02    0.05
   1   0  15    0.03    0.03
  -1   0  15    0.02    0.05
  -1   0  15    0.05    0.05
  -1   0  15    0.02    0.03
  -1   0 -15   -0.03    0.04
  -1   0 -15    0.07    0.05
   1   0 -15    0.05    0.05
   1   0 -15    0.01    0.05
  -1   1  15   13.16    0.69
   1  -1 -15   14.32    0.76
   1  -1  15   14.15    0.63
  -1  -1  15   12.96    0.68
  -1  -1  15   13.27    0.62
  -1  -1 -15   12.76    0.75
  -1  -1 -15   12.75    0.63
  -1   1 -15   14.02    0.74
   1   1 -15   14.56    0.65
  -1   1  15   13.01    0.61
   1  -1 -15   13.47    0.68
   1   1 -15   14.68    0.72
  -1   1 -15   12.33    0.71
  -1   1 -15   13.80    0.70
   1   1 -15   14.66    0.72
   1   1 -15   13.18    0.67
  -1   1 -15   14.11    0.65
   1   1  15   13.83    0.65
   1  -1 -15   15.04    0.64
  -1   1  15   13.12    0.64
  -1  -1  15   12.61    0.63
  -1  -1 -15   12.22    0.63
  -1  -1  15   12.18    0.61
   1  -1  15   13.87    0.64
  -1   1  15   13.00    0.63
  -1   1 -15   13.72    0.64
   1   1  15   14.74    0.66
   1   1  15   14.35    0.65
   1   1 -15   15.13    0.65
  -1   1  15   13.73    0.65
   1  -1 -15   15.12    0.64
  -1  -1  15   13.47    0.65
   1  -1  15   14.44    0.66
   1  -1  15   13.72    0.61
   1   1  15   14.17    0.64
   1  -1  15   15.02    0.67
  -1   1  15   12.85    0.65
   1   1  15   14.51    0.66
  -1  -1  15   12.75    0.64
  -1  -1 -15   13.46    0.65
   1  -1 -15   14.83    0.67
  -1  -1 -15   12.32    0.62
  -1  -1 -15   13.67    0.65
  -1  -1  15   13.26    0.63
  -1   1 -15   14.21    0.66
   1  -1 -15   14.95    0.65
   1   1 -15   15.23    0.66
  -1  -1 -15   12.85    0.64
  -1   1 -15   12.76    0.63
   1  -2 -15    3.24    0.31
   1   2 -15    3.74    0.24
  -1   2 -15    3.36    0.23
  -1  -2 -15    3.66    0.23
  -1   2 -15    3.35    0.30
   1   2 -15    3.69    0.32
   1  -2  15    4.00    0.23
  -1  -2  15    3.61    0.22
   1   2  15    3.26    0.25
  -1   2  15    3.59    0.28
  -1  -2 -15    3.83    0.33
   1   2 -15    3.53    0.29
  -1   2 -15    3.45    0.28
  -1   2 -15    3.18    0.29
   1   2 -15    3.61    0.29
   1  -2  15    3.54    0.23
  -1  -2 -15    3.75    0.23
   1   2  15    3.45    0.23
  -1   2  15    3.71    0.24
   1  -2 -15    3.32    0.22
  -1  -2  15    3.35    0.22
   1  -2  15    3.19    0.22
  -1   2  15    3.73    0.24
   1   2  15    3.78    0.23
  -1   2 -15    3.35    0.23
   1   2  15    3.23    0.23
  -1  -2  15    3.66    0.24
  -1   2  15    3.37    0.23
   1   2 -15    3.52    0.23
   1  -2  15    3.08    0.20
  -1   2  15    3.69    0.24
   1   2  15    3.38    0.23
  -1   2  15    3.36    0.21
   1   2  15    3.37    0.24
   1  -2  15    3.09    0.24
   1  -2  15    3.62    0.25
  -1  -2  15    3.70    0.24
  -1  -2  15    3.99    0.24
  -1  -2 -15    3.96    0.25
  -1  -2  15    3.35    0.22
  -1  -2 -15    3.71    0.22
  -1  -2 -15    4.00    0.25
   1  -2 -15    2.96    0.21
   1  -2 -15    3.42    0.23
   1  -2 -15    2.77    0.19
  -1  -2 -15    3.65    0.24
  -1   2 -15    3.30    0.22
   1   2 -15    3.60    0.23
  -1  -3  15   29.63    1.26
  -1   3 -15   30.80    1.42
  -1   3 -15   32.76    1.29
   1   3  15   30.29    1.32
   1   3 -15   31.82    1.42
  -1  -3 -15   30.44    1.44
  -1   3  15   31.59    1.36
   1  -3  15   30.53    1.27
   1  -3 -15   29.85    1.43
   1   3 -15   31.90    1.29
  -1   3 -15   25.97    1.32
   1   3 -15   30.81    1.39
  -1   3 -15   29.08    1.39
   1   3 -15   31.78    1.39
   1   3  15   29.60    1.36
  -1   3 -15   32.33    1.39
   1   3  15   29.75    1.28
  -1   3  15   30.81    1.28
   1  -3 -15   29.32    1.26
  -1  -3  15   29.00    1.27
  -1   3  15   27.52    1.35
  -1  -3 -15   32.70    1.29
   1  -3 -15   27.95    1.26
   1   3  15   27.32    1.35
   1  -3  15   26.35    1.25
   1   3  15   30.15    1.30
  -1   3  15   32.71    1.30
  -1   3  15   31.43    1.28
  -1   3 -15   31.17    1.29
   1   3  15   28.42    1.26
   1  -3  15   27.71    1.24
  -1  -3  15   28.98    1.28
  -1   3  15   32.62    1.31
   1   3  15   30.58    1.29
   1  -3  15   28.15    1.29
  -1   3  15   31.29    1.28
   1   3  15   29.13    1.30
   1  -3  15   29.39    1.30
   1   3  15   31.44    1.30
  -1   3  15   31.11    1.30
  -1  -3  15   29.11    1.28
   1  -3 -15   30.55    1.28
  -1  -3  15   31.41    1.28
  -1  -3 -15   33.44    1.30
  -1  -3 -15   29.14    1.26
  -1  -3 -15   26.08    1.24
  -1  -3 -15   33.23    1.31
   1  -3 -15   27.65    1.26
  -1   3 -15   29.09    1.26
  -1  -3 -15   30.78    1.30
   1   3 -15   31.02    1.29
   1  -3 -15   29.74    1.31
  -1   4 -15    0.04    0.04
  -1   4 -15    0.09    0.07
   1  -4 -15    0.05    0.06
   1   4 -15    0.04    0.06
  -1   4 -15    0.09    0.08
  -1  -4  15    0.21    0.06
   1  -4  15    0.11    0.06
   1   4 -15    0.32    0.07
  -1  -4 -15    0.10    0.08
   1   4 -15    0.06    0.06
   1   4  15    0.12    0.07
  -1   4 -15    0.10    0.06
  -1   4 -15    0.14    0.08
   1   4 -15    0.12    0.07
   1   4  15    0.10    0.05
   1   4  15    0.06    0.05
   1   4  15    0.02    0.03
  -1   4  15    0.12    0.05
  -1  -4  15    0.02    0.04
  -1   4  15    0.12    0.06
   1  -4 -15    0.08    0.05
   1   4  15    0.06    0.06
  -1   4 -15    0.08    0.05
  -1   4  15    0.41    0.07
  -1   4  15    0.09    0.05
   1  -4  15    0.09    0.05
  -1   4  15    0.03    0.05
   1   4  15    0.07    0.05
   1   4  15    0.06    0.05
  -1  -4  15    0.16    0.05
   1   4  15    0.12    0.05
  -1   4  15    0.09    0.04
   1  -4  15    0.03    0.04
   1  -4  15    0.14    0.06
  -1  -4  15    0.07    0.04
  -1   4  15    0.13    0.06
  -1  -4  15    0.17    0.06
  -1  -4 -15    0.09    0.06
  -1  -4 -15    0.04    0.03
   1  -4 -15    0.11    0.06
   1  -4 -15    0.04    0.05
  -1  -4 -15    0.11    0.06
  -1   4 -15    0.05    0.04
   1   4 -15    0.07    0.05
   1  -4 -15    0.14    0.06
  -1   5 -15   12.34    0.64
  -1   5 -15   12.85    0.53
   1  -5 -15    7.63    0.59
  -1  -5  15   12.16    0.51
  -1  -5 -15   12.23    0.68
  -1   5 -15   13.89    0.67
   1   5 -15    7.79    0.57
   1   5 -15    8.06    0.57
  -1   5 -15   13.29    0.65
  -1   5 -15   12.35    0.65
   1   5  15    8.80    0.49
  -1   5  15   12.31    0.52
  -1   5  15   12.65    0.51
  -1   5  15   12.96    0.55
  -1   5 -15   13.33    0.53
   1   5  15    8.06    0.48
  -1  -5  15   12.69    0.51
  -1  -5  15   11.07    0.50
  -1   5  15   12.86    0.55
  -1   5  15   14.01    0.55
  -1   5  15   12.17    0.53
  -1  -5  15   10.75    0.49
   1   5  15    8.43    0.50
   1   5  15    8.83    0.49
   1   5  15    9.19    0.51
   1  -5 -15    9.09    0.51
  -1  -5 -15   12.83    0.55
   1   5 -15    8.37    0.49
  -1  -5 -15   12.97    0.55
   1  -5 -15    8.48    0.51
   1   6 -15    2.59    0.25
  -1   6 -15    1.56    0.20
  -1   6 -15    2.45    0.18
   1  -6  15    2.37    0.17
  -1   6 -15    2.24    0.24
  -1  -6  15    2.33    0.17
   1   6 -15    1.94    0.16
   1   6  15    1.86    0.20
   1   6 -15    2.44    0.25
   1   6 -15    2.25    0.24
  -1   6 -15    2.25    0.25
   1  -6 -15    2.25    0.18
  -1   6  15    1.97    0.16
   1   6  15    2.48    0.20
  -1   6 -15    2.66    0.18
   1   6  15    2.36    0.18
  -1  -6  15    2.06    0.16
   1   6  15    2.33    0.18
  -1   6  15    2.74    0.19
  -1   6  15    2.48    0.19
   1   6  15    2.57    0.19
   1   6  15    2.29    0.17
  -1   6  15    2.25    0.18
  -1  -6 -15    2.25    0.18
   1  -6 -15    2.33    0.18
   1   6 -15    2.26    0.17
  -1  -6  15    2.11    0.16
  -1  -6 -15    2.30    0.19
   1  -6 -15    2.38    0.20
  -1   7 -15   14.11    0.76
  -1   7 -15   15.53    0.87
   1  -7  15   21.31    0.79
   1   7 -15   19.63    0.78
   1   7 -15   19.72    0.90
   1  -7  15   22.37    0.79
  -1  -7  15   15.06    0.76
   1   7 -15   20.77    0.92
   1   7 -15   21.96    0.94
  -1   7 -15   15.85    0.88
   1   7 -15   21.90    0.94
   1  -7 -15   21.03    0.81
  -1   7  15   14.56    0.77
   1   7  15   21.78    0.82
   1   7  15   22.74    0.84
  -1   7 -15   15.60    0.78
  -1  -7  15   14.10    0.76
  -1  -7  15   14.95    0.77
   1  -7  15   20.48    0.78
   1   7  15   23.33    0.85
   1   7  15   20.88    0.81
  -1   7  15   15.10    0.78
  -1   7  15   14.93    0.78
   1   7  15   21.06    0.79
  -1   7  15   14.85    0.78
  -1  -7 -15   15.56    0.79
   1   7 -15   21.15    0.80
   1  -7 -15   21.70    0.82
   1  -7 -15   22.01    0.84
  -1  -7 -15   14.82    0.79
  -1  -7 -15   14.47    0.79
  -1  -7 -15   13.87    0.76
   1  -7 -15   21.08    0.81
  -1   8 -15    2.82    0.25
  -1  -8  15    2.92    0.19
   1  -8  15    3.07    0.19
  -1   8 -15    2.77    0.18
   1  -8  15    3.09    0.18
   1   8 -15    2.66    0.25
  -1   8 -15    2.94    0.26
   1   8 -15    2.81    0.26
   1  -8 -15    2.92    0.20
   1   8  15    2.92    0.21
  -1   8  15    3.49    0.22
  -1   8  15    2.91    0.20
   1   8  15    3.32    0.22
  -1   8 -15    3.10    0.20
   1  -8  15    2.90    0.20
   1  -8  15    3.06    0.19
  -1  -8  15    2.70    0.19
   1   8  15    3.10    0.22
  -1   8  15    3.04    0.21
  -1   8  15    3.04    0.20
  -1   8  15    2.87    0.19
   1  -8 -15    3.16    0.20
   1   8 -15    2.69    0.19
  -1  -8 -15    2.85    0.19
   1  -8 -15    3.22    0.21
  -1  -8 -15    3.44    0.22
  -1  -8 -15    3.13    0.20
  -1  -8  15    2.59    0.18
   1  -8 -15    3.13    0.20
  -1  -9  15   16.61    0.73
  -1   9 -15   17.01    0.83
   1   9 -15   17.54    0.83
   1   9  15   19.83    0.77
   1   9  15   19.61    0.78
  -1   9  15   18.61    0.77
   1   9  15   19.79    0.78
  -1   9 -15   15.35    0.73
   1  -9  15   16.84    0.73
  -1  -9  15   15.98    0.74
   1  -9  15   17.92    0.75
  -1   9  15   17.88    0.77
  -1   9  15   16.11    0.74
   1  -9 -15   18.36    0.75
   1   9 -15   16.22    0.74
   1  -9 -15   18.85    0.78
  -1  -9 -15   17.97    0.77
  -1  -9  15   14.08    0.73
  -1  -9 -15   16.81    0.75
   1  -9 -15   17.63    0.76
  -1  -9 -15   15.43    0.73
   1  10  15    0.42    0.06
  -1  10  15    0.53    0.07
   1  10  15    0.50    0.07
  -1  10  15    0.55    0.07
   1  10  15    0.40    0.06
  -1 -10 -15    0.55    0.07
  -1 -10  15    0.50    0.06
   1 -10  15    0.46    0.06
   1 -10  15    0.38    0.06
   1 -10 -15    0.46    0.07
  -1 -10 -15    0.58    0.07
  -1 -10 -15    0.43    0.05
  -1 -10 -15    0.59    0.07
   1 -10 -15    0.40    0.06
   1 -11  15    6.09    0.30
  -1 -11  15    6.32    0.30
   1 -11  15    7.91    0.32
  -1  11  15    7.52    0.32
   1  11  15    8.49    0.33
   1 -11 -15    7.51    0.32
  -1 -11 -15    6.27    0.30
   1   0 -16   -0.02    0.05
   1   0 -16    0.02    0.05
  -1   0 -16    0.04    0.05
   1   0 -16   -0.02    0.04
   1   0  16    0.01    0.05
   1   0 -16    0.01    0.04
  -1   0  16    0.02    0.03
   1   0  16    0.01    0.04
  -1   0  16    0.01    0.04
   1   0  16    0.01    0.04
  -1   0  16    0.04    0.05
   1   0  16   -0.03    0.04
   1   0  16   -0.01    0.05
   1   0 -16    0.04    0.05
  -1   0 -16    0.02    0.05
  -1   0 -16    0.01    0.04
  -1   0 -16    0.04    0.04
   1   0  16   -0.02    0.05
  -1   0 -16   -0.01    0.04
  -1   0  16    0.06    0.05
  -1   0 -16   -0.04    0.07
  -1   0  16    0.01    0.04
  -1  -1 -16    0.22    0.07
   1  -1  16    0.18    0.06
   1   1 -16    0.22    0.07
  -1   1  16    0.23    0.07
  -1  -1  16    0.15    0.05
  -1   1 -16    0.18    0.09
   1   1  16    0.20    0.06
  -1  -1 -16    0.09    0.07
   1   1 -16    0.20    0.07
  -1   1 -16    0.14    0.06
   1   1 -16    0.26    0.08
   1  -1 -16    0.17    0.06
  -1   1 -16    0.23    0.08
  -1   1 -16    0.14    0.06
  -1  -1  16    0.17    0.06
  -1  -1 -16    0.21    0.06
  -1   1  16    0.08    0.05
   1   1  16    0.15    0.06
   1  -1 -16    0.28    0.06
  -1   1 -16    0.22    0.06
   1   1 -16    0.21    0.06
   1   1  16    0.28    0.07
  -1  -1  16    0.20    0.06
  -1   1  16    0.24    0.07
   1  -1  16    0.18    0.05
   1   1  16    0.14    0.05
  -1   1  16    0.19    0.05
   1  -1 -16    0.16    0.06
   1  -1  16    0.08    0.04
  -1   1  16    0.16    0.06
  -1  -1  16    0.11    0.05
   1  -1  16    0.17    0.07
  -1  -1  16    0.12    0.05
   1   1  16    0.14    0.06
   1   1  16    0.16    0.06
   1   1  16    0.20    0.05
   1  -1 -16    0.24    0.07
  -1  -1 -16    0.19    0.06
  -1   1 -16    0.15    0.06
  -1  -1 -16    0.17    0.06
   1  -1 -16    0.16    0.07
   1   1 -16    0.23    0.06
  -1  -1 -16    0.17    0.06
  -1   1 -16    0.27    0.07
   1  -1 -16    0.06    0.03
   1   1 -16    0.20    0.06
  -1  -1 -16    0.09    0.05
   1  -2  16    0.14    0.06
  -1   2 -16    0.13    0.05
   1   2  16    0.18    0.05
   1   2 -16    0.06    0.05
  -1  -2  16    0.13    0.05
  -1  -2 -16    0.11    0.08
  -1   2  16    0.16    0.07
  -1  -2 -16    0.11    0.05
  -1   2 -16    0.10    0.07
   1  -2 -16    0.11    0.07
   1   2 -16    0.13    0.06
   1   2 -16    0.05    0.06
   1   2 -16    0.20    0.08
  -1   2 -16    0.17    0.07
   1  -2 -16    0.11    0.05
   1   2  16    0.12    0.05
  -1  -2  16    0.16    0.05
  -1  -2 -16    0.12    0.05
  -1   2 -16    0.15    0.06
  -1   2  16    0.17    0.06
  -1   2 -16    0.21    0.05
   1  -2  16    0.19    0.05
  -1   2  16    0.14    0.05
  -1  -2  16    0.13    0.06
  -1   2  16    0.11    0.05
   1   2  16    0.05    0.05
   1   2 -16    0.06    0.04
   1   2  16    0.11    0.05
   1  -2  16    0.11    0.05
  -1  -2  16    0.10    0.05
   1  -2  16    0.18    0.06
  -1  -2  16    0.18    0.06
   1   2  16    0.12    0.06
   1   2  16    0.17    0.05
   1  -2  16    0.19    0.07
  -1   2  16    0.11    0.06
   1  -2 -16    0.15    0.06
  -1  -2 -16    0.15    0.05
  -1   2 -16    0.05    0.05
  -1  -2 -16    0.14    0.06
  -1  -2 -16    0.13    0.06
   1   2 -16    0.05    0.05
  -1  -2 -16    0.08    0.05
   1  -2 -16    0.14    0.06
   1   3 -16    0.10    0.06
   1  -3 -16    0.05    0.08
  -1  -3 -16    0.14    0.08
  -1   3 -16    0.14    0.06
  -1   3  16    0.06    0.06
  -1  -3  16    0.10    0.05
   1  -3  16    0.11    0.05
  -1   3 -16    0.10    0.06
   1   3 -16    0.28    0.09
   1   3 -16    0.08    0.06
  -1   3 -16    0.18    0.08
   1   3 -16    0.17    0.08
  -1  -3 -16    0.21    0.06
   1  -3 -16    0.10    0.05
   1   3  16    0.16    0.06
  -1  -3  16    0.08    0.05
  -1   3  16    0.24    0.06
  -1   3  16    0.05    0.04
  -1   3 -16    0.15    0.05
  -1   3  16    0.10    0.05
   1   3  16    0.14    0.06
   1  -3  16    0.07    0.04
  -1   3  16    0.09    0.05
  -1  -3  16    0.11    0.04
   1   3  16    0.10    0.05
   1  -3  16    0.07    0.05
   1   3  16    0.11    0.05
  -1   3  16    0.05    0.03
   1  -3  16    0.11    0.06
  -1   3  16    0.13    0.06
  -1  -3  16    0.08    0.05
  -1  -3 -16    0.13    0.06
  -1   3 -16    0.10    0.05
  -1  -3 -16    0.19    0.07
  -1  -3 -16    0.14    0.04
   1  -3 -16    0.04    0.05
   1  -3 -16    0.22    0.07
   1   3 -16    0.13    0.06
  -1   3 -16    0.10    0.04
  -1  -3 -16    0.17    0.06
  -1  -4  16    0.03    0.05
   1   4 -16    0.02    0.06
  -1  -4  16    0.07    0.05
   1  -4  16    0.01    0.05
  -1   4  16   -0.02    0.06
   1   4 -16    0.07    0.05
  -1   4 -16    0.02    0.06
  -1   4 -16   -0.01    0.04
   1   4 -16    0.02    0.06
   1   4 -16   -0.02    0.06
  -1   4 -16    0.02    0.05
   1   4 -16   -0.02    0.06
  -1   4 -16    0.02    0.05
   1  -4 -16    0.02    0.03
  -1   4  16    0.03    0.04
   1   4  16   -0.01    0.04
  -1   4  16    0.01    0.03
  -1   4  16    0.01    0.04
   1   4  16    0.03    0.05
  -1   4 -16    0.01    0.04
   1  -4  16   -0.01    0.04
  -1   4  16    0.04    0.03
  -1   4  16    0.04    0.05
   1  -4  16    0.03    0.05
  -1  -4  16    0.05    0.04
  -1  -4  16    0.07    0.04
   1   4  16   -0.01    0.04
   1   4  16    0.04    0.04
   1  -4  16    0.02    0.04
  -1   4  16    0.03    0.05
  -1  -4 -16    0.01    0.05
   1  -4 -16    0.02    0.05
  -1  -4 -16    0.04    0.05
   1   4 -16    0.09    0.05
   1  -4 -16   -0.01    0.05
   1   5 -16    0.73    0.14
  -1   5 -16    0.41    0.11
  -1   5 -16    0.46    0.08
   1   5 -16    0.79    0.10
   1  -5  16    0.67    0.09
  -1   5  16    0.43    0.10
  -1  -5  16    0.56    0.08
   1  -5  16    0.67    0.09
   1   5 -16    0.66    0.12
   1   5  16    0.46    0.10
   1   5 -16    0.70    0.13
  -1   5 -16    0.61    0.12
   1   5 -16    0.68    0.13
   1  -5 -16    0.53    0.08
  -1   5  16    0.50    0.08
  -1   5  16    0.56    0.09
  -1   5 -16    0.34    0.07
   1   5 -16    0.57    0.08
   1  -5  16    0.70    0.08
   1   5  16    0.65    0.10
  -1   5  16    0.47    0.08
  -1   5  16    0.50    0.09
   1   5  16    0.76    0.10
  -1   5  16    0.52    0.09
  -1  -5 -16    0.41    0.08
   1  -5 -16    0.59    0.09
  -1  -5 -16    0.43    0.08
   1  -5 -16    0.54    0.09
   1   5 -16    0.53    0.08
   1  -6  16    0.21    0.06
   1   6 -16    0.32    0.06
  -1   6 -16    0.19    0.05
  -1  -6  16    0.20    0.06
  -1   6 -16    0.27    0.09
   1   6 -16    0.18    0.08
  -1   6 -16    0.23    0.08
   1  -6 -16    0.16    0.05
  -1   6  16    0.21    0.05
  -1   6 -16    0.28    0.06
   1   6  16    0.24    0.07
  -1   6  16    0.32    0.07
   1   6  16    0.26    0.06
  -1   6  16    0.28    0.06
  -1   6  16    0.33    0.07
  -1   6  16    0.29    0.06
   1   6  16    0.22    0.07
   1  -6 -16    0.13    0.06
  -1  -6 -16    0.28    0.07
  -1  -6 -16    0.11    0.05
   1  -6 -16    0.22    0.07
  -1  -6 -16    0.16    0.06
   1   6 -16    0.18    0.05
  -1   7 -16    0.12    0.08
  -1  -7  16    0.06    0.05
   1  -7  16    0.03    0.04
  -1   7 -16    0.06    0.04
   1  -7  16    0.07    0.04
   1   7 -16    0.09    0.07
   1   7  16    0.08    0.04
   1  -7 -16    0.07    0.04
   1   7  16    0.02    0.04
  -1   7 -16    0.03    0.04
   1  -7  16    0.12    0.06
  -1  -7  16   -0.01    0.05
   1  -7  16    0.06    0.04
  -1   7  16    0.07    0.04
   1   7  16    0.08    0.05
  -1   7  16    0.01    0.03
  -1   7  16    0.01    0.04
  -1  -7 -16    0.09    0.05
   1  -7 -16    0.01    0.04
  -1  -7 -16    0.02    0.04
  -1  -7 -16    0.02    0.03
   1  -7 -16    0.02    0.03
  -1  -7 -16    0.08    0.04
   1  -7 -16    0.03    0.04
   1   7 -16    0.12    0.05
   1  -8  16    0.48    0.07
   1  -8  16    0.44    0.06
  -1  -8  16    0.59    0.07
   1   8 -16    0.32    0.09
  -1   8 -16    0.48    0.10
   1   8  16    0.53    0.07
   1  -8 -16    0.52    0.07
  -1   8 -16    0.35    0.06
  -1   8  16    0.59    0.08
   1   8  16    0.62    0.08
  -1  -8  16    0.64    0.07
   1  -8  16    0.47    0.06
   1  -8  16    0.70    0.08
  -1   8  16    0.54    0.07
   1   8  16    0.48    0.07
  -1   8  16    0.63    0.08
  -1   8  16    0.50    0.07
   1   8  16    0.61    0.09
   1  -8 -16    0.60    0.08
  -1  -8 -16    0.57    0.08
   1  -8 -16    0.52    0.08
  -1  -8 -16    0.43    0.07
   1   8 -16    0.51    0.07
  -1  -8 -16    0.43    0.06
  -1  -9  16    0.08    0.04
  -1   9 -16    0.05    0.03
   1   9  16    0.06    0.03
  -1   9  16    0.22    0.05
   1   9  16    0.06    0.04
   1   9 -16    0.09    0.04
  -1   9  16    0.18    0.04
   1   9  16    0.07    0.04
   1  -9 -16    0.08    0.03
  -1  -9 -16    0.04    0.03
  -1  -9 -16    0.04    0.02
   1  -9 -16    0.05    0.03
  -1  -9 -16    0.09    0.04
   1  -9 -16    0.09    0.04
   1  -9  16    0.04    0.04
  -1  -9  16   -0.02    0.04
   1  -9  16    0.13    0.04
   1  10  16    0.38    0.05
   1 -10  16    0.49    0.05
   1 -10  16    0.25    0.04
  -1 -10  16    0.32    0.04
   1 -10 -16    0.31    0.04
  -1 -10 -16    0.47    0.05
   1 -11  16    0.08    0.02
  -1   0  17    0.10    0.04
  -1   0 -17    0.01    0.04
   1   0  17   -0.02    0.04
   1   0 -17    0.13    0.06
   1   0 -17    0.08    0.05
  -1   0  17    0.05    0.05
   1   0 -17    0.09    0.04
   1   0  17    0.12    0.05
   1   0  17    0.06    0.05
  -1   0  17    0.09    0.06
  -1   0  17    0.05    0.04
   1   0 -17    0.06    0.04
   1   0 -17    0.08    0.06
  -1   0 -17    0.08    0.05
  -1   0 -17    0.03    0.05
  -1   0 -17   -0.01    0.04
  -1   0 -17    0.08    0.04
   1  -1  17   22.91    0.93
  -1  -1 -17   20.27    0.94
   1   1  17   22.59    0.92
  -1  -1  17   19.98    0.92
  -1   1  17   17.97    0.97
   1   1 -17   20.38    1.00
   1   1 -17   21.51    1.01
  -1   1 -17   19.92    0.98
  -1  -1  17   20.48    0.94
   1  -1 -17   22.47    0.94
  -1   1 -17   20.78    0.94
   1   1 -17   23.41    0.95
  -1   1  17   20.75    0.95
  -1  -1 -17   21.22    0.94
   1   1 -17   22.18    0.95
  -1   1  17   21.19    0.95
  -1   1  17   21.12    0.93
  -1   1 -17   20.26    0.94
   1  -1  17   21.21    0.94
   1   1  17   22.82    0.96
  -1  -1  17   21.66    0.96
   1  -1  17   20.91    0.91
   1   1  17   22.75    0.97
   1   1  17   24.21    0.98
  -1  -1  17   20.84    0.95
   1  -1  17   23.89    0.98
  -1  -1  17   21.31    0.95
   1   1 -17   23.58    0.97
  -1   1 -17   21.14    0.95
  -1   1 -17   21.65    0.95
  -1  -1 -17   21.87    0.96
   1  -1 -17   23.97    0.96
  -1  -1 -17   19.30    0.92
   1  -1 -17   23.79    0.98
  -1   1 -17   19.57    0.93
  -1  -1 -17   21.84    0.95
  -1  -1 -17   19.60    0.94
  -1   2  17    0.75    0.12
  -1   2 -17    0.68    0.10
  -1  -2  17    0.72    0.09
   1   2  17    0.81    0.09
  -1   2 -17    0.66    0.13
   1   2 -17    0.97    0.11
   1  -2  17    0.73    0.09
   1   2 -17    0.74    0.13
   1   2 -17    0.65    0.12
  -1   2 -17    0.81    0.13
  -1   2 -17    0.75    0.12
  -1  -2  17    0.78    0.10
   1  -2 -17    0.80    0.10
  -1   2  17    0.72    0.10
  -1   2 -17    0.78    0.10
  -1  -2 -17    0.54    0.09
  -1  -2  17    0.62    0.10
   1   2 -17    0.91    0.10
  -1   2  17    0.73    0.10
  -1   2 -17    0.78    0.10
   1   2  17    0.88    0.11
  -1   2  17    0.79    0.10
   1  -2  17    0.57    0.08
   1   2  17    0.78    0.09
   1  -2  17    0.69    0.10
  -1  -2  17    0.72    0.10
  -1   2  17    0.83    0.11
  -1  -2  17    0.93    0.11
   1   2  17    0.78    0.11
   1   2  17    0.75    0.10
   1  -2  17    0.68    0.10
   1   2 -17    0.69    0.10
  -1  -2 -17    0.93    0.12
  -1  -2 -17    0.89    0.11
  -1   2 -17    0.75    0.10
   1  -2 -17    0.87    0.11
  -1  -2 -17    0.83    0.09
  -1   2 -17    0.81    0.11
  -1  -2 -17    1.08    0.11
   1  -2 -17    0.99    0.12
   1   2 -17    0.85    0.10
  -1  -3  17   14.12    0.64
  -1  -3  17   13.57    0.63
   1  -3  17   15.09    0.64
  -1   3  17   12.09    0.69
  -1   3 -17   13.88    0.65
   1   3 -17   15.68    0.67
   1   3 -17   14.96    0.74
  -1   3 -17   11.56    0.70
   1   3 -17   15.55    0.75
  -1   3 -17   13.41    0.72
   1  -3 -17   14.65    0.64
  -1  -3  17   12.50    0.63
  -1   3 -17   14.52    0.66
  -1   3  17   13.81    0.65
   1   3  17   16.13    0.68
  -1   3  17   13.05    0.64
  -1   3  17   13.84    0.65
  -1   3 -17   13.19    0.65
   1  -3  17   13.49    0.62
  -1   3  17   13.20    0.66
   1   3  17   16.17    0.67
   1  -3  17   14.97    0.67
   1   3  17   16.40    0.69
   1  -3  17   14.23    0.67
  -1  -3  17   12.25    0.64
   1   3  17   16.43    0.68
  -1  -3  17   12.60    0.64
  -1   3  17   13.35    0.66
  -1  -3 -17   13.54    0.65
  -1   3 -17   14.26    0.66
  -1   3 -17   14.10    0.66
   1  -3 -17   15.08    0.66
  -1  -3 -17   14.01    0.67
   1  -3 -17   15.13    0.68
   1   3 -17   15.33    0.66
  -1  -3 -17   12.88    0.65
  -1   4 -17    0.35    0.10
   1   4 -17    0.31    0.07
  -1  -4  17    0.33    0.07
  -1   4  17    0.40    0.09
  -1   4 -17    0.23    0.06
   1  -4  17    0.18    0.06
  -1  -4  17    0.28    0.07
  -1   4 -17    0.12    0.07
   1   4 -17    0.40    0.10
   1   4 -17    0.25    0.09
  -1   4 -17    0.29    0.09
  -1   4 -17    0.32    0.07
  -1   4  17    0.18    0.06
   1   4  17    0.27    0.07
  -1   4  17    0.25    0.06
  -1   4  17    0.25    0.06
  -1   4 -17    0.21    0.06
   1  -4  17    0.28    0.05
  -1   4  17    0.26    0.06
   1   4  17    0.30    0.06
  -1  -4  17    0.23    0.06
   1   4  17    0.33    0.07
  -1   4  17    0.33    0.07
  -1   4 -17    0.29    0.06
  -1  -4 -17    0.30    0.07
   1   4 -17    0.36    0.07
   1  -4 -17    0.25    0.07
  -1  -4 -17    0.27    0.06
  -1   5 -17    4.63    0.30
  -1   5 -17    4.55    0.37
  -1  -5  17    4.90    0.29
   1  -5  17    7.49    0.32
   1  -5  17    7.77    0.33
  -1   5 -17    4.90    0.37
  -1   5 -17    4.45    0.36
   1   5 -17    7.21    0.43
   1   5 -17    7.89    0.43
  -1   5  17    4.60    0.29
  -1   5 -17    5.36    0.31
   1   5  17    7.38    0.35
  -1   5 -17    4.90    0.30
   1   5 -17    7.39    0.33
  -1   5  17    4.72    0.31
  -1   5  17    4.92    0.31
  -1   5  17    5.02    0.31
   1   5  17    7.68    0.34
  -1   5 -17    4.81    0.30
  -1  -5 -17    4.77    0.31
   1  -5 -17    7.71    0.35
   1  -5 -17    7.83    0.36
   1   5 -17    7.44    0.33
  -1  -5 -17    4.39    0.30
  -1   6 -17    0.50    0.07
  -1   6 -17    0.41    0.10
   1  -6  17    0.41    0.07
  -1   6 -17    0.54    0.11
  -1   6  17    0.39    0.06
  -1   6 -17    0.34    0.06
  -1   6  17    0.55    0.08
  -1   6 -17    0.39    0.07
   1   6 -17    0.37    0.07
   1  -6  17    0.36    0.06
   1   6  17    0.43    0.07
  -1   6  17    0.42    0.07
   1   6  17    0.27    0.06
   1   6  17    0.34    0.07
  -1   6  17    0.46    0.08
  -1  -6 -17    0.37    0.07
   1  -6 -17    0.37    0.07
  -1   6 -17    0.43    0.07
   1  -6 -17    0.40    0.07
  -1  -6 -17    0.40    0.07
  -1  -6 -17    0.41    0.07
   1  -6 -17    0.40    0.07
   1   6 -17    0.33    0.06
  -1   7 -17   18.57    0.82
   1  -7  17   20.32    0.82
   1  -7  17   19.57    0.81
  -1  -7  17   20.15    0.82
   1   7 -17   19.90    0.92
  -1   7 -17   18.21    0.82
   1  -7 -17   17.23    0.80
  -1   7 -17   19.14    0.83
   1   7 -17   18.87    0.83
   1   7  17   22.06    0.86
   1  -7  17   17.06    0.80
   1  -7  17   19.83    0.83
  -1  -7  17   19.02    0.82
  -1   7  17   20.50    0.83
   1   7  17   21.47    0.84
   1   7  17   20.97    0.85
  -1   7  17   20.73    0.84
  -1  -7 -17   19.35    0.83
  -1   7 -17   17.58    0.81
   1  -7 -17   20.11    0.83
  -1  -7 -17   19.64    0.84
  -1  -7 -17   19.67    0.84
   1  -7 -17   18.80    0.84
   1  -7 -17   18.30    0.82
   1   7 -17   17.12    0.81
  -1  -8  17    1.72    0.12
  -1   8 -17    1.65    0.12
   1   8 -17    1.68    0.13
   1   8  17    2.52    0.15
   1  -8  17    1.37    0.10
  -1  -8  17    1.64    0.12
   1  -8  17    1.93    0.13
   1   8  17    2.23    0.14
   1  -8 -17    2.03    0.13
  -1  -8 -17    1.70    0.13
   1  -8 -17    1.74    0.12
  -1  -8 -17    1.59    0.12
   1  -8 -17    1.97    0.14
   1  -9  17   10.63    0.46
  -1  -9  17    9.74    0.45
   1  -9 -17    9.39    0.45
  -1  -9 -17   10.49    0.46
   1  -9 -17   10.93    0.47
   1 -10  17    0.07    0.02
   1   0  18   -0.01    0.04
  -1   0  18    0.01    0.04
  -1   0 -18   -0.01    0.04
  -1   0  18    0.04    0.04
   1   0 -18    0.02    0.04
  -1   0  18   -0.01    0.04
  -1   0  18    0.01    0.04
   1   0  18    0.02    0.05
  -1   0 -18   -0.01    0.04
   1   0 -18    0.02    0.05
  -1   0 -18    0.06    0.05
  -1   0 -18   -0.01    0.04
  -1   0 -18   -0.03    0.03
  -1  -1  18    0.05    0.04
   1   1  18   -0.01    0.04
   1  -1  18    0.02    0.04
   1  -1 -18    0.02    0.04
   1   1 -18    0.02    0.04
  -1   1  18    0.04    0.05
  -1  -1 -18    0.08    0.04
  -1  -1  18    0.04    0.04
   1   1  18   -0.01    0.04
  -1   1  18   -0.02    0.04
   1   1 -18    0.04    0.04
  -1  -1  18    0.02    0.04
  -1   1  18    0.07    0.05
   1   1  18    0.07    0.05
  -1  -1  18    0.08    0.05
   1  -1  18    0.01    0.05
   1   1  18    0.03    0.05
  -1  -1  18    0.11    0.05
   1   1 -18    0.06    0.04
  -1   1 -18    0.05    0.04
  -1   1 -18   -0.01    0.04
  -1  -1 -18    0.12    0.05
  -1  -1 -18    0.03    0.03
   1  -1 -18    0.06    0.05
  -1   1 -18    0.03    0.04
   1  -1 -18   -0.03    0.05
  -1  -1 -18    0.09    0.05
   1  -1 -18   -0.01    0.04
  -1  -1 -18    0.03    0.04
  -1   1 -18   -0.01    0.03
  -1  -2  18    0.01    0.04
   1  -2  18    0.02    0.04
  -1  -2  18   -0.01    0.05
  -1   2 -18    0.01    0.04
   1   2 -18    0.06    0.04
  -1   2 -18    0.01    0.04
  -1   2  18   -0.02    0.04
   1  -2 -18    0.01    0.03
   1   2 -18   -0.02    0.03
   1   2  18    0.04    0.04
  -1   2  18   -0.01    0.04
  -1   2 -18    0.09    0.05
  -1   2 -18    0.01    0.04
   1   2 -18   -0.01    0.05
   1  -2  18   -0.01    0.04
  -1  -2  18   -0.03    0.05
  -1   2  18    0.02    0.04
   1  -2  18    0.01    0.04
   1   2  18    0.01    0.04
   1   2  18    0.06    0.05
  -1  -2  18   -0.01    0.04
  -1   2 -18   -0.05    0.05
   1   2 -18    0.01    0.04
  -1   2 -18   -0.01    0.04
   1  -2 -18    0.05    0.04
  -1   2 -18    0.04    0.04
   1  -2 -18    0.03    0.05
   1   2 -18   -0.02    0.05
  -1  -2 -18   -0.03    0.05
  -1  -2 -18    0.02    0.05
  -1  -2 -18    0.01    0.03
   1  -2 -18    0.01    0.04
   1  -3  18    0.11    0.05
  -1  -3  18    0.07    0.05
  -1   3 -18    0.10    0.05
  -1  -3  18    0.04    0.04
  -1   3 -18    0.04    0.04
  -1   3  18    0.09    0.05
  -1   3  18    0.07    0.04
   1   3  18    0.05    0.04
  -1   3  18    0.05    0.04
  -1   3 -18    0.08    0.05
   1   3 -18    0.08    0.06
  -1   3 -18    0.08    0.05
   1   3  18    0.14    0.05
   1  -3  18    0.09    0.05
  -1  -3  18    0.01    0.04
  -1   3  18    0.05    0.04
  -1  -3  18    0.10    0.04
   1   3  18    0.06    0.04
   1  -3 -18    0.05    0.05
   1   3 -18    0.09    0.05
  -1   3 -18    0.03    0.04
  -1  -3 -18    0.06    0.04
  -1   3 -18    0.06    0.05
   1   3 -18    0.13    0.06
  -1  -3 -18    0.03    0.04
   1   3 -18    0.11    0.05
   1  -3 -18    0.11    0.05
  -1  -4  18    0.16    0.06
   1  -4  18    0.14    0.05
  -1   4 -18    0.09    0.05
  -1  -4  18    0.12    0.05
  -1   4 -18    0.11    0.05
  -1   4  18    0.09    0.05
   1   4  18    0.06    0.04
  -1   4 -18    0.12    0.05
  -1   4  18    0.06    0.04
   1   4 -18    0.16    0.06
  -1   4 -18    0.03    0.05
   1   4  18    0.13    0.05
   1   4  18    0.18    0.06
  -1   4  18    0.12    0.05
  -1   4 -18    0.12    0.05
  -1   4 -18    0.13    0.05
   1   4 -18    0.04    0.05
  -1  -4 -18    0.09    0.05
   1  -4 -18    0.04    0.04
  -1  -4 -18    0.05    0.04
   1   4 -18    0.11    0.05
  -1   5 -18    0.60    0.12
   1  -5  18    0.66    0.08
  -1  -5  18    0.67    0.08
  -1   5 -18    0.77    0.09
  -1  -5  18    0.58    0.08
   1  -5  18    0.50    0.07
   1   5 -18    0.63    0.11
  -1   5 -18    0.54    0.11
  -1   5  18    0.70    0.08
  -1   5 -18    0.73    0.09
   1   5 -18    0.62    0.08
  -1   5 -18    0.81    0.09
   1   5  18    0.77    0.09
  -1   5  18    0.81    0.09
   1   5  18    0.66    0.09
   1   5  18    0.68    0.08
  -1   5  18    0.79    0.09
  -1   5 -18    0.64    0.08
   1   5 -18    0.55    0.08
   1  -5 -18    0.64    0.08
  -1   5 -18    0.61    0.08
  -1  -5 -18    0.61    0.08
  -1  -5 -18    0.49    0.07
   1   5 -18    0.48    0.07
   1  -5 -18    0.49    0.08
   1  -6  18    0.16    0.05
  -1   6 -18    0.25    0.05
   1   6 -18    0.11    0.06
  -1   6 -18    0.39    0.09
  -1   6 -18    0.09    0.04
  -1   6  18    0.24    0.05
  -1   6 -18    0.16    0.05
   1   6 -18    0.18    0.05
   1  -6  18    0.26    0.06
  -1  -6  18    0.14    0.04
   1   6  18    0.14    0.04
   1   6  18    0.18    0.04
   1   6  18    0.21    0.05
  -1   6  18    0.12    0.04
  -1   6 -18    0.20    0.05
   1  -6 -18    0.10    0.04
  -1  -6 -18    0.16    0.05
   1   6 -18    0.18    0.05
  -1   6 -18    0.25    0.05
   1  -6 -18    0.11    0.04
   1  -6 -18    0.09    0.04
  -1  -6 -18    0.10    0.04
   1   6 -18    0.16    0.04
  -1  -6 -18    0.17    0.05
   1  -7  18    0.01    0.03
  -1  -7  18   -0.01    0.03
  -1   7 -18    0.03    0.03
   1   7 -18    0.05    0.03
  -1   7  18   -0.03    0.03
   1   7  18    0.01    0.03
   1   7  18    0.02    0.03
  -1   7  18    0.02    0.02
   1   7  18    0.01    0.02
   1  -7 -18    0.03    0.03
  -1   7 -18    0.00    0.02
  -1  -7 -18   -0.01    0.03
   1   7 -18    0.01    0.03
  -1   7 -18    0.01    0.03
   1  -7  18    0.04    0.04
  -1  -7  18   -0.01    0.03
  -1  -7 -18    0.01    0.03
  -1  -7 -18    0.02    0.03
   1  -7 -18    0.00    0.02
   1  -7 -18   -0.01    0.03
  -1  -8  18    0.11    0.03
   1  -8  18    0.13    0.03
  -1  -8 -18    0.07    0.03
   1  -8 -18    0.06    0.03
   1   8 -18    0.07    0.03
  -1   8 -18    0.06    0.03
  -1  -8  18    0.07    0.03
  -1  -8 -18    0.11    0.03
   1  -8 -18    0.03    0.02
   1  -9  18    0.04    0.02
   1   0  19    0.01    0.03
  -1   0  19    0.06    0.05
   1   0  19    0.04    0.04
  -1   0  19    0.02    0.04
   1   0 -19    0.01    0.04
   1   0 -19    0.05    0.04
  -1   0 -19    0.21    0.06
  -1   0 -19    0.06    0.05
   1   0 -19    0.13    0.05
   1   1  19   17.21    0.71
   1  -1  19   17.77    0.72
  -1  -1  19   16.76    0.71
  -1  -1  19   17.84    0.73
  -1  -1 -19   16.53    0.73
  -1   1  19   16.67    0.74
   1   1 -19   16.91    0.73
   1  -1 -19   16.18    0.72
   1  -1  19   16.98    0.75
  -1  -1  19   16.79    0.74
   1   1  19   17.46    0.76
  -1  -1  19   16.02    0.74
   1   1  19   17.03    0.75
  -1   1  19   17.45    0.75
  -1  -1 -19   18.00    0.75
   1   1 -19   18.73    0.75
   1  -1 -19   18.34    0.75
   1  -1 -19   17.26    0.74
  -1   1 -19   17.36    0.74
  -1   1 -19   13.93    0.71
  -1  -1 -19   17.00    0.74
  -1   1 -19   16.45    0.74
   1   1 -19   15.70    0.74
  -1  -1 -19   13.05    0.71
   1  -1 -19   15.57    0.74
  -1  -2  19    0.21    0.05
   1  -2  19    0.24    0.05
  -1  -2  19    0.24    0.06
  -1   2 -19    0.18    0.05
  -1   2  19    0.23    0.06
   1   2 -19    0.20    0.05
   1   2  19    0.25    0.05
   1   2 -19    0.21    0.05
   1   2  19    0.26    0.06
   1  -2  19    0.27    0.06
  -1  -2  19    0.26    0.06
  -1   2  19    0.40    0.07
   1   2  19    0.22    0.06
  -1  -2  19    0.18    0.05
  -1   2  19    0.26    0.06
   1  -2  19    0.17    0.05
  -1  -2 -19    0.24    0.06
  -1   2 -19    0.16    0.05
   1  -2 -19    0.28    0.06
  -1   2 -19    0.24    0.06
   1   2 -19    0.31    0.07
   1  -2 -19    0.22    0.06
  -1   2 -19    0.21    0.06
  -1  -2 -19    0.21    0.05
   1  -2 -19    0.24    0.06
  -1   3 -19   10.12    0.47
  -1  -3  19   11.33    0.46
   1  -3  19    9.62    0.45
  -1  -3  19   11.12    0.46
  -1   3 -19   10.68    0.47
  -1   3  19   10.11    0.47
   1   3  19    9.60    0.47
   1   3 -19    8.43    0.45
  -1   3 -19    9.90    0.47
   1   3 -19    8.59    0.51
  -1   3  19   10.93    0.48
   1   3  19    9.84    0.48
  -1  -3  19    9.59    0.46
   1   3  19    9.68    0.47
  -1   3 -19   10.21    0.47
  -1  -3 -19   10.56    0.47
   1   3 -19    9.53    0.46
  -1   3 -19   10.73    0.47
  -1   3 -19    9.03    0.45
   1   3 -19    9.95    0.47
   1  -3 -19    8.59    0.46
  -1  -3 -19    8.83    0.45
  -1  -4  19    1.62    0.12
   1  -4  19    1.50    0.11
  -1   4 -19    1.51    0.12
   1   4  19    1.44    0.12
  -1   4 -19    1.30    0.11
  -1   4 -19    1.47    0.12
  -1   4  19    1.48    0.12
   1   4  19    1.31    0.12
   1   4  19    1.48    0.13
  -1   4  19    1.27    0.12
   1   4 -19    1.32    0.11
   1   4 -19    1.20    0.11
  -1   4 -19    1.36    0.11
  -1  -4 -19    1.27    0.11
  -1   4 -19    1.50    0.12
  -1   4 -19    1.51    0.12
   1  -4 -19    1.55    0.12
  -1  -4 -19    1.14    0.10
  -1  -5  19    9.77    0.42
   1  -5  19   10.93    0.43
   1  -5  19   10.81    0.43
  -1   5 -19    8.83    0.42
   1   5 -19    9.49    0.43
   1   5 -19    8.40    0.42
  -1   5  19    9.15    0.43
   1   5  19   10.83    0.45
  -1   5 -19    8.30    0.42
   1   5  19   10.89    0.45
  -1   5  19    9.59    0.44
  -1   5  19   10.38    0.45
   1   5  19    9.36    0.43
   1  -5 -19    9.88    0.43
  -1   5 -19    8.29    0.42
  -1   5 -19    9.45    0.43
  -1  -5 -19    9.16    0.43
  -1   5 -19    8.12    0.42
   1   5 -19    9.10    0.43
   1   5 -19    9.44    0.43
   1  -5 -19    8.81    0.43
  -1  -5 -19    7.03    0.41
   1  -5 -19    8.36    0.42
   1  -6  19    5.68    0.26
   1  -6  19    5.99    0.26
   1   6 -19    5.14    0.27
  -1   6 -19    5.16    0.27
   1   6  19    5.91    0.29
  -1   6  19    5.94    0.28
  -1   6  19    5.68    0.27
   1   6  19    5.74    0.28
  -1   6  19    6.17    0.28
   1   6 -19    5.53    0.27
  -1  -6 -19    6.09    0.28
   1   6 -19    5.45    0.27
  -1   6 -19    5.07    0.27
  -1   6 -19    3.90    0.25
  -1   6 -19    5.42    0.27
   1  -6 -19    5.16    0.27
  -1  -6  19    5.83    0.26
   1  -6  19    5.69    0.27
   1  -6 -19    5.17    0.27
  -1  -6 -19    5.76    0.27
   1  -7  19    7.47    0.37
  -1  -7  19    9.66    0.37
   1  -7 -19    6.84    0.37
  -1  -7 -19   10.72    0.39
   1   7 -19    6.42    0.37
   1   7 -19    6.91    0.37
  -1   7 -19    9.20    0.37
  -1  -7  19   11.61    0.38
  -1  -7 -19    9.36    0.38
   1  -8  19    0.46    0.04
   1   0  20    0.00    0.03
  -1   0  20    0.00    0.03
   1   0  20   -0.01    0.04
   1   0  20    0.01    0.04
  -1   0  20    0.01    0.03
  -1   0  20    0.01    0.03
   1   0 -20    0.02    0.03
  -1   0 -20   -0.01    0.03
  -1   0 -20   -0.03    0.04
   1   0 -20   -0.03    0.04
   1   0 -20    0.01    0.03
  -1  -1  20    0.11    0.04
   1  -1  20    0.03    0.03
  -1   1  20    0.12    0.04
  -1  -1  20    0.05    0.04
  -1   1  20    0.11    0.04
   1   1  20    0.14    0.04
  -1  -1  20    0.08    0.04
   1  -1  20    0.02    0.04
   1   1 -20    0.06    0.03
  -1   1 -20    0.09    0.04
  -1  -1 -20    0.07    0.04
   1  -1 -20    0.01    0.04
   1  -1 -20    0.06    0.04
  -1   1 -20    0.10    0.04
   1   1 -20    0.01    0.03
   1  -1 -20   -0.01    0.03
   1   1 -20    0.08    0.04
  -1   2  20    0.12    0.04
   1  -2  20    0.12    0.04
  -1  -2  20    0.19    0.05
   1  -2  20    0.06    0.04
  -1   2  20    0.12    0.04
  -1  -2  20    0.12    0.04
  -1   2  20   -0.01    0.03
   1   2  20    0.13    0.04
   1   2  20    0.12    0.04
  -1   2 -20    0.15    0.04
   1   2 -20    0.05    0.03
   1  -2 -20    0.10    0.04
   1   2 -20    0.08    0.04
  -1   2 -20    0.06    0.03
  -1  -2 -20    0.09    0.04
  -1   2 -20    0.12    0.05
   1   2 -20   -0.01    0.04
   1  -2 -20    0.12    0.04
  -1  -3  20    0.45    0.06
   1  -3  20    0.60    0.06
  -1   3 -20    0.43    0.06
   1   3 -20    0.50    0.06
  -1   3  20    0.57    0.07
   1   3  20    0.58    0.07
   1   3  20    0.56    0.07
   1   3 -20    0.46    0.07
  -1   3 -20    0.56    0.07
  -1  -3 -20    0.49    0.06
  -1   3 -20    0.40    0.06
   1   3 -20    0.50    0.07
  -1   3 -20    0.36    0.05
   1  -3 -20    0.43    0.06
   1  -4  20    0.31    0.05
  -1  -4  20    0.32    0.05
  -1   4 -20    0.26    0.05
   1   4  20    0.31    0.05
   1   4  20    0.41    0.06
  -1   4  20    0.37    0.06
  -1   4  20    0.33    0.05
   1   4  20    0.23    0.04
   1   4 -20    0.33    0.05
  -1   4 -20    0.28    0.05
  -1   4 -20    0.32    0.05
  -1  -4 -20    0.22    0.04
   1   4 -20    0.28    0.05
  -1   4 -20    0.20    0.04
   1  -4 -20    0.25    0.05
   1  -4 -20    0.16    0.04
   1   5  20    0.17    0.04
  -1   5  20    0.21    0.04
  -1   5 -20    0.26    0.04
  -1  -5 -20    0.23    0.04
   1  -5 -20    0.21    0.04
   1   5 -20    0.14    0.04
   1   5 -20    0.12    0.03
   1  -5  20    0.16    0.04
  -1  -5  20    0.29    0.05
   1  -5  20    0.15    0.04
  -1  -5  20    0.19    0.04
  -1  -6 -20    0.13    0.03
   1  -6  20    0.17    0.03
  -1  -6  20    0.15    0.03
   1  -6 -20    0.12    0.03
  -1  -6 -20    0.15    0.03
   1   6 -20    0.09    0.03
   1  -6  20    0.16    0.03
  -1   0 -21    0.05    0.03
   1   0 -21    0.00    0.03
   1   0 -21    0.06    0.03
   1   0  21    0.04    0.03
  -1   0  21    0.02    0.03
  -1   0  21    0.06    0.03
  -1   0  21    0.05    0.03
   1   0  21    0.04    0.03
  -1   1 -21    8.47    0.42
   1   1 -21    9.37    0.43
  -1  -1 -21    8.66    0.42
   1  -1 -21    9.84    0.43
  -1  -1  21    9.77    0.41
   1  -1  21    9.31    0.40
  -1   1  21    9.66    0.41
  -1   1  21    9.64    0.43
  -1   2 -21    0.53    0.05
   1  -2 -21    0.48    0.06
   1   2 -21    0.44    0.06
  -1   2 -21    0.63    0.06
  -1  -2 -21    0.44    0.05
   1  -2  21    0.62    0.06
   1  -2  21    0.54    0.05
  -1  -2  21    0.50    0.05
   1   2  21    0.43    0.06
  -1   2  21    0.62    0.06
   1   3 -21    3.03    0.19
  -1  -3 -21    4.95    0.21
   1   3 -21    3.11    0.19
  -1   3 -21    4.53    0.20
  -1  -3  21    5.26    0.20
   1  -3  21    3.85    0.19
  -1  -3 -21    4.75    0.21
   1  -4  21    1.52    0.09
  -1  -4  21    1.53    0.09
  -1  -4 -21    1.40    0.09
   1   4 -21    1.35    0.09
   1  -5  21    8.06    0.37
  -1  -5  21    9.61    0.37
   1   0  22    0.01    0.02
   1  -1  22   -0.01    0.02
   1  -2  22   -0.01    0.02
  -2   0   0   21.78    1.17
  -2   0   0   21.16    1.18
  -2   1   0    0.03    0.03
  -2   1   0    0.03    0.02
   2   1   0    0.02    0.01
   2   1   0    0.02    0.01
  -2  -1   0    0.26    0.05
   2  -1   0    0.01    0.02
   2   2   0  104.90    4.21
  -2   2   0  112.75    4.21
   2   2   0   97.63    4.22
  -2   2   0  112.94    4.24
  -2  -2   0  100.00    4.23
  -2   2   0  112.14    4.21
  -2   2   0  110.29    4.22
  -2  -2   0  101.03    4.28
   2  -2   0  107.09    4.23
  -2  -3   0   -0.01    0.04
   2  -3   0    0.05    0.03
  -2  -3   0    0.00    0.02
   2   3   0    0.03    0.02
  -2   3   0    0.04    0.02
   2   3   0    0.00    0.02
  -2   3   0    0.10    0.02
  -2   3   0   -0.01    0.03
   2   3   0    0.03    0.02
   2  -3   0    0.07    0.03
   2   3   0    0.04    0.03
   2  -3   0    0.02    0.04
   2  -3   0    0.05    0.04
   2  -4   0   54.97    2.07
  -2  -4   0   48.84    2.04
   2   4   0   52.77    2.05
   2   4   0   50.47    2.02
  -2   4   0   48.26    2.03
  -2   4   0   50.60    2.04
   2   4   0   54.33    2.05
   2   4   0   52.48    2.04
  -2   4   0   48.79    2.03
   2  -4   0   51.63    2.05
   2  -4   0   52.24    2.13
  -2  -4   0   45.97    2.11
   2  -4   0   50.42    2.13
  -2  -5   0    0.03    0.06
  -2  -5   0    0.01    0.03
   2  -5   0    0.04    0.03
   2   5   0    0.01    0.03
  -2   5   0    0.05    0.03
  -2   5   0    0.01    0.02
   2   5   0    0.01    0.02
  -2   5   0    0.04    0.02
   2   5   0    0.01    0.02
   2   5   0    0.01    0.02
   2  -5   0    0.07    0.03
   2  -5   0    0.01    0.05
   2  -5   0    0.03    0.06
  -2  -6   0  155.04    5.94
  -2  -6   0  157.33    5.89
   2   6   0  140.06    5.92
   2   6   0  135.55    5.93
  -2   6   0  178.47    5.95
   2   6   0  137.21    5.90
  -2   6   0  175.84    5.94
  -2   6   0  164.11    5.90
   2   6   0  147.41    5.93
   2   6   0  140.25    5.91
   2  -6   0  138.36    5.91
   2  -6   0  126.77    6.02
  -2  -6   0  154.15    6.07
   2  -6   0  131.46    6.02
  -2  -7   0    0.05    0.04
  -2  -7   0    0.01    0.02
   2   7   0   -0.01    0.03
  -2   7   0    0.06    0.05
   2   7   0    0.15    0.04
   2   7   0    0.02    0.03
  -2   7   0    0.03    0.03
   2   7   0    0.01    0.03
  -2   7   0    0.03    0.02
  -2   7   0    0.01    0.03
   2  -7   0    0.19    0.09
   2  -7   0    0.15    0.08
   2  -7   0    0.04    0.02
  -2  -7   0    0.29    0.10
   2  -7   0    0.04    0.03
   2   7   0    0.13    0.04
   2   7   0    0.02    0.03
   2   8   0   51.43    2.23
   2   8   0   52.75    2.27
  -2   8   0   55.40    2.22
   2   8   0   55.13    2.26
   2  -8   0   50.49    2.22
   2  -8   0   49.88    2.26
  -2  -8   0   55.51    2.28
   2  -8   0   59.19    2.23
  -2  -8   0   54.19    2.27
   2  -8   0   60.07    2.22
   2  -8   0   47.79    2.29
   2  -8   0   54.67    2.20
  -2   8   0   48.23    2.28
  -2  -8   0   56.03    2.20
  -2  -8   0   51.77    2.20
   2  -8   0   54.80    2.23
  -2  -8   0   55.05    2.20
   2  -8   0   55.43    2.21
   2  -8   0   48.27    2.39
  -2  -8   0   54.84    2.21
   2  -8   0   49.40    2.39
  -2  -8   0   55.13    2.44
   2  -8   0   53.51    2.19
  -2  -8   0   56.89    2.21
  -2  -8   0   55.45    2.21
  -2  -8   0   52.28    2.20
   2   8   0   58.67    2.30
  -2   8   0   57.41    2.23
  -2   8   0   60.54    2.28
   2   8   0   57.06    2.29
   2   9   0    0.01    0.03
  -2   9   0   -0.01    0.04
  -2   9   0    0.03    0.05
  -2   9   0   -0.04    0.06
  -2  -9   0    0.04    0.03
  -2  -9   0    0.02    0.03
   2  -9   0    0.03    0.06
   2  -9   0   -0.03    0.06
   2  -9   0    0.01    0.04
  -2  -9   0   -0.03    0.07
  -2  -9   0    0.09    0.04
   2  -9   0    0.06    0.04
  -2  -9   0    0.06    0.04
   2  -9   0   -0.01    0.02
[truncated: 1,822,549 more chars]
