# Supplementary material for: Crystal structure of bis­{2-hy­droxy-N′-[1-(pyrazin-2-yl)ethyl­idene]benzohydrazidato}cadmium(II)
Source: Acta Crystallogr E Crystallogr Commun. 2021 Jan 22;77(Pt 2):153–7. doi: 10.1107/S2056989021000657 (PMC7869545; doi:10.1107/S2056989021000657)
Supplement: Supplementary file 2 [file e-77-00153-Isup2.hkl]

data_I                                                                          
_shelx_title ' cd in P1                               New:Aba2'                 
_shelx_refln_list_code          4                                               
_shelx_F_calc_maximum      537.24                                               
_exptl_crystal_F_000      1256.00                                               
_reflns_d_resolution_high  0.7937                                               
                                                                                
loop_                                                                           
 _space_group_symop_operation_xyz                                               
 'x, y, z'                                                                      
 '-x, -y, z'                                                                    
 '-x+1/2, y, z+1/2'                                                             
 'x+1/2, -y, z+1/2'                                                             
 'x, y+1/2, z+1/2'                                                              
 '-x, -y+1/2, z+1/2'                                                            
 '-x+1/2, y+1/2, z+1'                                                           
 'x+1/2, -y+1/2, z+1'                                                           
                                                                                
_cell_length_a    12.6654                                                       
_cell_length_b    17.6394                                                       
_cell_length_c    10.8880                                                       
_cell_angle_alpha  90.000                                                       
_cell_angle_beta   90.000                                                       
_cell_angle_gamma  90.000                                                       
                                                                                
_shelx_F_squared_multiplier     1.000                                           
                                                                                
loop_                                                                           
 _refln_index_h                                                                 
 _refln_index_k                                                                 
 _refln_index_l                                                                 
 _refln_F_squared_calc                                                          
 _refln_F_squared_meas                                                          
 _refln_F_squared_sigma                                                         
 _refln_observed_status                                                         
   1   1 -13       4094.63       3264.84       111.40 o                         
   2   1 -13        278.75        227.78        16.88 o                         
   3   1 -13       3353.79       2858.64        69.63 o                         
   4   1 -13         78.44         58.79         7.79 o                         
   5   1 -13       1752.93       1063.96        38.15 o                         
   1   3 -13       3049.56       2549.14       155.08 o                         
   2   3 -13        181.85        152.38        27.47 o                         
   3   3 -13       2843.22       2093.00        53.74 o                         
   4   3 -13         31.18         30.91         5.43 o                         
   1   5 -13       1407.26       1105.48        48.97 o                         
   2   5 -13         15.73         13.52         6.14 o                         
   3   5 -13       1598.52       1008.99        51.35 o                         
   0   0 -12       9034.97       8624.90       437.59 o                         
   2   0 -12       5308.32       4823.64       152.91 o                         
   4   0 -12       2640.93       2438.63        92.28 o                         
   6   0 -12       2485.83       2175.90       171.62 o                         
   0   2 -12       2140.84       2131.71       135.96 o                         
   1   2 -12        123.20        119.32        10.71 o                         
   2   2 -12       5176.09       4984.98       101.60 o                         
   3   2 -12         36.15         40.21         5.75 o                         
   4   2 -12       1493.11       1440.50        41.85 o                         
   5   2 -12        368.82        321.84        14.25 o                         
   6   2 -12       3490.27       2923.77       102.84 o                         
   7   2 -12        136.48         86.71         7.09 o                         
   0   4 -12       2240.60       2208.94        53.45 o                         
   1   4 -12        213.72        186.95         8.20 o                         
   2   4 -12       4368.57       4147.27        87.34 o                         
   3   4 -12        208.43        174.44         8.63 o                         
   4   4 -12       4620.87       4240.99        66.48 o                         
   5   4 -12         42.84         40.42         4.54 o                         
   6   4 -12       3867.02       2897.07       205.47 o                         
   7   4 -12        287.87        140.77        15.36 o                         
   0   6 -12       2655.81       2416.32       102.72 o                         
   1   6 -12         60.85         53.78         5.41 o                         
   2   6 -12       3315.37       2992.78        61.59 o                         
   3   6 -12         56.47         42.76         4.63 o                         
   4   6 -12       1981.41       1731.41        61.76 o                         
   5   6 -12         78.08         56.56         4.42 o                         
   6   6 -12       5652.93       4032.66       335.55 o                         
   0   8 -12       3360.11       3137.02       241.56 o                         
   1   8 -12          2.12          4.15         3.87 o                         
   2   8 -12       2506.67       2389.57       116.06 o                         
   3   8 -12         21.50         18.17         3.35 o                         
   4   8 -12       2017.29       1867.21        79.91 o                         
   5   8 -12         84.61         40.93        10.23 o                         
   1   1 -11       2655.82       2646.84        45.07 o                         
   2   1 -11        215.87        193.46         8.42 o                         
   3   1 -11       5098.40       5086.74        69.58 o                         
   4   1 -11        816.25        803.44        23.06 o                         
   5   1 -11       3018.73       2920.74        66.69 o                         
   6   1 -11        758.10        665.92        15.25 o                         
   7   1 -11       3842.01       3666.55        84.59 o                         
   8   1 -11         25.09         20.88         4.64 o                         
   9   1 -11       2439.39       1725.76       105.41 o                         
   1   3 -11       5215.42       5303.88       101.87 o                         
   2   3 -11        369.30        343.43        12.43 o                         
   3   3 -11       4511.32       4674.93       113.07 o                         
   4   3 -11        169.19        156.68         7.45 o                         
   5   3 -11       6421.04       6666.10       102.49 o                         
   6   3 -11        444.78        373.04        11.90 o                         
   7   3 -11       3226.36       2899.19        73.89 o                         
   8   3 -11        390.36        310.58        27.08 o                         
   9   3 -11       1845.07       1358.79        66.78 o                         
   1   5 -11       5401.19       5327.47        70.14 o                         
   2   5 -11         62.41         67.76         6.02 o                         
   3   5 -11       5292.58       5283.27        79.47 o                         
   4   5 -11        145.74        157.51         7.08 o                         
   5   5 -11       2494.62       2545.94        53.64 o                         
   6   5 -11        298.66        307.33        11.34 o                         
   7   5 -11       5536.68       5253.73       150.20 o                         
   8   5 -11        118.42        108.94        11.65 o                         
   1   7 -11       5002.16       5069.41        76.01 o                         
   2   7 -11        142.82        159.61         6.49 o                         
   3   7 -11       4690.15       4704.60        80.69 o                         
   4   7 -11         35.32         35.78         4.44 o                         
   5   7 -11       2560.07       2494.32        68.91 o                         
   6   7 -11         42.04         55.00         5.67 o                         
   7   7 -11       3204.19       3083.27        96.36 o                         
   8   7 -11          3.04          7.67         5.12 o                         
   1   9 -11       2579.44       2781.59        77.16 o                         
   2   9 -11        153.40        145.21         6.87 o                         
   3   9 -11       2534.98       2480.76        68.24 o                         
   4   9 -11         96.57         98.86         5.26 o                         
   5   9 -11       2441.14       2562.20        47.83 o                         
   6   9 -11        223.92        219.37         9.91 o                         
   7   9 -11       1861.05       1172.04        56.55 o                         
   1  11 -11       2672.85       2896.56        49.09 o                         
   2  11 -11          8.10          6.16         3.00 o                         
   3  11 -11       1024.04       1063.21        40.90 o                         
   4  11 -11         37.39         34.58         7.23 o                         
   1  13 -11       2650.52       2914.14       120.99 o                         
   0   0 -10       2145.93       2038.70       110.27 o                         
   2   0 -10       3151.34       3052.99        63.78 o                         
   4   0 -10       6487.88       6655.21       128.71 o                         
   6   0 -10       5599.40       5502.28       106.01 o                         
   8   0 -10       4138.50       4109.69        72.90 o                         
  10   0 -10       1745.69       1747.95        85.96 o                         
   0   2 -10       3640.82       3591.39        55.00 o                         
   1   2 -10        799.73        762.87        14.34 o                         
   2   2 -10       7780.58       7853.41        83.33 o                         
   3   2 -10        295.65        270.36        10.56 o                         
   4   2 -10       4107.26       4269.34        57.92 o                         
   5   2 -10        275.92        253.82         9.25 o                         
   6   2 -10       9388.26       9646.91       130.01 o                         
   7   2 -10        293.65        286.77         8.62 o                         
   8   2 -10       1807.26       1726.11        33.35 o                         
   9   2 -10        250.59        224.21         9.75 o                         
  10   2 -10       2969.82       2634.45        92.70 o                         
   0   4 -10       7238.73       7354.02       138.98 o                         
   1   4 -10        842.97        818.67        17.24 o                         
   2   4 -10       8211.42       8483.81       117.24 o                         
   3   4 -10        159.14        140.31         8.28 o                         
   4   4 -10       3954.41       4000.37        66.09 o                         
   5   4 -10        254.50        275.29         9.27 o                         
   6   4 -10       5821.83       6274.67        72.75 o                         
   7   4 -10         71.56         93.77         6.45 o                         
   8   4 -10       3975.10       4046.70        79.82 o                         
   9   4 -10        501.00        460.89        20.61 o                         
  10   4 -10       3938.48       3253.67       322.63 o                         
   0   6 -10       5842.70       6201.56       141.55 o                         
   1   6 -10        744.09        717.83        14.09 o                         
   2   6 -10       9765.47      10103.31       122.44 o                         
   3   6 -10         25.41         31.05         4.74 o                         
   4   6 -10       4170.05       4489.02        56.59 o                         
   5   6 -10         43.97         59.18         5.67 o                         
   6   6 -10       4047.02       4314.93        89.78 o                         
   7   6 -10        183.06        184.10         8.44 o                         
   8   6 -10       4319.31       4498.58       136.88 o                         
   9   6 -10         75.60         79.66         6.50 o                         
   0   8 -10       5429.00       5611.47       122.86 o                         
   1   8 -10        464.07        449.69        11.36 o                         
   2   8 -10       4234.27       4457.76        59.97 o                         
   3   8 -10         67.34         77.71         5.30 o                         
   4   8 -10       3011.98       3360.35        54.44 o                         
   5   8 -10        130.35        133.82         6.81 o                         
   6   8 -10       3793.94       4138.56        56.68 o                         
   7   8 -10          0.14          5.09         2.95 o                         
   8   8 -10       3400.96       3474.21        78.41 o                         
   9   8 -10         63.04         43.49        10.23 o                         
   0  10 -10       3887.56       4115.44       148.79 o                         
   1  10 -10        159.73        174.75         9.41 o                         
   2  10 -10       2026.49       2274.06        57.69 o                         
   3  10 -10         22.02         31.69         4.11 o                         
   4  10 -10       2220.75       2467.05        66.35 o                         
   5  10 -10        136.77        136.06         6.67 o                         
   6  10 -10       3098.48       3295.87        68.14 o                         
   7  10 -10        177.22        191.60         9.57 o                         
   8  10 -10       1422.48       1262.66        59.03 o                         
   0  12 -10       2128.87       2337.69        47.11 o                         
   1  12 -10        129.17        130.39         7.38 o                         
   2  12 -10       2849.93       3034.43        70.26 o                         
   3  12 -10         13.26         18.83         3.53 o                         
   4  12 -10       2222.02       2424.53        61.49 o                         
   5  12 -10        266.68        259.65        22.53 o                         
   6  12 -10       2129.14       2198.03        59.02 o                         
   0  14 -10       2424.11       2656.56       118.18 o                         
   1  14 -10        111.87        133.27         7.65 o                         
   2  14 -10       3531.14       3822.22       120.87 o                         
   3  14 -10         43.95         38.28         4.07 o                         
   1   1  -9       7196.99       7093.16        72.94 o                         
   2   1  -9         47.84         49.14         3.94 o                         
   3   1  -9       6352.29       6389.82        67.21 o                         
   4   1  -9        232.80        225.82         7.66 o                         
   5   1  -9      10175.80      10312.93       111.03 o                         
   6   1  -9       2008.73       2128.69        28.14 o                         
   7   1  -9       5625.61       5647.35        65.86 o                         
   8   1  -9        113.13        121.71         5.48 o                         
   9   1  -9       2054.96       2129.00        31.84 o                         
  10   1  -9         13.75          8.90         3.97 o                         
  11   1  -9       4118.12       4007.37       147.91 o                         
  12   1  -9         68.42         76.74        10.23 o                         
   1   3  -9       5797.98       5784.89        58.23 o                         
   2   3  -9        552.69        514.73        11.72 o                         
   3   3  -9       7174.95       7211.78        88.92 o                         
   4   3  -9       1152.61       1136.77        17.73 o                         
   5   3  -9       3407.49       3349.94        44.40 o                         
   6   3  -9        518.76        515.63        11.73 o                         
   7   3  -9       7272.49       7662.07        82.28 o                         
   8   3  -9        133.58        138.15         6.32 o                         
   9   3  -9       4592.92       4860.47        73.07 o                         
  10   3  -9         99.62        117.11         6.20 o                         
  11   3  -9       4598.83       4208.76       308.79 o                         
   1   5  -9       8143.85       8227.28        92.42 o                         
   2   5  -9       2509.39       2582.44        33.72 o                         
   3   5  -9       8813.78       8898.82       116.55 o                         
   4   5  -9        922.23        976.96        19.91 o                         
   5   5  -9       7046.70       7436.99        88.36 o                         
   6   5  -9         75.29         92.61         6.23 o                         
   7   5  -9       4949.75       5380.97        67.92 o                         
   8   5  -9        119.08        114.72         6.48 o                         
   9   5  -9       5424.16       5967.91        90.21 o                         
  10   5  -9        109.43        121.54         6.43 o                         
  11   5  -9       3171.54       2818.95       110.45 o                         
   1   7  -9       5430.35       5869.14        65.27 o                         
   2   7  -9        298.48        288.67         8.72 o                         
   3   7  -9       4884.15       5202.70        57.72 o                         
   4   7  -9         71.37         80.00         4.58 o                         
   5   7  -9       5220.74       5604.25        63.23 o                         
   6   7  -9         52.47         73.36         4.95 o                         
   7   7  -9       4603.38       4844.31        68.55 o                         
   8   7  -9         94.65        108.29         5.32 o                         
   9   7  -9       4323.42       4568.48        74.59 o                         
  10   7  -9         39.78         40.52         4.20 o                         
   1   9  -9       7029.16       7582.45        84.81 o                         
   2   9  -9        232.86        241.05         7.79 o                         
   3   9  -9       4140.20       4338.72        49.61 o                         
   4   9  -9        618.97        686.20        23.99 o                         
   5   9  -9       3999.62       4396.99        62.07 o                         
   6   9  -9         57.18         68.45         5.67 o                         
   7   9  -9       3129.40       3402.69        50.10 o                         
   8   9  -9         82.94         82.08         5.55 o                         
   9   9  -9       3617.63       3652.11       129.70 o                         
   1  11  -9       3921.02       4375.64        64.14 o                         
   2  11  -9        259.38        261.13        10.61 o                         
   3  11  -9       3816.04       4137.23        62.98 o                         
   4  11  -9         27.83         31.43         4.13 o                         
   5  11  -9       4296.18       4763.99        77.44 o                         
   6  11  -9        344.48        322.75        10.75 o                         
   7  11  -9       1576.97       1786.36        47.90 o                         
   8  11  -9        391.43        332.07        32.13 o                         
   1  13  -9       2752.00       3130.69        60.53 o                         
   2  13  -9         44.96         52.84         4.68 o                         
   3  13  -9       2462.98       2752.63        45.67 o                         
   4  13  -9        179.27        196.59         7.50 o                         
   5  13  -9       1747.86       1853.81        59.74 o                         
   6  13  -9        150.10        141.89        14.03 o                         
   7  13  -9       3113.00       3343.43       194.40 o                         
   1  15  -9       2878.23       3437.04        56.41 o                         
   2  15  -9        106.70        120.48         6.56 o                         
   3  15  -9       3090.01       3420.72        69.45 o                         
   4  15  -9         83.43         86.52         6.65 o                         
   5  15  -9       1566.40       1630.18        71.88 o                         
   0   0  -8      14313.98      13750.85       248.15 o                         
   2   0  -8       9872.79       9649.83       126.13 o                         
   4   0  -8       4261.81       4079.64        62.02 o                         
   6   0  -8      15927.93      16166.32       202.72 o                         
   8   0  -8       2921.04       2903.40        44.55 o                         
  10   0  -8       9645.14       9670.15       152.37 o                         
   0   2  -8      22197.26      22099.65       254.49 o                         
   1   2  -8        607.37        627.31        10.28 o                         
   2   2  -8      10186.83      10070.96       100.92 o                         
   3   2  -8        642.31        663.92        11.63 o                         
   4   2  -8      11261.38      11086.16        95.76 o                         
   5   2  -8       1109.23       1119.14        15.60 o                         
   6   2  -8       8936.05       8768.03        88.61 o                         
   7   2  -8        664.23        665.61        10.89 o                         
   8   2  -8       4778.79       4918.72        41.50 o                         
   9   2  -8         90.90         97.92         5.13 o                         
  10   2  -8       5014.21       5341.44        66.96 o                         
  11   2  -8        269.02        219.49         7.54 o                         
  12   2  -8       2478.70       2433.98        79.79 o                         
   0   4  -8       8858.83       8781.45       138.48 o                         
   1   4  -8        113.81        119.49         5.14 o                         
   2   4  -8       5453.35       5446.36        52.60 o                         
   3   4  -8        556.86        605.05        11.70 o                         
   4   4  -8       3898.80       3870.46        38.26 o                         
   5   4  -8         58.92         69.02         3.67 o                         
   6   4  -8       6005.85       5961.47        67.70 o                         
   7   4  -8        377.23        353.33         8.03 o                         
   8   4  -8       9406.54       9972.18        95.18 o                         
   9   4  -8         60.24         68.85         4.83 o                         
  10   4  -8       3594.05       3924.16        51.02 o                         
  11   4  -8         98.11         96.20         5.09 o                         
  12   4  -8       3437.40       3400.12       133.11 o                         
   0   6  -8       5653.00       5914.28       102.71 o                         
   1   6  -8       1548.03       1601.50        21.61 o                         
   2   6  -8       8534.52       8617.58        79.88 o                         
   3   6  -8        671.19        629.26        11.05 o                         
   4   6  -8       6466.51       6558.39        89.07 o                         
   5   6  -8        537.37        510.63         9.97 o                         
   6   6  -8       7226.47       7349.31        82.60 o                         
   7   6  -8         23.25         21.75         3.69 o                         
   8   6  -8       3935.67       4163.59        59.15 o                         
   9   6  -8        424.56        441.18        10.18 o                         
  10   6  -8       3878.33       4216.41        72.25 o                         
  11   6  -8        113.11        111.47         6.03 o                         
  12   6  -8       2653.96       2287.68        90.07 o                         
   0   8  -8       1830.93       2012.11        49.26 o                         
   1   8  -8        478.55        450.83         9.54 o                         
   2   8  -8      10794.30      11173.22       114.24 o                         
   3   8  -8        426.16        413.82         9.16 o                         
   4   8  -8       6602.79       6924.46        70.74 o                         
   5   8  -8        258.87        257.23         7.05 o                         
   6   8  -8       7104.72       7553.06        73.77 o                         
   7   8  -8        332.40        390.63         9.91 o                         
   8   8  -8       3080.63       3373.07        41.47 o                         
   9   8  -8        728.78        798.66        16.28 o                         
  10   8  -8       4014.18       4233.46        80.26 o                         
  11   8  -8        220.99        198.59        18.93 o                         
   0  10  -8       4005.97       4501.63       100.93 o                         
   1  10  -8         38.05         38.32         4.22 o                         
   2  10  -8      10458.10      10741.25       108.94 o                         
   3  10  -8        320.57        324.74         8.10 o                         
   4  10  -8       5614.45       6098.89        73.10 o                         
   5  10  -8          1.24          8.50         3.36 o                         
   6  10  -8       5666.12       6006.41        63.10 o                         
   7  10  -8        204.11        209.24         7.75 o                         
   8  10  -8       2545.86       2817.34        52.90 o                         
   9  10  -8        423.68        428.95        13.21 o                         
  10  10  -8       3492.84       3338.75       125.16 o                         
   0  12  -8       7145.70       7751.69       155.99 o                         
   1  12  -8        415.24        432.03        11.69 o                         
   2  12  -8       3439.10       3805.10        67.53 o                         
   3  12  -8         23.37         34.36         3.91 o                         
   4  12  -8       3541.76       4051.47        54.50 o                         
   5  12  -8         48.85         69.41         4.04 o                         
   6  12  -8       4226.85       4659.54        79.02 o                         
   7  12  -8         22.50         23.77         3.67 o                         
   8  12  -8       3520.17       3857.33        70.01 o                         
   9  12  -8         25.95         35.23         4.68 o                         
   0  14  -8       2742.08       3013.67        72.12 o                         
   1  14  -8         97.51         87.27         6.00 o                         
   2  14  -8       3407.57       3865.94        60.58 o                         
   3  14  -8         45.99         53.94         4.71 o                         
   4  14  -8       4324.43       4745.49       130.30 o                         
   5  14  -8         78.37         93.98         6.30 o                         
   6  14  -8       1452.10       1519.45        34.16 o                         
   7  14  -8        174.48        188.08        10.36 o                         
   8  14  -8       2612.86       2620.34        92.66 o                         
   0  16  -8         95.63        148.95        16.25 o                         
   1  16  -8       1714.71       1813.13        51.61 o                         
   2  16  -8       4258.30       4636.28       101.42 o                         
   3  16  -8        170.05        161.81         6.32 o                         
   4  16  -8       1290.15       1312.12        40.46 o                         
   5  16  -8         49.72         64.05         7.23 o                         
   0  18  -8       3026.42       3379.27       139.19 o                         
   1  18  -8        125.97        138.16        10.23 o                         
   1   1  -7      23769.45      23087.95       180.91 o                         
   2   1  -7       1577.13       1572.12        17.65 o                         
   3   1  -7       7798.28       7127.92        61.60 o                         
   4   1  -7        656.68        675.70         9.92 o                         
   5   1  -7      14234.30      14114.16       109.96 o                         
   6   1  -7        105.19        105.83         4.42 o                         
   7   1  -7       8176.97       8168.37        71.64 o                         
   8   1  -7         76.21         77.05         3.89 o                         
   9   1  -7      11869.05      12212.88       103.89 o                         
  10   1  -7        136.50        133.92         5.34 o                         
  11   1  -7       6937.17       7188.76        89.31 o                         
  12   1  -7          9.11          9.76         3.05 o                         
  13   1  -7       3024.99       2971.86        70.86 o                         
   1   3  -7      12373.29      11813.39        93.90 o                         
   2   3  -7        100.49        112.42         4.60 o                         
   3   3  -7       9022.97       8927.33        63.11 o                         
   4   3  -7         58.13         84.29         3.48 o                         
   5   3  -7      13143.88      13061.10       105.42 o                         
   6   3  -7        700.04        698.84        10.33 o                         
   7   3  -7       5428.17       5341.56        52.02 o                         
   8   3  -7        706.89        736.13        10.78 o                         
   9   3  -7       5233.32       5462.53        51.88 o                         
  10   3  -7        332.49        315.10         8.90 o                         
  11   3  -7       6511.91       6674.37        74.69 o                         
  12   3  -7        109.59         99.21         5.53 o                         
  13   3  -7       3034.02       2599.82       193.11 o                         
   1   5  -7       6889.11       6725.44        63.57 o                         
   2   5  -7        711.36        678.78        10.74 o                         
   3   5  -7       7182.70       7374.22        56.51 o                         
   4   5  -7         99.57         95.76         3.68 o                         
   5   5  -7       7220.06       7242.45        66.00 o                         
   6   5  -7        941.66        940.64        13.02 o                         
   7   5  -7       4461.01       4653.41        46.84 o                         
   8   5  -7        995.94        966.83        14.72 o                         
   9   5  -7       4029.09       4138.44        47.39 o                         
  10   5  -7        535.65        508.72        12.00 o                         
  11   5  -7       3374.56       3587.26        59.98 o                         
  12   5  -7         26.14         24.35         4.61 o                         
  13   5  -7       3924.66       3578.89       147.08 o                         
   1   7  -7       5350.42       5216.45        52.18 o                         
   2   7  -7        790.61        743.90        12.02 o                         
   3   7  -7      11602.91      11728.47        98.82 o                         
   4   7  -7        718.63        742.12        13.63 o                         
   5   7  -7       4945.04       5103.36        45.66 o                         
   6   7  -7       2593.09       2703.11        27.11 o                         
   7   7  -7       7858.48       8148.90        69.69 o                         
   8   7  -7        159.54        168.35         6.23 o                         
   9   7  -7       2589.24       2692.35        32.64 o                         
  10   7  -7        583.83        603.84        14.01 o                         
  11   7  -7       4053.44       4212.35       111.04 o                         
  12   7  -7         53.93         35.87        10.23 o                         
   1   9  -7       5931.69       5883.55        55.74 o                         
   2   9  -7       1066.37       1128.64        16.73 o                         
   3   9  -7      11433.60      11760.71       112.86 o                         
   4   9  -7        512.36        593.06        14.97 o                         
   5   9  -7      10021.00      10394.35        97.40 o                         
   6   9  -7        484.49        527.80        13.17 o                         
   7   9  -7       7335.02       8043.15        82.81 o                         
   8   9  -7        344.36        376.04         9.00 o                         
   9   9  -7       3310.01       3587.40        52.17 o                         
  10   9  -7        458.47        473.19        13.41 o                         
  11   9  -7       4160.76       4173.92        81.03 o                         
   1  11  -7       5719.41       6057.38        86.47 o                         
   2  11  -7        135.78        154.01         6.00 o                         
   3  11  -7       9366.07       9913.23       112.76 o                         
   4  11  -7        122.16        157.28         8.21 o                         
   5  11  -7       5719.62       6201.37        61.09 o                         
   6  11  -7        134.22        142.82         6.33 o                         
   7  11  -7       6981.98       7797.20        89.30 o                         
   8  11  -7        322.59        349.25        11.05 o                         
   9  11  -7       4447.24       4820.95        63.63 o                         
  10  11  -7        335.68        328.72        10.76 o                         
   1  13  -7       6543.68       6937.65        73.92 o                         
   2  13  -7       1015.17       1081.50        17.38 o                         
   3  13  -7       5806.59       6378.07        78.21 o                         
   4  13  -7        177.04        173.51         6.31 o                         
   5  13  -7       3175.77       3467.30        47.78 o                         
   6  13  -7         62.41         65.82         4.67 o                         
   7  13  -7       3563.25       4108.59        58.51 o                         
   8  13  -7         86.25         96.50         4.92 o                         
   9  13  -7       3169.10       3085.71        51.39 o                         
  10  13  -7        119.70         94.66        10.23 o                         
   1  15  -7       2128.35       2347.98        48.91 o                         
   2  15  -7        148.31        147.70         6.67 o                         
   3  15  -7       3022.58       3373.71        54.94 o                         
   4  15  -7         99.47        118.90         5.88 o                         
   5  15  -7       1581.89       1813.97        28.11 o                         
   6  15  -7         65.80         82.36         4.39 o                         
   7  15  -7       1714.83       1727.66        38.54 o                         
   8  15  -7         89.01         81.09         7.24 o                         
   1  17  -7       3798.47       4008.03        85.31 o                         
   2  17  -7        161.47        156.61         6.88 o                         
   3  17  -7       1623.52       1720.43        80.41 o                         
   4  17  -7         74.99         63.11         5.17 o                         
   5  17  -7        809.23        680.14        27.17 o                         
   1  19  -7       1952.76       1957.29        75.40 o                         
   0   0  -6      41756.48      41992.91       596.05 o                         
   2   0  -6      20591.32      19226.00       231.34 o                         
   4   0  -6      10010.26       9552.88        90.77 o                         
   6   0  -6      14946.60      14732.90       156.52 o                         
   8   0  -6      19023.67      19163.92       191.64 o                         
  10   0  -6       6940.08       7101.31       109.03 o                         
  12   0  -6       5388.18       5427.10       109.77 o                         
   0   2  -6      32129.84      32195.68       383.25 o                         
   1   2  -6       3800.87       4002.08        38.22 o                         
   2   2  -6      11109.40      10111.08        82.48 o                         
   3   2  -6       1253.92       1288.01        14.01 o                         
   4   2  -6      10718.79      10179.26        74.55 o                         
   5   2  -6        880.52        949.32        11.31 o                         
   6   2  -6      12362.04      11836.33        90.47 o                         
   7   2  -6         21.41         32.76         2.50 o                         
   8   2  -6       9153.32       9152.08        65.67 o                         
   9   2  -6         99.33        105.68         3.93 o                         
  10   2  -6       7424.64       7647.46        74.72 o                         
  11   2  -6        400.32        367.64         9.84 o                         
  12   2  -6       5706.88       5826.86        66.40 o                         
  13   2  -6         37.58         43.11         4.96 o                         
  14   2  -6       2948.76       2844.50       118.41 o                         
   0   4  -6      10797.47      10553.92       121.10 o                         
   1   4  -6        823.83        750.47        10.52 o                         
   2   4  -6      12266.49      11741.53        95.40 o                         
   3   4  -6         61.74         51.23         2.92 o                         
   4   4  -6       5976.10       5541.17        47.32 o                         
   5   4  -6        927.54        906.52        11.59 o                         
   6   4  -6      17110.38      16920.00       130.07 o                         
   7   4  -6         51.05         67.01         3.30 o                         
   8   4  -6       3566.86       3677.40        28.40 o                         
   9   4  -6         63.36         87.44         3.82 o                         
  10   4  -6       7574.97       7631.44        85.41 o                         
  11   4  -6        448.85        504.87        11.18 o                         
  12   4  -6       4020.21       4138.97        49.89 o                         
  13   4  -6         25.84         15.35         3.72 o                         
   0   6  -6      11958.02      11870.81       132.45 o                         
   1   6  -6        437.82        427.79         7.20 o                         
   2   6  -6       9058.33       8783.50        81.09 o                         
   3   6  -6       1108.70       1181.73        14.65 o                         
   4   6  -6      17944.05      17359.75       130.94 o                         
   5   6  -6        419.38        386.03         7.50 o                         
   6   6  -6       5881.96       5708.02        54.36 o                         
   7   6  -6       1238.79       1250.04        15.59 o                         
   8   6  -6       5492.60       5594.28        58.24 o                         
   9   6  -6        794.84        808.26        12.72 o                         
  10   6  -6       2683.30       2810.03        33.49 o                         
  11   6  -6        454.68        438.14        13.12 o                         
  12   6  -6       3302.90       3392.58        74.21 o                         
  13   6  -6        162.20        174.91        12.79 o                         
   0   8  -6       7923.68       8065.51        91.72 o                         
   1   8  -6        439.52        440.44         7.99 o                         
   2   8  -6       5627.25       5635.97        49.08 o                         
   3   8  -6        670.36        706.87        12.28 o                         
   4   8  -6       4807.58       4781.77        46.75 o                         
   5   8  -6        132.16        136.01         4.55 o                         
   6   8  -6       8560.10       8714.73        71.50 o                         
   7   8  -6        890.59        863.35        13.74 o                         
   8   8  -6       9237.08       9672.67        94.97 o                         
   9   8  -6        118.06        113.81         5.34 o                         
  10   8  -6       4729.72       5209.08        61.11 o                         
  11   8  -6        530.63        533.09        12.72 o                         
  12   8  -6       4046.48       4111.31       119.37 o                         
   0  10  -6      14098.67      14475.51       172.74 o                         
   1  10  -6         31.45         47.48         4.07 o                         
   2  10  -6      10629.33      10978.01       105.57 o                         
   3  10  -6       1703.47       1716.78        22.81 o                         
   4  10  -6      14859.68      15119.96       134.24 o                         
   5  10  -6       1378.05       1324.57        19.85 o                         
   6  10  -6       6458.08       6701.54        61.71 o                         
   7  10  -6        108.90        108.57         4.68 o                         
   8  10  -6       6759.98       7283.65        75.76 o                         
   9  10  -6        723.20        774.36        13.87 o                         
  10  10  -6       4096.94       4493.08        60.41 o                         
  11  10  -6        229.41        223.59         9.34 o                         
   0  12  -6       6356.21       6466.02       167.55 o                         
   1  12  -6       2098.08       2286.23        29.93 o                         
   2  12  -6      12710.69      13858.95       133.82 o                         
   3  12  -6       1537.61       1624.04        21.43 o                         
   4  12  -6       5967.43       6283.28        58.44 o                         
   5  12  -6         47.00         59.84         4.23 o                         
   6  12  -6       5403.57       5755.89        57.27 o                         
   7  12  -6         74.51         85.23         5.20 o                         
   8  12  -6       4551.96       5088.35        70.24 o                         
   9  12  -6        331.73        333.41        10.73 o                         
  10  12  -6       3302.95       3370.35        70.77 o                         
  11  12  -6          2.49          7.67         5.43 o                         
   0  14  -6       3945.60       4212.15        83.86 o                         
   1  14  -6        274.82        253.13         8.69 o                         
   2  14  -6       9104.06       9713.75       120.21 o                         
   3  14  -6         12.44         32.99         3.99 o                         
   4  14  -6       3542.88       3927.74        57.89 o                         
   5  14  -6          1.95          9.82         3.36 o                         
   6  14  -6       3224.05       3439.99        46.95 o                         
   7  14  -6        367.39        382.34        11.14 o                         
   8  14  -6       2350.12       2501.70        56.72 o                         
   9  14  -6         18.46         20.77         4.07 o                         
  10  14  -6       2429.78       2086.04        90.03 o                         
   0  16  -6       5240.71       5759.00       126.17 o                         
   1  16  -6        356.23        344.05        11.73 o                         
   2  16  -6       2130.24       2366.74        40.13 o                         
   3  16  -6        320.62        344.97         9.41 o                         
   4  16  -6       2252.78       2495.06        48.75 o                         
   5  16  -6        272.28        266.14         7.59 o                         
   6  16  -6       1489.80       1530.80        50.63 o                         
   7  16  -6         48.84         42.61         4.26 o                         
   8  16  -6       2350.97       2061.43        87.39 o                         
   0  18  -6       1579.97       1697.74       105.93 o                         
   1  18  -6         80.58         78.48         4.03 o                         
   2  18  -6       2457.47       2475.07       101.93 o                         
   3  18  -6        104.66         95.72         4.91 o                         
   4  18  -6       2412.89       2379.88       150.15 o                         
   5  18  -6         44.51         30.81         6.39 o                         
   6  18  -6       1018.42        833.93        39.74 o                         
   1   1  -5      14959.60      13393.56       126.61 o                         
   2   1  -5        679.95        665.61         8.90 o                         
   3   1  -5      29757.16      29228.84       220.45 o                         
   4   1  -5       1037.48       1066.20        13.20 o                         
   5   1  -5       9611.10       9129.45        70.94 o                         
   6   1  -5        839.69        863.05        10.79 o                         
   7   1  -5      10892.34      10951.84        76.86 o                         
   8   1  -5        127.45        135.62         3.80 o                         
   9   1  -5       5142.52       5162.64        45.80 o                         
  10   1  -5        150.77        158.12         5.40 o                         
  11   1  -5      11481.34      11587.49       112.08 o                         
  12   1  -5        577.82        491.56        12.18 o                         
  13   1  -5       5131.07       5011.79        86.72 o                         
  14   1  -5         53.56         66.96        14.36 o                         
   1   3  -5      25389.71      24148.41       214.72 o                         
   2   3  -5       3950.44       4134.24        36.54 o                         
   3   3  -5      15137.96      14050.17       130.51 o                         
   4   3  -5        429.52        470.78         7.85 o                         
   5   3  -5      18337.32      17660.51       138.28 o                         
   6   3  -5        656.73        677.44         9.12 o                         
   7   3  -5      12183.45      12105.03        86.40 o                         
   8   3  -5        576.21        550.12         8.45 o                         
   9   3  -5       7689.69       7431.95        59.85 o                         
  10   3  -5       1310.45       1305.05        17.89 o                         
  11   3  -5       5821.53       6111.58        62.11 o                         
  12   3  -5        261.67        252.90         7.66 o                         
  13   3  -5       5011.83       5008.12        87.09 o                         
  14   3  -5        139.79        131.51         8.86 o                         
   1   5  -5      14876.88      13727.67       141.00 o                         
   2   5  -5        407.74        340.43         6.95 o                         
   3   5  -5       8952.50       8182.86        79.46 o                         
   4   5  -5        576.77        554.78         8.82 o                         
   5   5  -5      20579.93      20174.42       138.02 o                         
   6   5  -5        726.15        742.92         9.65 o                         
   7   5  -5      10231.24      10297.51        81.33 o                         
   8   5  -5       1678.16       1704.47        16.82 o                         
   9   5  -5       6139.97       6077.58        53.55 o                         
  10   5  -5        486.69        491.40        10.12 o                         
  11   5  -5       8082.13       8163.23        86.95 o                         
  12   5  -5         51.23         46.31         4.18 o                         
  13   5  -5       3785.73       3644.99        57.12 o                         
  14   5  -5         70.36         79.30        10.23 o                         
   1   7  -5      13691.99      12936.56       107.56 o                         
   2   7  -5        182.66        239.02         6.74 o                         
   3   7  -5      13765.51      13559.80       123.41 o                         
   4   7  -5        883.87        854.77        10.76 o                         
   5   7  -5      16034.31      15801.58       114.19 o                         
   6   7  -5       1953.98       1966.71        20.15 o                         
   7   7  -5       4611.76       4672.59        44.65 o                         
   8   7  -5        402.22        428.78        10.08 o                         
   9   7  -5       8553.41       8926.68        74.05 o                         
  10   7  -5       1118.48       1080.91        16.59 o                         
  11   7  -5       6446.88       6890.03        72.23 o                         
  12   7  -5        240.52        235.32        10.23 o                         
  13   7  -5       2694.48       2678.57        76.00 o                         
   1   9  -5      17663.36      17362.61       125.89 o                         
   2   9  -5       1512.78       1708.33        20.18 o                         
   3   9  -5       8919.82       9247.46        81.46 o                         
   4   9  -5        276.00        257.59         7.11 o                         
   5   9  -5       4716.75       4765.29        57.52 o                         
   6   9  -5       1535.64       1506.20        18.23 o                         
   7   9  -5       5609.48       5972.10        48.93 o                         
   8   9  -5        432.93        489.37         9.09 o                         
   9   9  -5      10132.18      10540.15       101.46 o                         
  10   9  -5        152.46        167.16         6.33 o                         
  11   9  -5       2914.74       3124.57        49.79 o                         
  12   9  -5         49.26         70.78         6.57 o                         
   1  11  -5       7641.70       7790.67        63.73 o                         
   2  11  -5         16.51         24.32         3.30 o                         
   3  11  -5      10722.21      11040.82        98.73 o                         
   4  11  -5        279.33        286.65         7.96 o                         
   5  11  -5       5013.61       5298.23        52.73 o                         
   6  11  -5        707.86        791.49        13.94 o                         
   7  11  -5       6619.61       6902.56        74.62 o                         
   8  11  -5         81.35         82.56         5.93 o                         
   9  11  -5       4581.96       4938.25        59.39 o                         
  10  11  -5        629.92        681.36        17.43 o                         
  11  11  -5       3202.73       3172.68        80.41 o                         
  12  11  -5         69.45         68.97         8.95 o                         
   1  13  -5       6280.46       6424.29        65.30 o                         
   2  13  -5       1955.79       2051.66        25.88 o                         
   3  13  -5       7691.90       8047.16        85.11 o                         
   4  13  -5        554.61        562.98        12.11 o                         
   5  13  -5       6868.24       7344.31        72.98 o                         
   6  13  -5        382.68        381.69         9.65 o                         
   7  13  -5       4698.54       5020.04        58.88 o                         
   8  13  -5         40.47         52.85         4.85 o                         
   9  13  -5       4494.15       4532.83        81.84 o                         
  10  13  -5        127.36        134.46         6.73 o                         
  11  13  -5       1519.12       1205.78        59.01 o                         
   1  15  -5       3030.37       3198.62        49.07 o                         
   2  15  -5        172.33        162.29         7.25 o                         
   3  15  -5       5952.56       6357.83        80.78 o                         
   4  15  -5          9.41         26.08         3.96 o                         
   5  15  -5       2961.03       3174.81        42.75 o                         
   6  15  -5        279.01        262.76         7.47 o                         
   7  15  -5       4219.69       4499.16        78.85 o                         
   8  15  -5        349.20        333.24         9.23 o                         
   9  15  -5       3356.34       3071.48       130.97 o                         
  10  15  -5         82.22         74.19        10.23 o                         
   1  17  -5       5083.64       5219.11        71.82 o                         
   2  17  -5         42.26         49.56         5.15 o                         
   3  17  -5       2253.27       2430.21        45.99 o                         
   4  17  -5         86.50         97.59         6.54 o                         
   5  17  -5       3365.99       3430.26        70.04 o                         
   6  17  -5         65.85         69.00         5.22 o                         
   7  17  -5       2295.30       2143.42       125.66 o                         
   8  17  -5         15.92         10.23         5.12 o                         
   1  19  -5       2886.47       2900.41        98.03 o                         
   2  19  -5         12.92         14.66         3.01 o                         
   3  19  -5       1442.73       1326.27        71.22 o                         
   4  19  -5          8.02         16.62         6.39 o                         
   5  19  -5       2265.15       1980.27       125.66 o                         
   0   0  -4      38994.71      36786.13       988.02 o                         
   2   0  -4       7497.87       7093.84       105.60 o                         
   4   0  -4       5408.32       4706.11        56.57 o                         
   6   0  -4      20470.20      19872.23       278.99 o                         
   8   0  -4      12111.10      12239.85       122.35 o                         
  10   0  -4       2607.76       2596.16        39.80 o                         
  12   0  -4       9888.53       9921.07       137.52 o                         
  14   0  -4       5270.58       5059.02       130.49 o                         
   0   2  -4      18035.02      16840.17       262.16 o                         
   1   2  -4       2961.43       2952.06        51.21 o                         
   2   2  -4      17278.36      16138.63       239.51 o                         
   3   2  -4       2929.74       2648.27        40.36 o                         
   4   2  -4      25314.66      24468.26       216.81 o                         
   5   2  -4       3590.91       3595.62        37.78 o                         
   6   2  -4      11654.13      10823.84       100.68 o                         
   7   2  -4        295.90        317.04         5.38 o                         
   8   2  -4      13414.49      13351.39        86.09 o                         
   9   2  -4        501.67        480.40         7.47 o                         
  10   2  -4       2149.61       2128.50        22.55 o                         
  11   2  -4        209.88        222.51         6.58 o                         
  12   2  -4       9045.36       9054.39        94.64 o                         
  13   2  -4         46.91         38.08         3.87 o                         
  14   2  -4       4436.25       4471.31       140.52 o                         
  15   2  -4        251.43        222.64        17.91 o                         
   0   4  -4      30514.39      30130.13       590.08 o                         
   1   4  -4       4270.57       4162.20        45.36 o                         
   2   4  -4      20382.72      18580.06       201.20 o                         
   3   4  -4        743.95        569.71        10.35 o                         
   4   4  -4      14370.32      12876.69       117.44 o                         
   5   4  -4        501.53        485.84         8.46 o                         
   6   4  -4      24552.30      24242.40       199.41 o                         
   7   4  -4        592.64        584.83         9.46 o                         
   8   4  -4      16484.06      16242.96       127.77 o                         
   9   4  -4        329.11        320.94         7.48 o                         
  10   4  -4       7070.66       7171.48        74.17 o                         
  11   4  -4        768.82        786.65        12.22 o                         
  12   4  -4       7120.43       7220.17        78.10 o                         
  13   4  -4         49.00         53.33         4.65 o                         
  14   4  -4       3905.06       3841.67       182.81 o                         
   0   6  -4      51638.87      53390.68       821.75 o                         
   1   6  -4       3607.11       3853.96        40.75 o                         
   2   6  -4      12007.73      10835.43       101.16 o                         
   3   6  -4       2196.46       2332.72        25.08 o                         
   4   6  -4      16289.23      15280.64       130.42 o                         
   5   6  -4        236.50        227.69         5.43 o                         
   6   6  -4      19340.74      19106.70       139.56 o                         
   7   6  -4        675.80        659.52         9.43 o                         
   8   6  -4      10770.21      10895.25        89.79 o                         
   9   6  -4        510.07        531.81         9.39 o                         
  10   6  -4      11767.76      12374.44        97.02 o                         
  11   6  -4        164.40        152.78         5.32 o                         
  12   6  -4       5369.53       5587.91        88.48 o                         
  13   6  -4         81.31         93.88         7.40 o                         
  14   6  -4       2060.03       2130.99        89.86 o                         
   0   8  -4      47258.59      49643.42       483.40 o                         
   1   8  -4      16443.28      16885.12       136.04 o                         
   2   8  -4      20677.04      20131.15       165.18 o                         
   3   8  -4        375.18        380.60         7.80 o                         
   4   8  -4      10585.54       9959.88        80.73 o                         
   5   8  -4        306.52        286.96         6.83 o                         
   6   8  -4       8893.42       8865.55        82.66 o                         
   7   8  -4        555.29        562.22         8.87 o                         
   8   8  -4       8464.45       8740.33        76.30 o                         
   9   8  -4         41.82         39.83         3.31 o                         
  10   8  -4       6144.28       6446.03        63.28 o                         
  11   8  -4        113.89        131.98         5.43 o                         
  12   8  -4       4391.63       4662.42        70.08 o                         
  13   8  -4         42.80         33.79         5.53 o                         
   0  10  -4       4695.25       4885.77        61.36 o                         
   1  10  -4        136.11        156.64         7.49 o                         
   2  10  -4      10031.46      10133.60        92.10 o                         
   3  10  -4       1369.26       1454.68        18.51 o                         
   4  10  -4       8532.31       8572.38        70.57 o                         
   5  10  -4        234.45        229.29         7.12 o                         
   6  10  -4        679.40        709.54        16.62 o                         
   7  10  -4        426.08        437.12         8.13 o                         
   8  10  -4       8136.97       8539.00        74.63 o                         
   9  10  -4         68.67         80.90         4.40 o                         
  10  10  -4       4613.33       4841.26        55.54 o                         
  11  10  -4         89.64         84.72         5.03 o                         
  12  10  -4       3526.48       3524.90        90.28 o                         
   0  12  -4      12825.98      13293.88       148.36 o                         
   1  12  -4        172.87        211.77         7.96 o                         
   2  12  -4       5518.16       5468.96        45.64 o                         
   3  12  -4       1757.16       1930.87        22.06 o                         
   4  12  -4       7072.17       7353.43        58.21 o                         
   5  12  -4        931.18        996.89        13.73 o                         
   6  12  -4       3477.42       3609.62        48.69 o                         
   7  12  -4        177.89        181.32         6.03 o                         
   8  12  -4       6722.43       7070.69        85.19 o                         
   9  12  -4        402.78        370.70         9.64 o                         
  10  12  -4       4519.17       4718.70        68.58 o                         
  11  12  -4        321.35        296.39        11.97 o                         
  12  12  -4       1589.67       1430.52        47.17 o                         
   0  14  -4       4661.63       4982.83        86.59 o                         
   1  14  -4        591.53        562.87        11.41 o                         
   2  14  -4       4618.29       4703.14        54.09 o                         
   3  14  -4        598.54        628.55        11.19 o                         
   4  14  -4      11188.61      11385.09       110.80 o                         
   5  14  -4       1069.50       1066.83        21.92 o                         
   6  14  -4       3834.99       4053.83        56.49 o                         
   7  14  -4         12.96         26.49         3.43 o                         
   8  14  -4       5029.26       5227.01        83.59 o                         
   9  14  -4        825.84        766.33        21.74 o                         
  10  14  -4       4244.71       4267.22        84.75 o                         
  11  14  -4        377.15        354.89        11.80 o                         
   0  16  -4       3667.17       3762.97        55.67 o                         
   1  16  -4        251.12        244.18         7.25 o                         
   2  16  -4       3963.72       4043.35        54.43 o                         
   3  16  -4        471.34        518.20        12.60 o                         
   4  16  -4       8572.83       8854.34       110.79 o                         
   5  16  -4         71.74         85.25         5.40 o                         
   6  16  -4       4222.19       4227.27        85.88 o                         
   7  16  -4        266.61        268.41        11.15 o                         
   8  16  -4       2956.03       2996.09        65.67 o                         
   9  16  -4        157.64        166.88         8.49 o                         
  10  16  -4       3374.95       2360.62        98.04 o                         
   0  18  -4       4576.50       4724.28       134.11 o                         
   1  18  -4        193.19        176.40         6.79 o                         
   2  18  -4       3141.65       3224.72        54.02 o                         
   3  18  -4        168.52        161.69         6.62 o                         
   4  18  -4       4072.33       4080.31        92.17 o                         
   5  18  -4        124.36        122.53         6.25 o                         
   6  18  -4       3209.69       3047.44       111.38 o                         
   7  18  -4         38.56         40.81         4.85 o                         
   0  20  -4        622.44        570.65        34.65 o                         
   1  20  -4        361.90        268.26        12.56 o                         
   2  20  -4       2193.24       1894.58        87.53 o                         
   3  20  -4         50.29         50.57         7.98 o                         
   4  20  -4       1795.63       1332.39        64.18 o                         
   1   1  -3       9765.58       8792.29       144.53 o                         
   2   1  -3       3840.94       3602.96        50.00 o                         
   3   1  -3      19026.03      17984.37       187.68 o                         
   4   1  -3       3474.03       3244.69        41.14 o                         
   5   1  -3      26716.57      25119.88       297.00 o                         
   6   1  -3       4578.00       4972.66        54.61 o                         
   7   1  -3      13548.66      13236.64       135.76 o                         
   8   1  -3        259.80        294.83         5.32 o                         
   9   1  -3       5990.39       5913.50        49.40 o                         
  10   1  -3          2.11         13.45         2.21 o                         
  11   1  -3       5151.41       5118.76        54.28 o                         
  12   1  -3        140.41        152.29         6.53 o                         
  13   1  -3       8072.06       7865.76       114.82 o                         
  14   1  -3          0.11          7.95         4.55 o                         
  15   1  -3       2107.83       2088.79        52.59 o                         
   1   3  -3      10578.09       9237.24       115.15 o                         
   2   3  -3        317.83        314.31        10.57 o                         
   3   3  -3      32917.29      31784.67       450.76 o                         
   4   3  -3       6209.77       6016.66        72.77 o                         
   5   3  -3      23310.86      22380.52       205.17 o                         
   6   3  -3        686.09        757.39        19.17 o                         
   7   3  -3      12480.00      12532.15       114.60 o                         
   8   3  -3        246.16        230.58         4.94 o                         
   9   3  -3       6329.82       6270.98        54.66 o                         
  10   3  -3        966.01        959.71        12.53 o                         
  11   3  -3      16058.89      16139.92       144.73 o                         
  12   3  -3        412.95        407.17         9.49 o                         
  13   3  -3       5621.15       5605.09        85.78 o                         
  14   3  -3         15.23         15.79         3.75 o                         
   1   5  -3      67082.74      68215.78       744.95 o                         
   2   5  -3       6732.02       6990.87        84.32 o                         
   3   5  -3      28607.25      27387.69       282.39 o                         
   4   5  -3        279.07        307.36         7.43 o                         
   5   5  -3      23009.00      22599.56       213.94 o                         
   6   5  -3          9.08         27.43         2.57 o                         
   7   5  -3      12774.83      12693.50        97.55 o                         
   8   5  -3        524.20        592.32         9.60 o                         
   9   5  -3      14247.13      14332.14       110.68 o                         
  10   5  -3       1002.30       1013.58        16.68 o                         
  11   5  -3      10646.31      10853.06        96.85 o                         
  12   5  -3        569.23        516.22        12.55 o                         
  13   5  -3       4124.55       4249.26        73.79 o                         
  14   5  -3         39.74         48.39         6.20 o                         
   1   7  -3      20870.74      19647.48       176.76 o                         
   2   7  -3       7640.92       8193.40        67.18 o                         
   3   7  -3      14948.67      14434.02       113.54 o                         
   4   7  -3        681.63        689.97        11.71 o                         
   5   7  -3      11680.08      11048.63       100.26 o                         
   6   7  -3        559.64        555.59         8.86 o                         
   7   7  -3      11222.42      11403.48        92.26 o                         
   8   7  -3        141.35        164.89         5.14 o                         
   9   7  -3      11217.22      11261.85        88.73 o                         
  10   7  -3       1270.80       1261.32        16.71 o                         
  11   7  -3       7950.58       8469.38        84.37 o                         
  12   7  -3        384.84        389.12        10.69 o                         
  13   7  -3       4419.30       4617.02       108.09 o                         
   1   9  -3      11124.76      10525.36        98.97 o                         
   2   9  -3       1087.15       1091.97        15.73 o                         
   3   9  -3      10233.23       9974.72        85.52 o                         
   4   9  -3        760.29        746.22         9.64 o                         
   5   9  -3      10692.69      10464.86        83.83 o                         
   6   9  -3        630.81        603.15         9.40 o                         
   7   9  -3       7039.13       7122.18        70.96 o                         
   8   9  -3        196.27        191.31         5.72 o                         
   9   9  -3       7420.31       7709.47        73.71 o                         
  10   9  -3        406.86        424.84        10.76 o                         
  11   9  -3       3920.42       4174.54        70.38 o                         
  12   9  -3        455.12        388.62        11.57 o                         
  13   9  -3       3312.56       3207.32       140.29 o                         
   1  11  -3       5962.40       6053.67        54.72 o                         
   2  11  -3       1029.86       1079.58        14.50 o                         
   3  11  -3      11280.84      11286.20        94.23 o                         
   4  11  -3        336.30        297.38         6.51 o                         
   5  11  -3       5010.72       4977.63        47.47 o                         
   6  11  -3       3432.33       3501.04        37.83 o                         
   7  11  -3       2206.24       2175.04        24.43 o                         
   8  11  -3        313.59        321.10         8.14 o                         
   9  11  -3       9124.80       9338.20        98.58 o                         
  10  11  -3         96.14         93.24         4.90 o                         
  11  11  -3       2401.08       2496.90        40.62 o                         
  12  11  -3        149.51        145.70         7.46 o                         
  13  11  -3       2792.47       2463.62       132.48 o                         
   1  13  -3       7732.78       7978.42        70.01 o                         
   2  13  -3        443.99        442.19         8.13 o                         
   3  13  -3       5668.16       5765.40        52.95 o                         
   4  13  -3        356.10        328.92         7.79 o                         
   5  13  -3       2873.43       2949.26        35.03 o                         
   6  13  -3        758.61        781.45        15.25 o                         
   7  13  -3       6051.38       6349.11        60.65 o                         
   8  13  -3        353.57        356.19         8.27 o                         
   9  13  -3       6961.52       7204.63        89.75 o                         
  10  13  -3         45.47         42.03         4.38 o                         
  11  13  -3       2909.38       2911.81        59.96 o                         
  12  13  -3        585.36        554.74        23.29 o                         
   1  15  -3       9444.25       9777.90        87.75 o                         
   2  15  -3        400.90        404.60         8.47 o                         
   3  15  -3       6909.54       7057.42        71.50 o                         
   4  15  -3        421.86        450.09        10.36 o                         
   5  15  -3      10493.14      10985.77       137.10 o                         
   6  15  -3        128.80        149.00         5.63 o                         
   7  15  -3       3182.98       3155.02        48.87 o                         
   8  15  -3         37.52         45.88         4.07 o                         
   9  15  -3       4844.27       5138.95        77.28 o                         
  10  15  -3         59.36         57.59         5.17 o                         
  11  15  -3       1661.67       1380.46        48.78 o                         
   1  17  -3       3634.71       3543.52        35.08 o                         
   2  17  -3        326.48        338.07         9.25 o                         
   3  17  -3       3271.75       3433.15        43.99 o                         
   4  17  -3        671.01        690.41        18.35 o                         
   5  17  -3       6171.52       6427.43       149.65 o                         
   6  17  -3         13.76         26.24         3.55 o                         
   7  17  -3       4090.60       4049.62       123.50 o                         
   8  17  -3         55.60         45.42         4.18 o                         
   9  17  -3       2561.04       2117.84        52.93 o                         
   1  19  -3       1455.44       1449.85        23.10 o                         
   2  19  -3        207.41        162.90         5.49 o                         
   3  19  -3       4114.06       3947.79        78.30 o                         
   4  19  -3         54.99         67.67         4.05 o                         
   5  19  -3       2651.55       2385.52        61.77 o                         
   6  19  -3        196.77        189.67         9.50 o                         
   7  19  -3       2483.98       1858.29        57.26 o                         
   1  21  -3       2231.91       1731.54        53.26 o                         
   2  21  -3         31.38         25.77         3.72 o                         
   3  21  -3        991.20        850.98        28.42 o                         
   2   0  -2      29212.42      28918.70       725.30 o                         
   4   0  -2      15130.30      13874.78       193.21 o                         
   6   0  -2      37420.48      37337.66       570.72 o                         
   8   0  -2      14945.32      14099.54       217.00 o                         
  10   0  -2       2657.81       2791.38        44.25 o                         
  12   0  -2      10396.87       9879.26       163.14 o                         
  14   0  -2       4703.92       4633.36       161.53 o                         
   0   2  -2      55713.62      57857.70      1042.71 o                         
   1   2  -2       1841.31       1613.46        24.19 o                         
   2   2  -2      13370.13      12202.34       207.70 o                         
   3   2  -2       2778.74       2536.70        31.32 o                         
   4   2  -2      19516.83      18103.51       183.11 o                         
   5   2  -2       1171.12       1308.58        17.01 o                         
   6   2  -2      25841.95      24783.80       286.88 o                         
   7   2  -2        748.65        744.89        12.04 o                         
   8   2  -2      15034.63      14844.69       130.54 o                         
   9   2  -2       1817.29       1687.83        20.01 o                         
  10   2  -2       7210.21       7429.05        60.12 o                         
  11   2  -2       2501.96       2456.65        27.02 o                         
  12   2  -2       8646.28       8721.12        87.70 o                         
  13   2  -2        221.31        225.54         8.17 o                         
  14   2  -2       3509.61       3589.44        79.44 o                         
  15   2  -2        128.91        122.87         8.52 o                         
   0   4  -2     288627.78     391030.97     11407.40 o                         
   1   4  -2      61270.34      62963.12       978.32 o                         
   2   4  -2       9253.51       8273.48       103.26 o                         
   3   4  -2        276.38        276.72        11.35 o                         
   4   4  -2      21826.11      20445.39       230.05 o                         
   5   4  -2       1130.63       1183.52        20.12 o                         
   6   4  -2      15323.82      13995.38       142.57 o                         
   7   4  -2        211.65        174.72         5.22 o                         
   8   4  -2      20469.32      20506.15       151.12 o                         
   9   4  -2        156.52        140.75         5.00 o                         
  10   4  -2       4505.74       4627.26        41.43 o                         
  11   4  -2       1746.87       1688.27        20.85 o                         
  12   4  -2       9790.61       9676.32        98.04 o                         
  13   4  -2         35.29         27.97         4.15 o                         
  14   4  -2       4088.17       3993.12        91.58 o                         
  15   4  -2         31.00         35.81        10.23 o                         
   0   6  -2      13460.90      12482.98       187.24 o                         
   1   6  -2       1591.46       1639.17        24.23 o                         
   2   6  -2      24138.59      22534.42       218.66 o                         
   3   6  -2        450.21        472.66         9.41 o                         
   4   6  -2      29971.30      30412.07       275.97 o                         
   5   6  -2       2465.89       2610.94        30.71 o                         
   6   6  -2       6885.85       6650.79        54.94 o                         
   7   6  -2        369.91        339.95         6.45 o                         
   8   6  -2      16349.46      16568.49       123.52 o                         
   9   6  -2        134.86        158.25         5.51 o                         
  10   6  -2       7412.60       7540.27        78.57 o                         
  11   6  -2         11.82         20.89         3.27 o                         
  12   6  -2       9403.18       9490.36       106.75 o                         
  13   6  -2        174.61        169.37         7.20 o                         
  14   6  -2       5357.11       5406.14       134.45 o                         
   0   8  -2      46041.61      45865.75       510.83 o                         
   1   8  -2        177.37        183.31         7.14 o                         
   2   8  -2      10492.45       9384.75        77.10 o                         
   3   8  -2        777.28        762.24        10.90 o                         
   4   8  -2      22386.38      22045.94       176.49 o                         
   5   8  -2       1890.15       2055.10        21.31 o                         
   6   8  -2      10644.06      10471.27        77.92 o                         
   7   8  -2        130.81        149.97         4.77 o                         
   8   8  -2      11593.62      11465.89        95.27 o                         
   9   8  -2        774.04        782.05        11.84 o                         
  10   8  -2       6481.32       6506.34        63.41 o                         
  11   8  -2        191.29        190.54         6.94 o                         
  12   8  -2       3037.26       3192.46        59.00 o                         
  13   8  -2         72.23         78.22         5.46 o                         
   0  10  -2       9480.95       9285.46       100.44 o                         
   1  10  -2       4170.12       4397.68        34.10 o                         
   2  10  -2       6305.05       5639.85        48.96 o                         
   3  10  -2        575.16        644.37         8.56 o                         
   4  10  -2       8077.92       8048.61        70.38 o                         
   5  10  -2        271.75        268.80         5.88 o                         
   6  10  -2       9319.05       9431.74        79.93 o                         
   7  10  -2         13.37         34.85         3.16 o                         
   8  10  -2       9247.67       9616.33        88.02 o                         
   9  10  -2        468.02        430.40         9.12 o                         
  10  10  -2       7841.14       8141.15        93.03 o                         
  11  10  -2        329.74        362.48        10.63 o                         
  12  10  -2       3610.64       3707.96        64.69 o                         
  13  10  -2         30.68         36.90         5.36 o                         
   0  12  -2      10030.11      10023.19       106.39 o                         
   1  12  -2         72.68         91.01         3.60 o                         
   2  12  -2      11759.09      11622.55        94.76 o                         
   3  12  -2         74.18         87.42         5.33 o                         
   4  12  -2      13105.50      13085.61       107.57 o                         
   5  12  -2        219.86        249.75         6.64 o                         
   6  12  -2       3077.27       3080.57        36.90 o                         
   7  12  -2        249.30        261.73         7.41 o                         
   8  12  -2       8374.20       8596.70        87.65 o                         
   9  12  -2         16.69         39.25         3.70 o                         
  10  12  -2       3484.98       3646.92        68.10 o                         
  11  12  -2        705.78        708.17        18.03 o                         
  12  12  -2       3900.84       3972.23        66.00 o                         
   0  14  -2       6284.80       6425.17        89.56 o                         
   1  14  -2        153.40        173.07         5.37 o                         
   2  14  -2       8200.12       8387.68        74.70 o                         
   3  14  -2        210.07        227.35         7.70 o                         
   4  14  -2       7304.70       7737.48        67.60 o                         
   5  14  -2       1005.48       1009.93        16.24 o                         
   6  14  -2       1548.06       1571.46        22.23 o                         
   7  14  -2       1179.94       1193.59        21.73 o                         
   8  14  -2       6422.28       6788.90        87.12 o                         
   9  14  -2         83.82         89.92         6.06 o                         
  10  14  -2       4976.75       4956.02        77.94 o                         
  11  14  -2         54.66         60.77         5.17 o                         
  12  14  -2       3489.74       2896.05       121.21 o                         
   0  16  -2       5298.87       5356.80        64.75 o                         
   1  16  -2        457.42        495.04        10.35 o                         
   2  16  -2       7766.78       8064.40        82.09 o                         
   3  16  -2        428.28        460.36        10.20 o                         
   4  16  -2       5687.87       5893.43        65.87 o                         
   5  16  -2        546.43        556.27        13.24 o                         
   6  16  -2       4591.71       4806.28        57.54 o                         
   7  16  -2        473.80        485.30        14.61 o                         
   8  16  -2       2345.31       2406.36        47.45 o                         
   9  16  -2        136.02        120.51         7.44 o                         
  10  16  -2       3127.30       2775.53        70.23 o                         
   0  18  -2       1246.33       1357.33        28.22 o                         
   1  18  -2        827.79        777.70        15.89 o                         
   2  18  -2       3038.58       3099.10        36.58 o                         
   3  18  -2        874.03        881.96        21.10 o                         
   4  18  -2       5685.09       5535.69        72.09 o                         
   5  18  -2        547.29        500.93        11.93 o                         
   6  18  -2       3002.86       2986.36        54.55 o                         
   7  18  -2        112.74        102.06         6.71 o                         
   8  18  -2       3021.77       2378.32       152.58 o                         
   9  18  -2        108.44         79.31        10.23 o                         
   0  20  -2       3607.11       3216.53       128.57 o                         
   1  20  -2         18.39         24.55         2.98 o                         
   2  20  -2       1288.62       1206.25        35.06 o                         
   3  20  -2        425.96        384.09        11.55 o                         
   4  20  -2       2876.40       2604.24        88.03 o                         
   5  20  -2        309.02        274.05        14.05 o                         
   6  20  -2       1615.39       1287.56        60.32 o                         
   1   1  -1      57106.84      61005.59      1074.20 o                         
   2   1  -1      20991.77      20952.43       261.91 o                         
   3   1  -1      21572.42      20391.98       246.83 o                         
   4   1  -1       5007.17       5020.99        67.32 o                         
   5   1  -1      45228.11      44868.91       564.87 o                         
   6   1  -1        162.54        198.92         5.55 o                         
   7   1  -1      11295.82      10793.11       148.71 o                         
   8   1  -1         86.13         94.26         4.01 o                         
   9   1  -1      14019.00      14120.66       110.21 o                         
  10   1  -1       1750.94       1747.40        20.24 o                         
  11   1  -1      17329.53      17214.00       139.61 o                         
  12   1  -1        328.21        305.28         7.81 o                         
  13   1  -1       5028.92       5089.37        78.48 o                         
  14   1  -1         29.98         40.96         5.46 o                         
  15   1  -1       2874.70       2981.66        84.95 o                         
   1   3  -1      37201.97      36447.27       487.17 o                         
   2   3  -1      15984.13      15655.23       219.08 o                         
   3   3  -1      24932.58      24329.36       292.06 o                         
   4   3  -1       2028.88       1942.88        26.71 o                         
   5   3  -1      32703.58      32104.61       349.59 o                         
   6   3  -1       3225.71       3477.46        44.60 o                         
   7   3  -1       9133.17       8428.70        87.81 o                         
   8   3  -1        976.99       1001.72        12.57 o                         
   9   3  -1      14882.84      14620.73        95.39 o                         
  10   3  -1        161.57        169.75         5.01 o                         
  11   3  -1       7887.80       7748.41        82.09 o                         
  12   3  -1        902.89        961.38        17.60 o                         
  13   3  -1       6023.54       6292.29        91.26 o                         
  14   3  -1         77.90         71.54         6.25 o                         
   1   5  -1       7137.54       6342.64        79.82 o                         
   2   5  -1       5703.04       5569.26        70.64 o                         
   3   5  -1      16905.47      15696.94       195.51 o                         
   4   5  -1       1545.63       1438.87        22.82 o                         
   5   5  -1      19413.60      18484.21       162.86 o                         
   6   5  -1       2489.68       2775.54        34.11 o                         
   7   5  -1      13265.74      13160.60       122.11 o                         
   8   5  -1        110.91        124.69         4.00 o                         
   9   5  -1       7954.97       8065.75        61.21 o                         
  10   5  -1       1504.13       1594.56        17.87 o                         
  11   5  -1       7803.79       7618.10        85.55 o                         
  12   5  -1        828.73        844.79        14.86 o                         
  13   5  -1       6895.51       6870.12        88.55 o                         
  14   5  -1         65.79         61.93         6.94 o                         
  15   5  -1       2989.26       3143.55       131.20 o                         
   1   7  -1      12351.59      11698.86       118.32 o                         
   2   7  -1        892.62        876.72        16.71 o                         
   3   7  -1      33067.79      31902.59       321.55 o                         
   4   7  -1         95.48        114.02         4.59 o                         
   5   7  -1      26463.16      25758.96       307.80 o                         
   6   7  -1        596.28        585.24        10.84 o                         
   7   7  -1       6741.08       6311.39        52.04 o                         
   8   7  -1        575.25        562.05         7.75 o                         
   9   7  -1       8440.51       8577.41        66.45 o                         
  10   7  -1       1636.73       1570.45        17.53 o                         
  11   7  -1       5082.03       4982.55        64.92 o                         
  12   7  -1        357.64        359.48         9.76 o                         
  13   7  -1       5915.40       6152.90        82.79 o                         
  14   7  -1         55.60         71.11         6.43 o                         
   1   9  -1      16913.61      16816.88       136.76 o                         
   2   9  -1        383.15        397.51         5.90 o                         
   3   9  -1      19664.12      18982.37       155.50 o                         
   4   9  -1        245.54        258.85         7.88 o                         
   5   9  -1      12288.21      11412.57       108.98 o                         
   6   9  -1        663.78        713.54        10.89 o                         
   7   9  -1      12375.27      12442.28       106.28 o                         
   8   9  -1         91.02         99.40         4.11 o                         
   9   9  -1       8830.77       9036.16        86.77 o                         
  10   9  -1        309.55        335.89         8.30 o                         
  11   9  -1       5867.30       5957.39        86.08 o                         
  12   9  -1        452.89        448.59        16.46 o                         
  13   9  -1       5637.88       5831.57        86.74 o                         
  14   9  -1         80.54         79.30        10.23 o                         
   1  11  -1      11817.34      11547.91        95.57 o                         
   2  11  -1        946.59       1038.96        10.95 o                         
   3  11  -1      18688.89      18691.68       133.90 o                         
   4  11  -1        327.68        341.89         6.33 o                         
   5  11  -1      12832.04      12242.14        97.49 o                         
   6  11  -1       1566.57       1760.15        27.09 o                         
   7  11  -1       6862.41       6803.95        58.91 o                         
   8  11  -1        121.87        135.06         4.96 o                         
   9  11  -1       7610.02       7868.21        94.49 o                         
  10  11  -1         36.82         43.15         4.41 o                         
  11  11  -1       4798.84       5174.52        69.46 o                         
  12  11  -1         47.81         76.01         7.03 o                         
  13  11  -1       3971.26       4051.50       113.49 o                         
   1  13  -1       8538.74       8651.11        71.76 o                         
   2  13  -1         72.21         92.65         3.42 o                         
   3  13  -1       9571.32       9731.22        81.24 o                         
   4  13  -1        102.60        116.55         5.21 o                         
   5  13  -1       6962.71       6829.73        68.34 o                         
   6  13  -1        145.26        156.35         5.62 o                         
   7  13  -1       7854.55       8051.05        72.05 o                         
   8  13  -1        228.68        243.70         6.86 o                         
   9  13  -1       4943.66       5317.42        67.96 o                         
  10  13  -1         35.95         34.49         4.43 o                         
  11  13  -1       2779.30       2982.79        73.05 o                         
  12  13  -1        465.27        418.96        15.72 o                         
   1  15  -1       3590.90       3717.68        36.18 o                         
   2  15  -1        835.22        871.08        12.57 o                         
   3  15  -1       7466.07       7658.20        67.35 o                         
   4  15  -1         10.33         22.69         2.83 o                         
   5  15  -1       2099.09       2178.30        39.85 o                         
   6  15  -1        594.12        591.35        12.51 o                         
   7  15  -1       5277.76       5510.67        50.40 o                         
   8  15  -1        798.32        773.99        14.06 o                         
   9  15  -1       4734.70       4712.37        88.31 o                         
  10  15  -1        118.54        110.23         6.03 o                         
  11  15  -1       2087.84       1938.19       103.78 o                         
   1  17  -1       5443.26       5846.98        61.68 o                         
   2  17  -1        185.85        202.08         6.11 o                         
   3  17  -1       3847.77       3930.86        44.62 o                         
   4  17  -1         63.02         75.49         5.45 o                         
   5  17  -1       1893.43       1943.93        28.52 o                         
   6  17  -1         89.14         94.41         5.38 o                         
   7  17  -1       5107.54       5013.66        91.46 o                         
   8  17  -1        527.35        491.71        24.77 o                         
   9  17  -1       2902.24       2657.59       111.00 o                         
  10  17  -1         13.65         17.90         5.12 o                         
   1  19  -1       4410.28       4408.46        54.80 o                         
   2  19  -1         50.44         61.19         4.11 o                         
   3  19  -1       2409.58       2399.34        45.97 o                         
   4  19  -1        401.05        359.27        11.27 o                         
   5  19  -1       2626.55       2504.33        63.78 o                         
   6  19  -1       1617.69       1425.81        21.95 o                         
   7  19  -1       2161.26       1779.66        47.51 o                         
   8  19  -1        156.74        117.70        10.23 o                         
   1  21  -1       2900.55       2442.66        62.22 o                         
   2  21  -1        153.66        131.59         8.30 o                         
   3  21  -1       1068.15        863.91        65.29 o                         
   4  21  -1        554.04        368.74        21.77 o                         
   5  21  -1       2813.00       2076.47        95.32 o                         
   2   0   0        538.03        647.99        20.38 o                         
   4   0   0      39195.08      39888.67       640.88 o                         
   6   0   0      23229.91      21827.75       456.94 o                         
   8   0   0      28215.48      28520.84       345.61 o                         
  10   0   0      12930.05      13201.09       161.22 o                         
  12   0   0       7306.50       6912.30       115.34 o                         
  14   0   0       3784.96       4027.08       132.38 o                         
   0   2   0      52161.61      57216.79      1587.51 o                         
   1   2   0       1894.25       1952.05        27.47 o                         
   2   2   0      10522.29      10092.02       121.36 o                         
   3   2   0         76.48         74.50         4.97 o                         
   4   2   0      15599.78      15104.34       191.57 o                         
   5   2   0       2208.64       2383.09        31.81 o                         
   6   2   0      17933.22      17073.15       183.51 o                         
   7   2   0       5645.23       5995.97        73.38 o                         
   8   2   0      18366.11      18820.19       156.35 o                         
   9   2   0        149.64        184.18         4.50 o                         
  10   2   0      14200.61      14486.78       112.86 o                         
  11   2   0       1360.83       1421.70        18.07 o                         
  12   2   0      11263.86      11362.17       129.09 o                         
  13   2   0        475.92        452.34        11.76 o                         
  14   2   0       5571.09       5783.34        97.16 o                         
  15   2   0        194.15        216.70        10.71 o                         
   0   4   0      19482.35      17563.14       385.79 o                         
   1   4   0      10622.43       9957.18       111.88 o                         
   2   4   0      17615.94      16369.81       209.95 o                         
   3   4   0        688.46        611.77        15.38 o                         
   4   4   0      25627.52      25773.73       340.60 o                         
   5   4   0       7076.89       7661.81       107.57 o                         
   6   4   0      16881.08      15984.02       197.12 o                         
   7   4   0       1911.79       2060.27        29.72 o                         
   8   4   0      13356.39      12739.14        93.52 o                         
   9   4   0        372.15        383.73         6.93 o                         
  10   4   0       2475.56       2587.31        27.01 o                         
  11   4   0        894.06        743.24        12.71 o                         
  12   4   0       5520.36       5427.06        64.37 o                         
  13   4   0        267.61        219.94         7.87 o                         
  14   4   0       4970.68       5238.45        75.98 o                         
  15   4   0          0.47         -3.26         4.79 o                         
   0   6   0       4785.37       4290.98        71.08 o                         
   1   6   0       3784.26       3773.38        47.89 o                         
   2   6   0       8429.08       7390.42        94.35 o                         
   3   6   0       1530.27       1428.29        20.57 o                         
   4   6   0       7469.50       7069.59        87.86 o                         
   5   6   0        911.23        963.21        16.57 o                         
   6   6   0      15727.85      15612.42       189.77 o                         
   7   6   0        116.55        149.09         4.93 o                         
   8   6   0      13241.21      12896.01        89.21 o                         
   9   6   0       2236.07       2158.24        20.42 o                         
  10   6   0       4044.34       4087.79        44.57 o                         
  11   6   0       3121.02       3044.65        34.62 o                         
  12   6   0       5492.33       5455.41        65.20 o                         
  13   6   0          0.21          3.10         3.57 o                         
  14   6   0       3308.74       3431.95        58.96 o                         
  15   6   0         14.15         17.90        10.23 o                         
   0   8   0      25766.76      24337.50       325.82 o                         
   1   8   0       1901.96       1861.28        21.19 o                         
   2   8   0      19156.44      17343.77       156.65 o                         
   3   8   0         10.07         35.62         3.33 o                         
   4   8   0      18702.60      17896.89       170.20 o                         
   5   8   0       2386.85       2647.08        27.64 o                         
   6   8   0       7249.82       7067.73        61.80 o                         
   7   8   0        106.60        147.03         5.19 o                         
   8   8   0      16283.39      16065.09       123.09 o                         
   9   8   0         31.69         35.85         3.00 o                         
  10   8   0       1831.61       1745.90        23.04 o                         
  11   8   0       2324.21       2272.04        33.47 o                         
  12   8   0      10503.67      10603.99       173.34 o                         
  13   8   0          8.57         14.45         3.89 o                         
  14   8   0       3757.47       3861.02        92.63 o                         
   0  10   0      13446.10      12077.71       132.54 o                         
   1  10   0        562.79        532.00         8.06 o                         
   2  10   0      25792.09      25644.74       200.98 o                         
   3  10   0        243.05        287.26         5.55 o                         
   4  10   0      31599.70      33237.43       258.09 o                         
   5  10   0         59.20         79.08         3.53 o                         
   6  10   0       5238.39       5091.48        48.73 o                         
   7  10   0        522.11        570.46        10.21 o                         
   8  10   0      11894.33      12069.16       103.18 o                         
   9  10   0         19.74         40.32         3.38 o                         
  10  10   0       6431.74       6312.05        71.03 o                         
  11  10   0        200.94        214.95         7.84 o                         
  12  10   0       6583.84       7270.63       129.71 o                         
  13  10   0        114.56        141.32         8.20 o                         
   0  12   0      15235.95      13761.37       170.54 o                         
   1  12   0       3370.79       3548.59        31.47 o                         
   2  12   0       9649.00       9441.34        74.97 o                         
   3  12   0        289.56        281.66         5.41 o                         
   4  12   0      13722.37      13877.90       110.40 o                         
   5  12   0        749.06        821.89        12.07 o                         
   6  12   0       8596.26       8771.44        87.61 o                         
   7  12   0        207.03        220.24         6.55 o                         
   8  12   0       5851.50       5984.10        56.21 o                         
   9  12   0        368.01        390.75         9.10 o                         
  10  12   0       5824.22       6140.55        74.71 o                         
  11  12   0        709.39        785.68        17.06 o                         
  12  12   0       3013.82       3348.85        66.14 o                         
  13  12   0          0.28          5.12         3.27 o                         
   0  14   0        605.09        552.20        13.88 o                         
   1  14   0       3494.02       3622.31        33.70 o                         
   2  14   0       6393.88       6379.40        54.96 o                         
   3  14   0        523.14        587.07         9.10 o                         
   4  14   0       6611.94       6812.66        57.88 o                         
   5  14   0          0.61         14.00         2.71 o                         
   6  14   0       4767.93       5122.53        54.32 o                         
   7  14   0        169.46        172.02         5.67 o                         
   8  14   0       6175.74       6697.30        70.37 o                         
   9  14   0          7.53         19.08         3.05 o                         
  10  14   0       3058.05       3179.82        75.49 o                         
  11  14   0         38.47         38.52         3.76 o                         
  12  14   0       2778.15       2338.65        70.95 o                         
   0  16   0       6803.77       7104.50       112.12 o                         
   1  16   0         10.35         23.47         2.70 o                         
   2  16   0       4136.11       4265.16        43.30 o                         
   3  16   0         13.52         37.75         3.40 o                         
   4  16   0       5880.17       6020.03        70.78 o                         
   5  16   0        369.38        435.91        10.76 o                         
   6  16   0        425.07        472.56        14.96 o                         
   7  16   0         10.10         17.36         2.87 o                         
   8  16   0       5996.61       5898.30       100.03 o                         
   9  16   0          0.43          9.62         3.54 o                         
  10  16   0       1786.88       1660.55        60.35 o                         
   0  18   0       3727.81       4108.25        75.82 o                         
   1  18   0         47.86         60.96         4.76 o                         
   2  18   0       3490.31       3531.76        46.68 o                         
   3  18   0         34.78         43.21         3.46 o                         
   4  18   0       1289.46       1432.89        25.17 o                         
   5  18   0        566.10        517.62        13.22 o                         
   6  18   0        774.59        797.98        18.53 o                         
   7  18   0        895.20        818.84        18.20 o                         
   8  18   0       4179.10       3683.05        85.77 o                         
   9  18   0         31.78         23.02         7.67 o                         
   0  20   0       3935.11       3841.70        92.82 o                         
   1  20   0         29.24         35.99         3.44 o                         
   2  20   0       5550.18       5320.17        82.26 o                         
   3  20   0         51.92         49.82         4.37 o                         
   4  20   0       3582.97       3238.08        60.47 o                         
   5  20   0        414.63        301.27        12.58 o                         
   6  20   0       3271.99       2465.94        93.97 o                         
   1  22   0          7.77         12.79         5.12 o                         
   2  22   0        798.88        568.97        28.19 o                         
   1   1   1      58055.91      64400.96      1026.32 o                         
   2   1   1      20993.88      21201.11       291.82 o                         
   3   1   1      24261.14      24087.98       325.68 o                         
   4   1   1       5002.70       5096.62        80.31 o                         
   5   1   1      47953.23      51234.78       828.42 o                         
   6   1   1        161.58        182.64         6.19 o                         
   7   1   1      12963.33      12573.58       143.82 o                         
   8   1   1         86.53         93.85         3.57 o                         
   9   1   1      15371.44      15276.05       118.76 o                         
  10   1   1       1751.31       1759.74        21.44 o                         
  11   1   1      16991.98      16783.18       158.86 o                         
  12   1   1        329.71        294.40         9.90 o                         
  13   1   1       5059.47       5147.30        74.60 o                         
  14   1   1         29.21         39.59         8.61 o                         
  15   1   1       2722.95       2892.38        67.42 o                         
   1   3   1      34278.01      33634.28       454.77 o                         
   2   3   1      15969.05      15811.95       196.16 o                         
   3   3   1      21707.36      20908.93       352.74 o                         
   4   3   1       2017.79       1929.69        32.84 o                         
   5   3   1      34532.17      34231.48       453.32 o                         
   6   3   1       3217.48       3581.48        47.58 o                         
   7   3   1       9457.08       9050.53        94.38 o                         
   8   3   1        978.37        992.53        11.87 o                         
   9   3   1      12066.66      11897.52       101.77 o                         
  10   3   1        167.64        183.73         5.79 o                         
  11   3   1       8938.48       8960.50        83.28 o                         
  12   3   1        891.41        916.06        19.83 o                         
  13   3   1       6495.67       6776.74        87.89 o                         
  14   3   1         77.54         76.74         5.95 o                         
  15   3   1       2661.18       2815.40        56.26 o                         
   1   5   1       8774.32       7680.49        82.34 o                         
   2   5   1       5745.74       5678.04        56.83 o                         
   3   5   1      18060.27      17277.87       198.75 o                         
   4   5   1       1548.57       1458.73        23.55 o                         
   5   5   1      15966.45      15381.43       181.53 o                         
   6   5   1       2464.55       2867.78        36.94 o                         
   7   5   1      12694.60      12460.26       109.99 o                         
   8   5   1        111.01        132.71         3.42 o                         
   9   5   1       6741.75       6780.38        59.91 o                         
  10   5   1       1517.27       1616.31        20.17 o                         
  11   5   1       6185.40       5956.28        67.72 o                         
  12   5   1        799.32        794.03        15.92 o                         
  13   5   1       7297.36       7391.32       109.17 o                         
  14   5   1         72.15         69.62         5.92 o                         
  15   5   1       2846.57       2934.13        91.82 o                         
   1   7   1       9651.86       8764.46       105.52 o                         
   2   7   1        896.02        867.05        14.09 o                         
   3   7   1      34564.75      33508.13       313.59 o                         
   4   7   1        103.13        137.36         7.11 o                         
   5   7   1      20743.75      20481.53       219.29 o                         
   6   7   1        617.25        611.56         9.90 o                         
   7   7   1       7358.71       6955.86        54.17 o                         
   8   7   1        587.17        569.59         8.40 o                         
   9   7   1       8552.79       8641.35        70.91 o                         
  10   7   1       1597.03       1506.60        22.16 o                         
  11   7   1       5699.62       5716.95        63.40 o                         
  12   7   1        371.65        353.49        10.04 o                         
  13   7   1       5429.57       5595.59       166.25 o                         
  14   7   1         60.27         60.98         5.24 o                         
  15   7   1       2521.40       2390.71       105.51 o                         
   1   9   1      18461.65      18184.34       160.68 o                         
   2   9   1        379.03        390.87         6.84 o                         
   3   9   1      19007.51      17905.36       158.44 o                         
   4   9   1        255.09        280.87         5.80 o                         
   5   9   1      13643.71      12704.12       102.37 o                         
   6   9   1        680.91        766.79        11.38 o                         
   7   9   1      12339.39      12431.27       112.61 o                         
   8   9   1        100.72        114.80         4.49 o                         
   9   9   1       9503.39       9949.52        99.12 o                         
  10   9   1        299.32        317.05         8.75 o                         
  11   9   1       7440.81       7459.69        85.61 o                         
  12   9   1        490.24        537.51        15.35 o                         
  13   9   1       4567.10       4743.43       101.54 o                         
  14   9   1         80.05         78.21         9.04 o                         
   1  11   1      14640.44      14306.33        98.16 o                         
   2  11   1        938.85       1027.28        12.27 o                         
   3  11   1      17318.36      17315.34       140.06 o                         
   4  11   1        342.09        366.32         6.31 o                         
   5  11   1      14414.29      13883.07       105.87 o                         
   6  11   1       1526.49       1660.24        20.82 o                         
   7  11   1       7351.36       7419.29        70.84 o                         
   8  11   1        133.31        157.03         6.10 o                         
   9  11   1       9302.13       9607.13       107.06 o                         
  10  11   1         41.96         44.42         4.02 o                         
  11  11   1       4371.93       4702.05        89.35 o                         
  12  11   1         45.82         70.16         9.54 o                         
  13  11   1       3798.26       3888.52       145.59 o                         
   1  13   1       8091.77       8114.16        66.00 o                         
   2  13   1         69.81         93.54         3.77 o                         
   3  13   1       9567.91       9763.60        82.25 o                         
   4  13   1         95.75        101.50         3.96 o                         
   5  13   1       7413.56       7319.75        65.13 o                         
   6  13   1        135.77        145.06         5.80 o                         
   7  13   1       7026.75       7271.68        74.95 o                         
   8  13   1        233.05        252.99         7.17 o                         
   9  13   1       5304.85       5602.81        73.46 o                         
  10  13   1         29.77         19.44         3.20 o                         
  11  13   1       2361.98       2612.00        44.42 o                         
  12  13   1        472.91        412.69        15.72 o                         
   1  15   1       3218.71       3372.02        32.14 o                         
   2  15   1        844.78        920.19        12.32 o                         
   3  15   1       7635.91       7909.11        80.57 o                         
   4  15   1         12.30         28.33         2.72 o                         
   5  15   1       3169.63       3236.55        35.47 o                         
   6  15   1        595.57        585.63        14.43 o                         
   7  15   1       3675.36       3823.57        52.13 o                         
   8  15   1        759.04        760.86        13.36 o                         
   9  15   1       4175.79       4263.14        84.07 o                         
  10  15   1        132.40        134.50         6.21 o                         
  11  15   1       1945.63       1724.31        99.64 o                         
   1  17   1       5002.67       5313.16        53.09 o                         
   2  17   1        190.31        200.88         5.57 o                         
   3  17   1       3377.74       3434.22        36.77 o                         
   4  17   1         67.56         69.60         4.01 o                         
   5  17   1       1185.97       1229.11        21.45 o                         
   6  17   1         85.06        109.54         5.14 o                         
   7  17   1       5096.25       4984.93        64.24 o                         
   8  17   1        501.58        424.91        13.94 o                         
   9  17   1       3036.94       2602.33        96.42 o                         
   1  19   1       4183.07       4252.11        70.21 o                         
   2  19   1         50.82         59.94         3.97 o                         
   3  19   1       2692.67       2639.12        44.69 o                         
   4  19   1        387.68        359.07         9.91 o                         
   5  19   1       2391.92       2302.18        58.75 o                         
   6  19   1       1672.15       1422.53        41.26 o                         
   7  19   1       3144.58       2617.02       110.17 o                         
   1  21   1       2787.98       2384.69        68.39 o                         
   2  21   1        151.29        138.64         8.24 o                         
   3  21   1       1497.08       1253.99        34.43 o                         
   4  21   1        538.64        375.86        16.64 o                         
   5  21   1       3489.35       2480.07        95.49 o                         
   0   0   2       6301.78       5643.48       218.31 o                         
   2   0   2      31425.78      30547.42       630.99 o                         
   4   0   2      13508.16      12799.98       241.53 o                         
   6   0   2      42196.68      45087.84      1085.71 o                         
   8   0   2      15366.78      14379.46       156.58 o                         
  10   0   2       3917.54       3893.04        48.52 o                         
  12   0   2      11904.83      11454.22       184.83 o                         
  14   0   2       4658.79       4819.49       179.63 o                         
   0   2   2      61244.11      63504.28      1597.39 o                         
   1   2   2       1833.09       1588.43        26.97 o                         
   2   2   2      15974.59      14835.37       182.94 o                         
   3   2   2       2777.67       2598.35        34.78 o                         
   4   2   2      23968.28      23264.83       223.61 o                         
   5   2   2       1173.29       1313.20        20.28 o                         
   6   2   2      27999.18      28452.27       392.40 o                         
   7   2   2        739.90        768.89        12.66 o                         
   8   2   2      14260.56      13973.21       144.63 o                         
   9   2   2       1819.57       1735.80        25.22 o                         
  10   2   2       6603.53       6885.02        76.04 o                         
  11   2   2       2495.98       2481.79        33.63 o                         
  12   2   2       8637.74       8727.93       114.37 o                         
  13   2   2        217.19        219.67         9.79 o                         
  14   2   2       3315.99       3518.18        70.39 o                         
  15   2   2        125.63        122.56         9.19 o                         
   0   4   2     270264.69     342119.41      7104.72 o                         
   1   4   2      61276.87      65285.84       794.55 o                         
   2   4   2      12275.06      11135.33       104.94 o                         
   3   4   2        273.50        279.72         7.92 o                         
   4   4   2      17877.57      16661.35       219.96 o                         
   5   4   2       1120.47       1280.50        19.91 o                         
   6   4   2      15963.62      15399.89       150.51 o                         
   7   4   2        208.79        190.28         4.97 o                         
   8   4   2      18172.25      18519.73       146.80 o                         
   9   4   2        168.38        152.96         4.77 o                         
  10   4   2       4438.67       4542.52        46.57 o                         
  11   4   2       1718.04       1631.37        24.00 o                         
  12   4   2       9649.52       9825.84       126.72 o                         
  13   4   2         34.21         27.87         4.95 o                         
  14   4   2       4411.62       4241.38       151.99 o                         
  15   4   2         27.39         48.60         7.99 o                         
   0   6   2      10882.33       9791.25       201.51 o                         
   1   6   2       1584.60       1603.36        22.27 o                         
   2   6   2      24486.17      22825.63       225.35 o                         
   3   6   2        454.01        467.71         9.96 o                         
   4   6   2      26700.09      27284.12       251.65 o                         
   5   6   2       2487.85       2647.34        30.54 o                         
   6   6   2       5117.36       4834.43        50.75 o                         
   7   6   2        380.55        382.72         7.40 o                         
   8   6   2      15893.17      16283.13       132.42 o                         
   9   6   2        142.31        171.05         5.19 o                         
  10   6   2       6375.82       6267.03        59.93 o                         
  11   6   2         15.81         25.69         3.31 o                         
  12   6   2       9035.88       9082.54       110.47 o                         
  13   6   2        182.65        180.39        10.88 o                         
  14   6   2       5436.75       5538.69       129.98 o                         
  15   6   2         22.08         12.79         7.67 o                         
   0   8   2      50310.98      49068.35       915.91 o                         
   1   8   2        182.17        202.40         9.15 o                         
   2   8   2      10157.98       8898.24        76.93 o                         
   3   8   2        782.08        753.99         9.83 o                         
   4   8   2      21139.61      21027.14       187.96 o                         
   5   8   2       1871.35       2033.44        23.90 o                         
   6   8   2       9529.85       9221.60        79.41 o                         
   7   8   2        144.22        171.89         6.52 o                         
   8   8   2      12833.14      12738.04       113.57 o                         
   9   8   2        776.18        777.48        12.03 o                         
  10   8   2       7754.10       7838.31        74.24 o                         
  11   8   2        201.37        194.43         7.82 o                         
  12   8   2       2468.01       2619.53        46.70 o                         
  13   8   2         83.70         82.59         7.94 o                         
  14   8   2       3807.25       3414.55       108.34 o                         
   0  10   2      13924.49      13226.65       197.96 o                         
   1  10   2       4175.05       4281.78        38.64 o                         
   2  10   2       6444.88       5760.15        44.10 o                         
   3  10   2        561.39        614.87         8.95 o                         
   4  10   2       8619.59       8423.46        66.39 o                         
   5  10   2        284.66        302.59         6.59 o                         
   6  10   2       9661.28       9685.40        93.58 o                         
   7  10   2         10.71         29.28         2.99 o                         
   8  10   2       9451.52       9692.80        85.60 o                         
   9  10   2        491.74        466.34        11.25 o                         
  10  10   2       9771.83      10187.08       124.13 o                         
  11  10   2        315.19        338.26        11.07 o                         
  12  10   2       3341.88       3377.69        70.68 o                         
  13  10   2         39.61         46.92         5.65 o                         
  14  10   2       2737.17       2132.42        92.71 o                         
   0  12   2       9682.59       9546.36       101.80 o                         
   1  12   2         73.12         88.36         3.39 o                         
   2  12   2      12680.73      12640.97       100.76 o                         
   3  12   2         72.49         80.48         4.01 o                         
   4  12   2      13799.65      14027.94       114.37 o                         
   5  12   2        223.97        231.40         5.89 o                         
   6  12   2       4536.89       4573.43        44.29 o                         
   7  12   2        231.72        235.70         6.68 o                         
   8  12   2       7464.20       7659.88       100.98 o                         
   9  12   2         22.32         33.71         3.40 o                         
  10  12   2       4855.69       5019.38       113.54 o                         
  11  12   2        706.58        670.87        17.30 o                         
  12  12   2       3277.09       3330.18        73.36 o                         
  13  12   2          5.57          7.67         5.12 o                         
   0  14   2       6357.92       6393.52        68.32 o                         
   1  14   2        154.63        189.77         4.63 o                         
   2  14   2       7619.48       7770.59        70.82 o                         
   3  14   2        213.82        227.40         5.91 o                         
   4  14   2       7318.21       7704.50        68.21 o                         
   5  14   2        995.11       1005.88        13.65 o                         
   6  14   2       1745.73       1822.24        28.34 o                         
   7  14   2       1135.08       1160.24        28.77 o                         
   8  14   2       5702.03       5914.29        72.76 o                         
   9  14   2         71.80         68.91         4.13 o                         
  10  14   2       4642.34       4710.07        93.32 o                         
  11  14   2         49.94         53.22         4.27 o                         
   0  16   2       3710.09       3664.68        58.48 o                         
   1  16   2        458.40        497.23         8.74 o                         
   2  16   2       7161.01       7305.74        68.40 o                         
   3  16   2        441.22        474.89         8.36 o                         
   4  16   2       5008.03       5114.08        50.91 o                         
   5  16   2        537.71        546.81        10.94 o                         
   6  16   2       4157.22       4282.74        51.30 o                         
   7  16   2        476.35        487.33        12.88 o                         
   8  16   2       2484.63       2483.99        62.02 o                         
   9  16   2        140.93        144.41         6.28 o                         
  10  16   2       2648.57       2521.82        83.61 o                         
   0  18   2       1231.38       1347.37        25.10 o                         
   1  18   2        833.62        788.91        12.15 o                         
   2  18   2       3368.94       3411.61        40.43 o                         
   3  18   2        860.29        887.77        15.08 o                         
   4  18   2       6231.91       6154.45        99.00 o                         
   5  18   2        562.56        498.91        12.64 o                         
   6  18   2       2758.49       2688.24        44.41 o                         
   7  18   2        111.35         95.43         6.11 o                         
   8  18   2       2966.95       2714.33        62.79 o                         
   0  20   2       3081.52       2812.87       124.31 o                         
   1  20   2         18.41         22.49         3.31 o                         
   2  20   2       1308.81       1230.41        50.53 o                         
   3  20   2        417.88        398.78        11.41 o                         
   4  20   2       2777.52       2429.81        66.44 o                         
   5  20   2        311.24        256.74        19.62 o                         
   1   1   3      13280.26      11726.83       119.62 o                         
   2   1   3       3859.24       3468.54        43.25 o                         
   3   1   3      18702.30      17327.79       188.49 o                         
   4   1   3       3483.16       3299.34        41.39 o                         
   5   1   3      28791.05      28615.97       280.80 o                         
   6   1   3       4540.44       5038.24        62.66 o                         
   7   1   3      14286.51      14169.01       123.34 o                         
   8   1   3        259.51        299.58         6.89 o                         
   9   1   3       3735.72       3732.50       104.46 o                         
  10   1   3          2.69          9.97         4.42 o                         
  11   1   3       7044.82       7021.55        80.09 o                         
  12   1   3        137.12        137.93        10.76 o                         
  13   1   3       7829.56       7832.99       136.45 o                         
  14   1   3          0.13          8.56         5.91 o                         
  15   1   3       2870.08       3009.45        79.08 o                         
   1   3   3       9981.56       8720.32        91.90 o                         
   2   3   3        318.08        317.95         8.82 o                         
   3   3   3      33839.59      32740.42       370.09 o                         
   4   3   3       6229.60       6134.05        72.64 o                         
   5   3   3      19989.59      19871.52       221.42 o                         
   6   3   3        679.81        772.32        13.50 o                         
   7   3   3      14510.11      15048.00       142.23 o                         
   8   3   3        254.38        236.16         5.26 o                         
   9   3   3       6750.78       6690.14        83.37 o                         
  10   3   3        956.81        994.64        17.26 o                         
  11   3   3      15030.81      15571.89       178.30 o                         
  12   3   3        401.42        365.56        12.84 o                         
  13   3   3       5598.55       5586.34       162.12 o                         
  14   3   3         15.79         20.90         4.16 o                         
  15   3   3       2936.67       2930.93        62.68 o                         
   1   5   3      63116.49      63884.06       662.12 o                         
   2   5   3       6749.58       6976.55        70.71 o                         
   3   5   3      27716.69      26072.71       261.41 o                         
   4   5   3        281.22        312.06         6.48 o                         
   5   5   3      22655.63      22693.06       219.90 o                         
   6   5   3          7.70         21.20         2.04 o                         
   7   5   3      12814.19      13014.94       101.09 o                         
   8   5   3        529.49        599.85         8.73 o                         
   9   5   3      13858.02      13971.85       126.79 o                         
  10   5   3        977.74        951.81        15.26 o                         
  11   5   3      10174.69      10230.46       125.94 o                         
  12   5   3        585.11        549.43        13.47 o                         
  13   5   3       4124.85       4265.75       113.49 o                         
  14   5   3         36.71         54.71         5.75 o                         
  15   5   3       2113.24       2175.09        69.07 o                         
   1   7   3      21224.95      20012.81       186.94 o                         
   2   7   3       7627.39       8204.77        74.86 o                         
   3   7   3      13513.12      12744.40       123.24 o                         
   4   7   3        677.52        690.64        10.28 o                         
   5   7   3      12035.25      11483.78       102.21 o                         
   6   7   3        562.15        561.98        10.88 o                         
   7   7   3      11104.43      11236.61        91.36 o                         
   8   7   3        142.93        166.82         5.10 o                         
   9   7   3      11240.50      11101.96       101.02 o                         
  10   7   3       1307.10       1277.41        18.58 o                         
  11   7   3       7770.98       7860.16        94.45 o                         
  12   7   3        382.71        423.08        12.81 o                         
  13   7   3       4570.23       4675.29       122.62 o                         
  14   7   3        140.57        128.73        10.85 o                         
   1   9   3      13543.05      12867.53       113.23 o                         
   2   9   3       1083.42       1051.95        13.81 o                         
   3   9   3      10943.80      10469.81        79.30 o                         
   4   9   3        750.39        740.51        11.26 o                         
   5   9   3       9473.84       9299.07        88.52 o                         
   6   9   3        635.58        620.50        10.79 o                         
   7   9   3       6553.73       6625.86        74.07 o                         
   8   9   3        188.53        181.88         5.85 o                         
   9   9   3       8688.02       8869.54        79.16 o                         
  10   9   3        406.31        412.96        10.57 o                         
  11   9   3       3390.54       3474.56        60.95 o                         
  12   9   3        471.74        444.63        12.83 o                         
  13   9   3       3515.48       3501.84       116.95 o                         
  14   9   3          1.67          6.65         5.12 o                         
   1  11   3       6760.27       6749.76        53.84 o                         
   2  11   3       1037.91       1080.75        11.86 o                         
   3  11   3      11367.09      11236.17        88.92 o                         
   4  11   3        336.25        281.44         6.40 o                         
   5  11   3       5792.45       5654.03        54.31 o                         
   6  11   3       3474.98       3539.01        36.07 o                         
   7  11   3       1959.26       1961.02        25.92 o                         
   8  11   3        297.93        304.61         7.39 o                         
   9  11   3       8946.70       9081.33       111.38 o                         
  10  11   3         86.64         77.41         5.79 o                         
  11  11   3       3350.02       3392.68        96.52 o                         
  12  11   3        140.54        132.28         8.76 o                         
   1  13   3       7429.52       7478.11        62.60 o                         
   2  13   3        445.22        453.09         7.81 o                         
   3  13   3       5431.17       5441.29        48.63 o                         
   4  13   3        367.73        359.11         7.49 o                         
   5  13   3       3815.39       3925.16        37.67 o                         
   6  13   3        732.01        761.31        12.89 o                         
   7  13   3       5457.02       5722.44        63.08 o                         
   8  13   3        331.60        328.12         9.24 o                         
   9  13   3       6972.39       7369.86        95.85 o                         
  10  13   3         50.42         45.82         4.41 o                         
  11  13   3       3126.30       3051.22        47.68 o                         
  12  13   3        573.18        539.50        58.90 o                         
   1  15   3       8597.43       8808.96        72.39 o                         
   2  15   3        399.57        406.10         7.25 o                         
   3  15   3       7004.29       7178.21        61.94 o                         
   4  15   3        432.74        456.09         8.66 o                         
   5  15   3       9339.33       9734.66       101.82 o                         
   6  15   3        130.13        149.28         5.22 o                         
   7  15   3       4292.47       4333.26        58.98 o                         
   8  15   3         47.47         48.20         3.76 o                         
   9  15   3       4900.61       5058.24       103.48 o                         
  10  15   3         64.49         68.10         4.95 o                         
   1  17   3       3118.63       3129.10        32.87 o                         
   2  17   3        319.32        328.48         7.33 o                         
   3  17   3       4006.55       4129.14        46.23 o                         
   4  17   3        653.83        688.01        13.51 o                         
   5  17   3       6141.35       6366.02        88.29 o                         
   6  17   3         15.76         28.46         3.23 o                         
   7  17   3       3589.29       3604.32        62.59 o                         
   8  17   3         61.68         52.46         4.58 o                         
   9  17   3       2411.31       2053.54        92.53 o                         
   1  19   3       1655.78       1658.13        35.34 o                         
   2  19   3        211.22        171.86         5.98 o                         
   3  19   3       4118.34       4077.96        69.31 o                         
   4  19   3         54.84         74.16         4.52 o                         
   5  19   3       2776.21       2587.46        56.11 o                         
   6  19   3        201.10        164.31         8.86 o                         
   7  19   3       2349.87       1784.27        82.27 o                         
   1  21   3       2582.27       1473.01        74.55 o                         
   2  21   3         31.47         23.02         5.12 o                         
   0   0   4      35193.47      34260.67       624.57 o                         
   2   0   4       8567.41       7589.92       150.55 o                         
   4   0   4       4196.64       3456.13        73.41 o                         
   6   0   4      21735.04      21309.26       253.11 o                         
   8   0   4       8645.81       8517.25       143.06 o                         
  12   0   4       8417.47       8635.91       196.17 o                         
  14   0   4       5520.68       5477.88       163.25 o                         
   0   2   4      19903.93      18759.55       319.85 o                         
   1   2   4       2965.63       3007.24        32.98 o                         
   2   2   4      16951.96      15221.66       169.25 o                         
   3   2   4       2941.11       2721.98        37.20 o                         
   4   2   4      23436.20      22879.67       205.54 o                         
   5   2   4       3593.05       3725.53        37.39 o                         
   6   2   4      12492.42      11887.49       107.03 o                         
   7   2   4        293.49        292.77         7.18 o                         
   8   2   4      11663.61      11660.60       117.48 o                         
   9   2   4        486.66        470.97        10.18 o                         
  10   2   4       2919.22       2858.85        37.27 o                         
  11   2   4        217.98        224.29         8.39 o                         
  12   2   4       8729.26       8931.78       137.13 o                         
  13   2   4         48.91         38.40         5.85 o                         
  14   2   4       4618.83       4744.36       101.73 o                         
  15   2   4        253.61        211.85        20.47 o                         
   0   4   4      29933.56      29713.03       356.41 o                         
   1   4   4       4292.09       4199.60        41.97 o                         
   2   4   4      20838.24      19234.84       174.22 o                         
   3   4   4        745.61        580.67         9.58 o                         
   4   4   4      13084.86      11965.22       127.62 o                         
   5   4   4        507.37        497.79        10.03 o                         
   6   4   4      25081.90      25424.59       218.18 o                         
   7   4   4        575.03        559.89         9.69 o                         
   8   4   4      17267.29      17259.78       145.35 o                         
   9   4   4        334.12        325.95         7.44 o                         
  10   4   4       8077.58       8253.25        85.55 o                         
  11   4   4        789.00        797.08        15.82 o                         
  12   4   4       7281.27       7502.89       110.73 o                         
  13   4   4         44.10         46.67         7.61 o                         
  14   4   4       3735.75       4034.36       103.64 o                         
   0   6   4      54784.46      56970.92       632.02 o                         
   1   6   4       3610.60       3838.85        39.19 o                         
   2   6   4      13745.60      12616.84       107.62 o                         
   3   6   4       2187.10       2293.42        24.74 o                         
   4   6   4      17722.54      16893.09       149.81 o                         
   5   6   4        235.61        246.79         5.37 o                         
   6   6   4      19852.56      19528.81       164.23 o                         
   7   6   4        661.53        614.91         9.48 o                         
   8   6   4      10972.69      10863.62        93.22 o                         
   9   6   4        521.35        546.85        10.32 o                         
  10   6   4      11799.79      12132.81       126.89 o                         
  11   6   4        154.82        143.48         5.98 o                         
  12   6   4       4905.02       5074.24        75.95 o                         
  13   6   4         75.93         74.45         6.33 o                         
  14   6   4       2039.98       1970.84       172.68 o                         
   0   8   4      36499.10      37645.41       423.95 o                         
   1   8   4      16442.79      16693.25       139.10 o                         
   2   8   4      23729.76      23617.23       172.64 o                         
   3   8   4        365.89        363.90         6.14 o                         
   4   8   4       9171.93       8725.10        72.78 o                         
   5   8   4        311.58        299.01         6.06 o                         
   6   8   4      10681.65      10655.85        82.17 o                         
   7   8   4        551.43        573.17         9.55 o                         
   8   8   4       6891.69       7070.70        77.57 o                         
   9   8   4         48.06         48.95         3.58 o                         
  10   8   4       6790.47       6998.34        82.74 o                         
  11   8   4        112.73        135.72         5.74 o                         
  12   8   4       4650.15       4772.31        78.93 o                         
  13   8   4         37.75         34.62         7.78 o                         
   0  10   4       5367.57       5388.67        66.22 o                         
   1  10   4        136.57        141.48         4.75 o                         
   2  10   4      11026.18      11021.30        78.69 o                         
   3  10   4       1366.46       1447.22        15.41 o                         
   4  10   4       8994.06       8811.90        76.21 o                         
   5  10   4        243.09        246.52         7.25 o                         
   6  10   4       1342.80       1332.46        20.64 o                         
   7  10   4        418.44        416.86         9.38 o                         
   8  10   4       7042.88       7442.22        81.17 o                         
   9  10   4         60.71         72.75         4.66 o                         
  10  10   4       3833.78       4030.75        58.93 o                         
  11  10   4         98.44        100.68         6.54 o                         
  12  10   4       2763.26       2751.67        69.65 o                         
  13  10   4         73.86         74.18        10.23 o                         
   0  12   4      12015.11      12320.61       152.80 o                         
   1  12   4        167.55        195.45         7.64 o                         
   2  12   4       4486.28       4427.71        38.73 o                         
   3  12   4       1772.18       1900.36        19.65 o                         
   4  12   4       5778.19       5847.66        62.34 o                         
   5  12   4        907.24        932.84        14.23 o                         
   6  12   4       2859.79       2825.72        33.26 o                         
   7  12   4        177.22        186.53         6.29 o                         
   8  12   4       7253.23       7582.13        78.49 o                         
   9  12   4        414.51        403.59        14.04 o                         
  10  12   4       4862.24       5205.13        72.72 o                         
  11  12   4        302.96        274.66         9.53 o                         
  12  12   4       1532.02       1342.47        48.04 o                         
   0  14   4       4932.88       5113.77        61.91 o                         
   1  14   4        595.69        588.21         9.95 o                         
   2  14   4       5485.14       5699.79        52.71 o                         
   3  14   4        580.31        592.66        10.12 o                         
   4  14   4      11376.39      11513.68       109.65 o                         
   5  14   4       1101.84       1085.50        16.83 o                         
   6  14   4       3693.15       3893.93        53.67 o                         
   7  14   4         13.59         24.40         3.25 o                         
   8  14   4       4977.27       5258.75        70.16 o                         
   9  14   4        877.89        901.15        19.76 o                         
  10  14   4       4534.47       4603.14        77.83 o                         
  11  14   4        342.48        299.79        17.57 o                         
   0  16   4       3049.55       3191.09        43.64 o                         
   1  16   4        249.63        246.31         6.70 o                         
   2  16   4       4417.48       4618.48        43.89 o                         
   3  16   4        461.57        520.21        12.92 o                         
   4  16   4       8487.83       8876.15        85.96 o                         
   5  16   4         66.51         78.55         4.07 o                         
   6  16   4       4377.94       4426.25        53.27 o                         
   7  16   4        256.38        233.31         7.55 o                         
   8  16   4       3183.42       3107.77        94.09 o                         
   9  16   4        171.58        170.31         9.77 o                         
   0  18   4       4594.50       4598.22        76.26 o                         
   1  18   4        194.01        170.67         6.32 o                         
   2  18   4       3681.17       3681.87        53.38 o                         
   3  18   4        170.31        147.89         5.00 o                         
   4  18   4       3317.99       3309.47        66.41 o                         
   5  18   4        127.51        128.62         5.83 o                         
   6  18   4       3707.87       3383.45        88.42 o                         
   7  18   4         39.84         42.52         4.79 o                         
   0  20   4       1006.33        671.25        35.87 o                         
   1  20   4        361.18        245.89        14.08 o                         
   2  20   4       2059.63       1753.69        72.12 o                         
   3  20   4         53.93         45.47         4.07 o                         
   4  20   4       1664.88       1322.98        48.76 o                         
   1   1   5      14049.51      12927.47       115.12 o                         
   2   1   5        675.17        631.16         9.35 o                         
   3   1   5      24884.90      23868.62       207.18 o                         
   4   1   5       1030.84       1044.02        14.50 o                         
   5   1   5       8230.28       7883.97        87.37 o                         
   6   1   5        844.23        861.00        13.21 o                         
   7   1   5      10766.03      10789.12       116.61 o                         
   8   1   5        125.22        115.54         5.30 o                         
   9   1   5       5850.52       5891.19        68.26 o                         
  10   1   5        153.12        155.15         7.15 o                         
  11   1   5      10052.14      10317.37       162.61 o                         
  12   1   5        581.95        538.59        26.80 o                         
  13   1   5       5038.47       5269.95       160.26 o                         
  14   1   5         55.06         62.90         9.04 o                         
   1   3   5      28915.64      27992.42       204.41 o                         
   2   3   5       3961.73       4223.74        43.15 o                         
   3   3   5      13594.49      12367.34       127.62 o                         
   4   3   5        425.12        485.47         9.01 o                         
   5   3   5      20664.79      20339.17       167.99 o                         
   6   3   5        656.63        694.12        10.99 o                         
   7   3   5      11175.85      11216.60       108.56 o                         
   8   3   5        568.72        546.32        11.70 o                         
   9   3   5       7396.28       7255.67        93.79 o                         
  10   3   5       1331.48       1317.29        19.68 o                         
  11   3   5       6957.44       7206.43        96.47 o                         
  12   3   5        269.27        266.97        15.64 o                         
  13   3   5       4569.26       4637.16       160.90 o                         
  14   3   5        145.57        140.80        12.08 o                         
   1   5   5      17476.41      16394.44       117.85 o                         
   2   5   5        404.57        337.33         7.91 o                         
   3   5   5      10287.00       9191.53        75.60 o                         
   4   5   5        583.64        565.01        10.85 o                         
   5   5   5      19653.42      19449.90       157.64 o                         
   6   5   5        713.25        719.98        11.07 o                         
   7   5   5      11275.99      11503.13        89.28 o                         
   8   5   5       1662.19       1649.40        20.93 o                         
   9   5   5       6392.78       6251.38        67.85 o                         
  10   5   5        506.12        509.74        14.77 o                         
  11   5   5       9269.40       9081.48       102.86 o                         
  12   5   5         57.10         55.34         8.96 o                         
  13   5   5       3867.54       3458.63       265.52 o                         
  14   5   5         69.09         92.09        12.79 o                         
   1   7   5      14354.57      13867.09       108.68 o                         
   2   7   5        182.52        230.70         5.52 o                         
   3   7   5      15484.22      15111.09       126.22 o                         
   4   7   5        891.14        843.87        10.98 o                         
   5   7   5      16339.71      16009.47       136.84 o                         
   6   7   5       1973.77       1980.25        20.62 o                         
   7   7   5       6541.53       6755.03        50.52 o                         
   8   7   5        386.55        406.77         8.45 o                         
   9   7   5       7972.02       8156.58        82.11 o                         
  10   7   5       1115.99       1074.31        18.12 o                         
  11   7   5       5958.69       6155.57        79.44 o                         
  12   7   5        233.50        202.24         8.53 o                         
  13   7   5       2788.58       2996.36       120.78 o                         
   1   9   5      14021.07      13566.88       118.87 o                         
   2   9   5       1508.72       1696.24        18.65 o                         
   3   9   5       9343.48       9485.12        76.11 o                         
   4   9   5        274.19        266.03         6.25 o                         
   5   9   5       6157.66       6179.44        55.27 o                         
   6   9   5       1519.17       1498.64        21.16 o                         
   7   9   5       5368.11       5727.64        58.81 o                         
   8   9   5        414.14        464.54        11.07 o                         
   9   9   5       8530.09       8837.38       114.78 o                         
  10   9   5        136.43        150.98         6.37 o                         
  11   9   5       2707.75       2780.88        43.15 o                         
  12   9   5         43.16         50.84         4.61 o                         
  13   9   5       3756.02       2742.88       118.58 o                         
   1  11   5       5519.85       5460.72        56.88 o                         
   2  11   5         16.55         19.29         2.35 o                         
   3  11   5      11071.09      11257.31        93.77 o                         
   4  11   5        288.68        296.98         8.03 o                         
   5  11   5       3405.36       3481.89        44.32 o                         
   6  11   5        710.67        770.04        13.64 o                         
   7  11   5       7330.04       7580.53        75.99 o                         
   8  11   5         91.26         92.35         5.12 o                         
   9  11   5       4061.17       4310.79        60.49 o                         
  10  11   5        658.12        691.24        17.81 o                         
  11  11   5       2914.56       3004.58        52.97 o                         
  12  11   5         67.42         58.27         7.24 o                         
   1  13   5       6806.15       6942.14        64.69 o                         
   2  13   5       1938.15       2018.35        23.08 o                         
   3  13   5       8898.69       9375.83        84.20 o                         
   4  13   5        540.66        563.55        11.55 o                         
   5  13   5       5649.63       5884.29        67.70 o                         
   6  13   5        406.25        395.53        10.06 o                         
   7  13   5       4213.28       4597.60        60.32 o                         
   8  13   5         47.20         58.02         3.99 o                         
   9  13   5       5040.39       5446.72       132.36 o                         
  10  13   5        110.80        115.22        11.08 o                         
  11  13   5       1244.89       1266.65        58.97 o                         
   1  15   5       3749.19       4015.84        40.88 o                         
   2  15   5        170.15        178.00         6.27 o                         
   3  15   5       5754.84       6089.01        67.70 o                         
   4  15   5          8.01         18.69         3.01 o                         
   5  15   5       2892.13       3026.82        37.89 o                         
   6  15   5        297.16        277.02        10.94 o                         
   7  15   5       4358.72       4537.50        74.22 o                         
   8  15   5        371.77        360.14        15.51 o                         
   9  15   5       3501.46       3296.24       129.63 o                         
  10  15   5         68.92         53.72         7.67 o                         
   1  17   5       5543.47       5788.41        71.58 o                         
   2  17   5         45.02         57.44         3.52 o                         
   3  17   5       2772.30       2929.81        34.61 o                         
   4  17   5         90.49         92.36         4.47 o                         
   5  17   5       3590.93       3640.94        67.96 o                         
   6  17   5         58.80         55.69         4.45 o                         
   7  17   5       2301.09       1988.28       237.54 o                         
   1  19   5       2525.06       2420.58        62.52 o                         
   2  19   5         13.16         14.17         3.23 o                         
   3  19   5       1329.45       1174.87        83.99 o                         
   4  19   5          9.75         10.60         3.72 o                         
   5  19   5       2094.52       1803.45        84.78 o                         
   0   0   6      35485.43      35785.62       703.73 o                         
   2   0   6      20120.05      18981.66       204.93 o                         
   4   0   6       8009.00       7579.29       103.60 o                         
   6   0   6      14218.62      14015.19       202.43 o                         
   8   0   6      18200.18      18695.13       330.64 o                         
  10   0   6       6926.79       7030.64       131.02 o                         
  12   0   6       5690.92       5713.40       361.65 o                         
  14   0   6       2918.96       3045.63       108.08 o                         
   0   2   6      33887.11      34369.60       322.26 o                         
   1   2   6       3818.60       4028.68        33.63 o                         
   2   2   6      11501.61      10648.34        81.64 o                         
   3   2   6       1254.45       1266.74        16.09 o                         
   4   2   6       9075.53       8504.02        77.05 o                         
   5   2   6        886.41        928.67        13.13 o                         
   6   2   6      12912.52      12562.88       108.11 o                         
   7   2   6         21.46         29.86         3.44 o                         
   8   2   6       8274.00       8338.46        87.34 o                         
   9   2   6         98.32        110.83         5.84 o                         
  10   2   6       8041.18       8047.12       100.96 o                         
  11   2   6        405.49        395.62        15.30 o                         
  12   2   6       5030.23       5159.94       136.99 o                         
  13   2   6         40.23         41.47         8.13 o                         
  14   2   6       2871.44       2603.91        83.72 o                         
   0   4   6      10798.03      10483.28       109.06 o                         
   1   4   6        824.95        763.82         8.82 o                         
   2   4   6      13556.29      12983.05        98.34 o                         
   3   4   6         64.78         49.71         2.49 o                         
   4   4   6       6316.67       5893.38        51.88 o                         
   5   4   6        924.47        923.51        12.48 o                         
   6   4   6      18060.21      17647.67       152.87 o                         
   7   4   6         51.11         63.06         3.56 o                         
   8   4   6       2452.26       2443.71        32.99 o                         
   9   4   6         65.87         77.36         4.00 o                         
  10   4   6       9577.65       9493.80        97.48 o                         
  11   4   6        450.94        483.82        13.40 o                         
  12   4   6       3766.14       3783.92       122.00 o                         
  13   4   6         28.41         33.67         7.13 o                         
  14   4   6       4738.62       4234.43       178.59 o                         
   0   6   6      13041.89      12868.38       124.87 o                         
   1   6   6        433.85        427.78         6.51 o                         
   2   6   6      10671.39      10252.79        79.97 o                         
   3   6   6       1107.03       1167.35        14.12 o                         
   4   6   6      18301.01      17563.31       149.34 o                         
   5   6   6        427.86        403.33         8.21 o                         
   6   6   6       8065.91       7919.86        61.13 o                         
   7   6   6       1223.12       1262.61        16.43 o                         
   8   6   6       4115.74       4122.62        46.44 o                         
   9   6   6        788.23        766.21        15.04 o                         
  10   6   6       3536.62       3703.85        44.65 o                         
  11   6   6        464.42        434.27        11.88 o                         
  12   6   6       3205.24       3013.21        97.69 o                         
  13   6   6        151.50        128.32        16.63 o                         
   0   8   6       7418.55       7236.54        92.45 o                         
   1   8   6        445.18        440.10         7.04 o                         
   2   8   6       4750.35       4695.74        45.75 o                         
   3   8   6        670.52        697.19         9.87 o                         
   4   8   6       5556.09       5548.94        49.53 o                         
   5   8   6        132.00        141.48         5.21 o                         
   6   8   6       8242.39       8278.19        79.14 o                         
   7   8   6        860.20        837.80        13.42 o                         
   8   8   6       9210.08       9518.46        94.63 o                         
   9   8   6        126.23        124.87         9.30 o                         
  10   8   6       4950.82       5349.76        71.88 o                         
  11   8   6        524.36        486.28        11.91 o                         
  12   8   6       3581.22       3400.43       112.01 o                         
   0  10   6      11353.39      11564.42       169.34 o                         
   1  10   6         32.55         37.83         3.01 o                         
   2  10   6      11137.97      11305.04        90.88 o                         
   3  10   6       1695.60       1673.69        18.79 o                         
   4  10   6      13834.95      13742.22       126.54 o                         
   5  10   6       1389.65       1360.63        18.63 o                         
   6  10   6       6439.08       6437.46        67.18 o                         
   7  10   6        102.71        108.16         5.25 o                         
   8  10   6       6493.65       6893.10        84.12 o                         
   9  10   6        736.94        776.04        19.52 o                         
  10  10   6       3616.95       3991.87        66.76 o                         
  11  10   6        214.56        202.31         8.77 o                         
  12  10   6       2230.52       1806.05        60.85 o                         
   0  12   6       2978.05       3250.11       133.99 o                         
   1  12   6       2100.79       2284.79        31.37 o                         
   2  12   6      14047.57      14884.86       172.34 o                         
   3  12   6       1528.66       1578.72        18.93 o                         
   4  12   6       5491.33       5746.88        61.81 o                         
   5  12   6         53.28         66.36         4.49 o                         
   6  12   6       5126.48       5335.51        61.85 o                         
   7  12   6         70.01         70.66         4.10 o                         
   8  12   6       4455.63       4842.59        69.30 o                         
   9  12   6        356.89        382.48        20.43 o                         
  10  12   6       3083.02       3169.67        65.06 o                         
  11  12   6          1.30          5.12         5.12 o                         
   0  14   6       4343.72       4784.01        73.81 o                         
   1  14   6        273.78        245.71         6.71 o                         
   2  14   6      10212.91      10712.94       115.95 o                         
   3  14   6         11.21         27.64         3.87 o                         
   4  14   6       2903.81       3152.52        45.09 o                         
   5  14   6          1.36          9.27         2.98 o                         
   6  14   6       3455.20       3598.84        57.20 o                         
   7  14   6        379.84        378.27         9.55 o                         
   8  14   6       2595.89       2698.19        70.31 o                         
   9  14   6         17.39         26.46         5.63 o                         
   0  16   6       5441.79       5786.34        93.45 o                         
   1  16   6        356.92        334.02         8.43 o                         
   2  16   6       2720.38       2952.51        57.61 o                         
   3  16   6        321.05        335.53         7.26 o                         
   4  16   6       1815.41       1967.24        31.02 o                         
   5  16   6        265.13        242.11         6.96 o                         
   6  16   6       1868.16       1926.48        51.90 o                         
   7  16   6         56.40         50.20         3.49 o                         
   8  16   6       2507.04       1763.84        84.85 o                         
   0  18   6       1914.63       1966.96        50.35 o                         
   1  18   6         80.51         75.26         4.99 o                         
   2  18   6       2342.32       2279.77        40.32 o                         
   3  18   6        105.59         94.43         5.36 o                         
   4  18   6       2655.81       2596.45        94.14 o                         
   5  18   6         49.54         35.52        11.51 o                         
   1   1   7      24639.57      24349.08       175.89 o                         
   2   1   7       1570.92       1542.85        14.58 o                         
   3   1   7       8129.40       7420.02        63.13 o                         
   4   1   7        660.38        688.09        10.79 o                         
   5   1   7      13628.70      13539.57       146.59 o                         
   6   1   7        104.01         99.40         4.98 o                         
   7   1   7       8515.89       8528.20        91.93 o                         
   8   1   7         77.13         78.59         5.22 o                         
   9   1   7      10801.40      10761.06       156.69 o                         
  10   1   7        137.82        123.74         7.68 o                         
  11   1   7       7404.91       7098.16       197.77 o                         
  12   1   7          9.54          8.18         5.26 o                         
  13   1   7       3176.78       3187.60        79.70 o                         
   1   3   7      11833.69      11272.45        87.41 o                         
   2   3   7        100.01         98.00         3.06 o                         
   3   3   7       8010.14       7665.92        67.81 o                         
   4   3   7         58.81         78.43         3.10 o                         
   5   3   7      12117.32      12077.18       118.48 o                         
   6   3   7        698.68        693.24        11.67 o                         
   7   3   7       7569.65       7478.78        66.56 o                         
   8   3   7        706.30        731.14        13.55 o                         
   9   3   7       4838.01       4979.21        60.21 o                         
  10   3   7        328.93        303.36         8.79 o                         
  11   3   7       5984.83       5837.61       162.57 o                         
  12   3   7        111.38         92.93         8.24 o                         
  13   3   7       3321.40       3104.46       107.42 o                         
   1   5   7       7392.47       7186.46        54.11 o                         
   2   5   7        706.17        665.48         9.14 o                         
   3   5   7       5971.30       5919.61        53.91 o                         
   4   5   7         93.21         91.21         4.67 o                         
   5   5   7      10128.42      10154.34        76.52 o                         
   6   5   7        952.08        914.27        14.24 o                         
   7   5   7       4158.26       4196.43        48.67 o                         
   8   5   7        990.86        939.17        17.27 o                         
   9   5   7       3919.19       3957.84        48.02 o                         
  10   5   7        536.86        527.45        13.45 o                         
  11   5   7       2999.91       3006.90        91.42 o                         
  12   5   7         29.79         27.51         4.87 o                         
  13   5   7       3639.39       3290.38       146.98 o                         
   1   7   7       5303.69       5153.11        46.29 o                         
   2   7   7        794.49        739.43        10.37 o                         
   3   7   7      10469.42      10515.85        95.46 o                         
   4   7   7        722.37        722.95        10.81 o                         
   5   7   7       5311.96       5419.35        52.64 o                         
   6   7   7       2567.40       2657.82        29.46 o                         
   7   7   7       7283.75       7434.58        72.97 o                         
   8   7   7        156.42        168.08         6.32 o                         
   9   7   7       2771.49       2788.61        49.19 o                         
  10   7   7        599.22        624.19        15.80 o                         
  11   7   7       4743.59       4681.00       169.82 o                         
  12   7   7         52.24         37.59         6.14 o                         
   1   9   7       6521.09       6581.63        55.29 o                         
   2   9   7       1058.12       1151.67        14.94 o                         
   3   9   7      12458.97      12629.98       101.83 o                         
   4   9   7        528.56        613.05        10.36 o                         
   5   9   7       8054.51       8294.39        88.36 o                         
   6   9   7        502.34        543.87        11.88 o                         
   7   9   7       7067.02       7479.49        82.37 o                         
   8   9   7        324.30        355.29        12.19 o                         
   9   9   7       4013.67       4364.94        55.72 o                         
  10   9   7        485.38        484.78        12.85 o                         
  11   9   7       4051.59       3666.53       102.06 o                         
   1  11   7       6214.96       6788.87        66.46 o                         
   2  11   7        137.61        167.95         5.94 o                         
   3  11   7       9469.83       9900.67       102.66 o                         
   4  11   7        118.55        133.72         6.13 o                         
   5  11   7       5272.50       5487.33        74.90 o                         
   6  11   7        141.64        153.51         5.97 o                         
   7  11   7       7044.27       7577.30        91.84 o                         
   8  11   7        317.57        330.34         8.68 o                         
   9  11   7       4611.82       4888.24        74.04 o                         
  10  11   7        315.76        299.76        16.62 o                         
  11  11   7       2851.21       1943.88        84.96 o                         
   1  13   7       5176.56       5524.40        63.82 o                         
   2  13   7       1019.80       1118.89        17.20 o                         
   3  13   7       6691.98       7312.02        82.72 o                         
   4  13   7        179.00        178.18         8.20 o                         
   5  13   7       3156.40       3426.05        51.00 o                         
   6  13   7         66.64         77.72         4.61 o                         
   7  13   7       3923.37       4341.95        57.89 o                         
   8  13   7         80.57         72.88         4.90 o                         
   9  13   7       2785.66       2617.27        71.69 o                         
  10  13   7        127.49         84.43        10.23 o                         
   1  15   7       2117.56       2433.30        31.18 o                         
   2  15   7        150.39        146.15         6.10 o                         
   3  15   7       3503.13       3853.97        55.65 o                         
   4  15   7         94.67         97.63         5.98 o                         
   5  15   7       1756.69       1980.82        27.01 o                         
   6  15   7         72.16         87.44         6.05 o                         
   7  15   7       1974.85       2024.74        49.59 o                         
   8  15   7         77.60         66.51        10.23 o                         
   1  17   7       3558.43       3618.58        66.83 o                         
   2  17   7        155.83        148.16         6.91 o                         
   3  17   7       1615.49       1683.74        32.97 o                         
   4  17   7         69.96         60.79         5.12 o                         
   5  17   7        810.05        650.28        55.08 o                         
   0   0   8      15779.96      15308.58       215.77 o                         
   2   0   8      10246.84       9902.32       111.07 o                         
   4   0   8       5017.72       4785.93        69.49 o                         
   6   0   8      15556.23      16020.05       238.61 o                         
   8   0   8       3336.05       3375.01        63.95 o                         
  10   0   8       9795.89       9265.60       431.88 o                         
  12   0   8       4223.38       4115.80       120.24 o                         
   0   2   8      20984.71      21272.10       235.45 o                         
   1   2   8        607.41        625.31         8.22 o                         
   2   2   8      11749.52      11539.07        85.27 o                         
   3   2   8        637.87        658.76        10.85 o                         
   4   2   8      10898.25      10683.31        95.02 o                         
   5   2   8       1110.38       1100.03        16.51 o                         
   6   2   8      10669.89      10708.78        92.13 o                         
   7   2   8        658.28        671.78        11.80 o                         
   8   2   8       4013.42       3980.91        51.02 o                         
   9   2   8         90.94         88.54         5.20 o                         
  10   2   8       4872.92       4911.18        81.44 o                         
  11   2   8        266.56        207.95         8.18 o                         
  12   2   8       2896.90       2996.25        86.12 o                         
   0   4   8       5937.83       6024.33        73.79 o                         
   1   4   8        115.48        108.12         3.84 o                         
   2   4   8       5118.62       5006.58        42.29 o                         
   3   4   8        555.56        608.07         8.75 o                         
   4   4   8       4686.96       4739.63        42.75 o                         
   5   4   8         59.37         66.68         3.65 o                         
   6   4   8       6233.03       6150.29        59.56 o                         
   7   4   8        374.66        347.31         9.20 o                         
   8   4   8       8027.51       8258.48        88.43 o                         
   9   4   8         59.35         68.44         5.19 o                         
  10   4   8       3523.91       3596.94        77.98 o                         
  11   4   8         92.53         77.00         6.88 o                         
  12   4   8       3466.05       3459.29       172.69 o                         
   0   6   8       5193.46       5326.20        65.87 o                         
   1   6   8       1548.56       1552.54        19.89 o                         
   2   6   8       8055.26       7865.11        72.03 o                         
   3   6   8        671.72        618.92        11.24 o                         
   4   6   8       4304.52       4316.97        48.42 o                         
   5   6   8        540.38        507.52         9.42 o                         
   6   6   8       7892.11       7864.57        87.49 o                         
   7   6   8         24.91         20.23         2.81 o                         
   8   6   8       3393.78       3472.19        46.13 o                         
   9   6   8        432.13        445.98        10.33 o                         
  10   6   8       4512.57       4489.87       160.88 o                         
  11   6   8        117.68        112.00         7.51 o                         
  12   6   8       2126.93       1742.60        89.96 o                         
   0   8   8       2897.73       2976.13        62.37 o                         
   1   8   8        475.17        457.69         8.74 o                         
   2   8   8      11651.44      11936.77        96.51 o                         
   3   8   8        431.44        422.71         7.59 o                         
   4   8   8       6481.98       6793.37        64.78 o                         
   5   8   8        256.38        247.64         6.82 o                         
   6   8   8       6174.93       6446.36        79.78 o                         
   7   8   8        321.91        372.90         8.91 o                         
   8   8   8       3044.22       3266.91        48.99 o                         
   9   8   8        761.20        831.53        16.89 o                         
  10   8   8       4713.99       4678.97       134.05 o                         
  11   8   8        207.34        153.52        15.35 o                         
   0  10   8       4079.26       4456.72        69.84 o                         
   1  10   8         37.03         42.63         4.15 o                         
   2  10   8      11300.40      11639.93       107.72 o                         
   3  10   8        324.49        327.13         7.39 o                         
   4  10   8       4941.39       5286.72        56.66 o                         
   5  10   8          0.74         10.51         2.78 o                         
   6  10   8       5265.80       5562.57        72.20 o                         
   7  10   8        191.50        186.25        10.06 o                         
   8  10   8       2977.59       3099.06        95.14 o                         
   9  10   8        436.87        444.63        12.13 o                         
  10  10   8       4254.28       3796.04       263.61 o                         
   0  12   8       7532.68       8190.72       120.92 o                         
   1  12   8        415.71        407.83         9.61 o                         
   2  12   8       4055.27       4476.04        59.52 o                         
   3  12   8         24.34         34.42         3.54 o                         
   4  12   8       4218.46       4803.00        79.39 o                         
   5  12   8         51.79         62.62         4.59 o                         
   6  12   8       4081.34       4479.36        60.66 o                         
   7  12   8         18.05         24.17         3.53 o                         
   8  12   8       3737.50       3858.02       192.00 o                         
   9  12   8         31.44         25.58         7.67 o                         
   0  14   8       1876.83       2080.62        38.97 o                         
   1  14   8         98.02         93.00         4.79 o                         
   2  14   8       2935.17       3341.63        81.04 o                         
   3  14   8         46.80         51.07         4.94 o                         
   4  14   8       4546.99       4971.27       104.91 o                         
   5  14   8         75.68         79.04         5.03 o                         
   6  14   8       1832.58       1973.99        34.56 o                         
   7  14   8        168.21        183.09         8.24 o                         
   8  14   8       2385.44       1757.07        92.61 o                         
   0  16   8        103.19        138.42         7.49 o                         
   1  16   8       1728.14       1771.49        30.13 o                         
   2  16   8       3731.08       3990.46        90.01 o                         
   3  16   8        169.24        150.80         6.56 o                         
   4  16   8       1390.80       1500.34        81.42 o                         
   5  16   8         46.57         52.57         5.26 o                         
   1   1   9       7454.05       7137.67        57.98 o                         
   2   1   9         48.26         51.64         2.87 o                         
   3   1   9       6613.67       6493.97        57.98 o                         
   4   1   9        232.92        212.64         5.59 o                         
   5   1   9      10615.95      10755.95       102.82 o                         
   6   1   9       2011.50       2066.55        26.74 o                         
   7   1   9       7507.56       7422.65       108.62 o                         
   8   1   9        111.20        126.01         5.31 o                         
   9   1   9       1572.82       1601.00        33.20 o                         
  10   1   9         15.15         17.23         3.92 o                         
  11   1   9       4104.49       4109.88        98.09 o                         
  12   1   9         68.82         48.74         5.43 o                         
   1   3   9       6127.36       6173.21        51.34 o                         
   2   3   9        556.31        554.13         8.98 o                         
   3   3   9       6456.54       6377.99        60.77 o                         
   4   3   9       1152.18       1192.71        18.08 o                         
   5   3   9       4208.98       4094.90        51.39 o                         
   6   3   9        513.40        531.36        10.92 o                         
   7   3   9       6942.71       7149.93        76.69 o                         
   8   3   9        137.50        134.27         5.59 o                         
   9   3   9       3862.54       3795.14        67.34 o                         
  10   3   9         97.28        102.06         6.55 o                         
  11   3   9       4679.52       4661.22        92.49 o                         
   1   5   9       7556.86       7555.14        78.25 o                         
   2   5   9       2493.28       2585.26        30.88 o                         
   3   5   9       8512.05       8560.00        99.00 o                         
   4   5   9        929.18        982.95        17.20 o                         
   5   5   9       5487.78       5690.55        69.72 o                         
   6   5   9         79.71         89.99         4.12 o                         
   7   5   9       4934.78       5215.42        54.92 o                         
   8   5   9        115.68        132.83         5.57 o                         
   9   5   9       4659.79       4800.87        76.84 o                         
  10   5   9        116.74        121.83         9.82 o                         
  11   5   9       3348.33       2978.13       119.75 o                         
   1   7   9       5907.04       6296.30        73.30 o                         
   2   7   9        297.98        283.21         6.99 o                         
   3   7   9       4194.65       4334.42        44.38 o                         
   4   7   9         74.46         85.38         3.87 o                         
   5   7   9       4445.49       4784.32        57.21 o                         
   6   7   9         56.83         73.10         4.18 o                         
   7   7   9       4699.88       4845.96        56.45 o                         
   8   7   9         94.33         97.65         4.52 o                         
   9   7   9       4553.24       4417.41       221.24 o                         
  10   7   9         35.27         28.37         5.43 o                         
   1   9   9       7035.50       7728.66        86.04 o                         
   2   9   9        230.68        231.44         7.43 o                         
   3   9   9       4299.87       4377.19        53.63 o                         
   4   9   9        629.11        692.03        12.26 o                         
   5   9   9       4524.22       4940.04        53.93 o                         
   6   9   9         55.87         57.09         4.21 o                         
   7   9   9       3121.91       3301.16        73.28 o                         
   8   9   9         88.55         84.36         5.68 o                         
   9   9   9       4152.32       3886.31       220.90 o                         
   1  11   9       4418.67       4889.49        57.44 o                         
   2  11   9        259.06        273.55         8.28 o                         
   3  11   9       4168.15       4496.12        81.05 o                         
   4  11   9         29.59         40.44         3.92 o                         
   5  11   9       4326.92       4791.44        72.98 o                         
   6  11   9        330.10        294.38         9.32 o                         
   7  11   9       1813.20       2031.32        43.72 o                         
   8  11   9        387.57        353.80        49.91 o                         
   1  13   9       2700.03       3128.17        45.03 o                         
   2  13   9         43.04         44.01         3.89 o                         
   3  13   9       2888.62       3316.38        70.66 o                         
   4  13   9        178.41        189.06         8.94 o                         
   5  13   9       1819.82       2021.47        41.06 o                         
   6  13   9        155.80        151.97         6.86 o                         
   7  13   9       2435.37       2342.24       113.13 o                         
   1  15   9       2727.96       3113.73        85.84 o                         
   2  15   9        110.44        121.61         5.47 o                         
   3  15   9       2700.24       2677.13       200.33 o                         
   4  15   9         77.89         65.46         7.24 o                         
   0   0  10       1131.77       1130.80        25.91 o                         
   2   0  10       4281.73       4245.12        59.30 o                         
   4   0  10       8304.34       8555.67        97.38 o                         
   6   0  10       6683.75       6503.82       107.39 o                         
   8   0  10       2829.29       2728.69        51.68 o                         
  10   0  10       1910.84       1868.52        89.83 o                         
   0   2  10       2989.82       2896.58        42.01 o                         
   1   2  10        794.59        781.60        11.51 o                         
   2   2  10       7637.61       7597.30        67.30 o                         
   3   2  10        295.11        288.59         7.19 o                         
   4   2  10       2779.45       2868.23        33.35 o                         
   5   2  10        272.34        278.96         6.70 o                         
   6   2  10      10384.63      10363.30       112.53 o                         
   7   2  10        286.35        285.46         6.73 o                         
   8   2  10       1707.62       1566.70        25.65 o                         
   9   2  10        250.82        212.74         6.93 o                         
  10   2  10       3250.69       3167.15        65.88 o                         
   0   4  10       8934.71       9136.22       126.27 o                         
   1   4  10        841.35        846.22        13.02 o                         
   2   4  10       8081.14       8495.26        85.76 o                         
   3   4  10        161.61        166.18         5.67 o                         
   4   4  10       3946.75       4218.99        47.35 o                         
   5   4  10        257.77        265.41         7.01 o                         
   6   4  10       4858.58       5139.74        62.01 o                         
   7   4  10         68.42         89.14         4.07 o                         
   8   4  10       3917.27       3866.61        61.92 o                         
   9   4  10        510.64        487.08        16.68 o                         
  10   4  10       3806.19       3322.79       362.18 o                         
   0   6  10       5125.07       5665.48        89.96 o                         
   1   6  10        745.25        765.80        14.32 o                         
   2   6  10       9615.33      10357.87       108.28 o                         
   3   6  10         25.53         33.34         3.83 o                         
   4   6  10       4109.24       4476.04        48.70 o                         
   5   6  10         42.08         51.18         3.70 o                         
   6   6  10       3609.07       3802.66        47.93 o                         
   7   6  10        178.85        172.42         5.59 o                         
   8   6  10       4197.69       4111.07       132.84 o                         
   9   6  10         80.77         58.93         5.36 o                         
   0   8  10       4380.24       4757.72        83.72 o                         
   1   8  10        467.94        484.85        12.84 o                         
   2   8  10       4489.63       4938.81        72.33 o                         
   3   8  10         66.99         78.78         6.04 o                         
   4   8  10       3563.00       3934.01        74.69 o                         
   5   8  10        133.67        125.19         5.54 o                         
   6   8  10       3731.45       3916.35        79.17 o                         
   7   8  10          0.00          8.31         2.85 o                         
   8   8  10       3193.70       2770.73       277.79 o                         
   0  10  10       4199.44       4502.05       149.61 o                         
   1  10  10        159.51        183.06         6.14 o                         
   2  10  10       1970.67       2265.27        52.76 o                         
   3  10  10         21.19         22.35         4.86 o                         
   4  10  10       2417.20       2704.58        52.61 o                         
   5  10  10        141.40        154.00        10.49 o                         
   6  10  10       3760.70       3949.53       114.18 o                         
   7  10  10        178.02        180.26        11.45 o                         
   0  12  10       2313.14       2473.48       151.87 o                         
   1  12  10        131.09        129.72         6.06 o                         
   2  12  10       2841.71       3185.67        77.37 o                         
   3  12  10         14.99         15.35         3.10 o                         
   4  12  10       2504.00       2789.43        52.83 o                         
   5  12  10        255.17        259.11        16.57 o                         
   6  12  10       1693.44       1635.26       148.26 o                         
   0  14  10       2325.59       2497.46       137.43 o                         
   1  14  10        113.08        131.14        15.23 o                         
   2  14  10       3635.01       4207.42        98.16 o                         
   3  14  10         41.77         46.04         7.67 o                         
   1   1  11       3318.62       3611.02        47.57 o                         
   2   1  11        213.73        209.95         5.96 o                         
   3   1  11       3740.52       3780.75        40.73 o                         
   4   1  11        817.84        817.15        13.18 o                         
   5   1  11       3551.17       3589.76        39.18 o                         
   6   1  11        763.50        674.57        11.29 o                         
   7   1  11       3473.68       3169.46        77.78 o                         
   8   1  11         24.16         27.10         2.79 o                         
   9   1  11       2114.59       1821.74        48.40 o                         
   1   3  11       5814.33       6195.56        73.07 o                         
   2   3  11        368.44        346.77         9.73 o                         
   3   3  11       4271.36       4345.46        65.40 o                         
   4   3  11        173.41        159.48         6.77 o                         
   5   3  11       6007.12       6201.69        70.66 o                         
   6   3  11        436.74        389.94         7.94 o                         
   7   3  11       3704.18       3482.64        60.58 o                         
   8   3  11        384.02        323.73        17.24 o                         
   9   3  11       1915.34       1425.48        56.52 o                         
   1   5  11       5103.93       5447.69        80.33 o                         
   2   5  11         62.22         67.99         4.10 o                         
   3   5  11       5243.07       5376.81        76.46 o                         
   4   5  11        149.27        145.18         5.22 o                         
   5   5  11       2379.46       2438.28        28.76 o                         
   6   5  11        303.93        297.29         9.61 o                         
   7   5  11       5818.92       5403.64       101.59 o                         
   8   5  11        112.90         94.37         6.78 o                         
   1   7  11       5122.60       5580.46        89.96 o                         
   2   7  11        141.59        150.86         5.72 o                         
   3   7  11       4983.79       5271.62       126.54 o                         
   4   7  11         33.62         36.88         3.14 o                         
   5   7  11       2858.10       2810.23        71.32 o                         
   6   7  11         40.05         56.24         5.66 o                         
   7   7  11       3521.15       3179.86       167.98 o                         
   1   9  11       1999.31       2264.98        43.53 o                         
   2   9  11        152.11        160.27         6.97 o                         
   3   9  11       3132.62       3414.41        91.67 o                         
   4   9  11         95.79         90.57         4.55 o                         
   5   9  11       2444.96       2659.44        47.19 o                         
   6   9  11        231.29        213.63         8.96 o                         
   1  11  11       2539.16       2775.90        53.72 o                         
   2  11  11          8.77         14.07         3.13 o                         
   3  11  11        998.69       1082.70        36.24 o                         
   4  11  11         37.47         34.49         4.79 o                         
   0   0  12      10788.36      10900.40       515.74 o                         
   2   0  12       4382.16       4438.41       143.75 o                         
   4   0  12       2134.33       2203.59        48.32 o                         
   6   0  12       2094.11       1959.89       106.80 o                         
   0   2  12       3289.32       3342.67       102.45 o                         
   1   2  12        123.12        133.86         9.63 o                         
   2   2  12       4062.77       4066.50        87.62 o                         
   3   2  12         37.18         46.71         4.49 o                         
   4   2  12       1686.83       1713.39        23.82 o                         
   5   2  12        372.41        345.47        11.77 o                         
   6   2  12       3252.47       2916.31        80.01 o                         
   7   2  12        135.66        114.24         9.83 o                         
   0   4  12       1649.78       1737.97        67.07 o                         
   1   4  12        215.66        205.09         7.02 o                         
   2   4  12       4923.99       4954.36        90.18 o                         
   3   4  12        209.89        187.87         6.16 o                         
   4   4  12       5181.62       4847.68        77.33 o                         
   5   4  12         41.97         31.36         2.91 o                         
   6   4  12       4092.50       3553.77        64.09 o                         
   0   6  12       2463.55       2418.05        62.73 o                         
   1   6  12         60.21         67.42         4.75 o                         
   2   6  12       3558.97       3708.67        86.56 o                         
   3   6  12         54.19         47.57         5.32 o                         
   4   6  12       1757.27       1637.51        54.18 o                         
   5   6  12         80.19         59.86         7.99 o                         
   0   8  12       3147.79       3115.02       210.03 o                         
   1   8  12          2.17          4.55         3.35 o                         
   2   8  12       2702.29       2683.64        60.58 o                         
   3   8  12         20.14         22.17         3.59 o                         
   4   8  12       2690.85       2573.90       122.61 o                         
   1   1  13       4184.06       4071.25        80.50 o                         
   2   1  13        277.42        262.92         9.96 o                         
   3   1  13       2770.26       2488.54        66.50 o                         
   4   1  13         78.85         60.62        10.23 o                         
   5   1  13       1748.57       1184.49        56.53 o                         
   1   3  13       3293.13       3064.95       120.54 o                         
   2   3  13        180.32        162.30         6.46 o                         
   3   3  13       2183.83       1787.63        38.36 o                         
   4   3  13         32.38         23.16         5.43 o                         
   1   5  13       1861.39       1564.91        77.82 o                         
   2   5  13         16.12         22.57         7.67 o                         
                                                                                
